# Supplementary material for: Complete Structural Model of Escherichia coli RNA Polymerase from a Hybrid Approach
Source: PLoS Biol. 2010 Sep 14;8(9):e1000483. doi: 10.1371/journal.pbio.1000483 (PMC2939025; doi:10.1371/journal.pbio.1000483)
Supplement: Dataset S1 — beta-i9_blast_to_fas_to_aln_man4_cull.msf – Sequence alignment (msf format) containing 307 non-redundant βi9 sequences. (0.07 MB TDS) [file pbio.1000483.s001.txt]

DR2_blase_to_fas_to_aln_man4_cull.msf MSF: 133 Type: P Check: 9999 ..

 Name: 67472412 Len: 132 Check: 9999 Weight: 1.00
 Name: 118741178 Len: 132 Check: 9999 Weight: 1.00
 Name: 19855075 Len: 132 Check: 9999 Weight: 1.00
 Name: 49609709 Len: 132 Check: 9999 Weight: 1.00
 Name: 118069351 Len: 132 Check: 9999 Weight: 1.00
 Name: 85058112 Len: 132 Check: 9999 Weight: 1.00
 Name: 41017640 Len: 132 Check: 9999 Weight: 1.00
 Name: 77957012 Len: 132 Check: 9999 Weight: 1.00
 Name: 41017792 Len: 132 Check: 9999 Weight: 1.00
 Name: 52306319 Len: 132 Check: 9999 Weight: 1.00
 Name: 126209191 Len: 132 Check: 9999 Weight: 1.00
 Name: 11261127 Len: 132 Check: 9999 Weight: 1.00
 Name: 88909646 Len: 132 Check: 9999 Weight: 1.00
 Name: 01173148 Len: 132 Check: 9999 Weight: 1.00
 Name: 23467581 Len: 132 Check: 9999 Weight: 1.00
 Name: 75428794 Len: 132 Check: 9999 Weight: 1.00
 Name: 145630307 Len: 132 Check: 9999 Weight: 1.00
 Name: 41018024 Len: 132 Check: 9999 Weight: 1.00
 Name: 81398906 Len: 132 Check: 9999 Weight: 1.00
 Name: 86147869 Len: 132 Check: 9999 Weight: 1.00
 Name: 41017666 Len: 132 Check: 9999 Weight: 1.00
 Name: 89075377 Len: 132 Check: 9999 Weight: 1.00
 Name: 117621409 Len: 132 Check: 9999 Weight: 1.00
 Name: 88861460 Len: 132 Check: 9999 Weight: 1.00
 Name: 145297378 Len: 132 Check: 9999 Weight: 1.00
 Name: 68548494 Len: 132 Check: 9999 Weight: 1.00
 Name: 76874104 Len: 132 Check: 9999 Weight: 1.00
 Name: 91791532 Len: 132 Check: 9999 Weight: 1.00
 Name: 127511085 Len: 132 Check: 9999 Weight: 1.00
 Name: 41018148 Len: 132 Check: 9999 Weight: 1.00
 Name: 118075307 Len: 132 Check: 9999 Weight: 1.00
 Name: 119468175 Len: 132 Check: 9999 Weight: 1.00
 Name: 118757820 Len: 132 Check: 9999 Weight: 1.00
 Name: 94676492 Len: 132 Check: 9999 Weight: 1.00
 Name: 145627288 Len: 132 Check: 9999 Weight: 1.00
 Name: 41018043 Len: 132 Check: 9999 Weight: 1.00
 Name: 124550261 Len: 132 Check: 9999 Weight: 1.00
 Name: 78688209 Len: 132 Check: 9999 Weight: 1.00
 Name: 82743827 Len: 132 Check: 9999 Weight: 1.00
 Name: 71796432 Len: 132 Check: 9999 Weight: 1.00
 Name: 76791745 Len: 132 Check: 9999 Weight: 1.00
 Name: 114561329 Len: 132 Check: 9999 Weight: 1.00
 Name: 00296969 Len: 132 Check: 9999 Weight: 1.00
 Name: 85712785 Len: 132 Check: 9999 Weight: 1.00
 Name: 119947049 Len: 132 Check: 9999 Weight: 1.00
 Name: 71144434 Len: 132 Check: 9999 Weight: 1.00
 Name: 81362632 Len: 132 Check: 9999 Weight: 1.00
 Name: 90407965 Len: 132 Check: 9999 Weight: 1.00
 Name: 33504346 Len: 132 Check: 9999 Weight: 1.00
 Name: 31340404 Len: 132 Check: 9999 Weight: 1.00
 Name: 114773734 Len: 132 Check: 9999 Weight: 1.00
 Name: 11134500 Len: 132 Check: 9999 Weight: 1.00
 Name: 25166478 Len: 132 Check: 9999 Weight: 1.00
 Name: 76884108 Len: 132 Check: 9999 Weight: 1.00
 Name: 94493163 Len: 132 Check: 9999 Weight: 1.00
 Name: 12230977 Len: 132 Check: 9999 Weight: 1.00
 Name: 78701560 Len: 132 Check: 9999 Weight: 1.00
 Name: 67157001 Len: 132 Check: 9999 Weight: 1.00
 Name: 91795637 Len: 132 Check: 9999 Weight: 1.00
 Name: 118056611 Len: 132 Check: 9999 Weight: 1.00
 Name: 41018077 Len: 132 Check: 9999 Weight: 1.00
 Name: 91774628 Len: 132 Check: 9999 Weight: 1.00
 Name: 81682419 Len: 132 Check: 9999 Weight: 1.00
 Name: 116514968 Len: 132 Check: 9999 Weight: 1.00
 Name: 110833239 Len: 132 Check: 9999 Weight: 1.00
 Name: 89095345 Len: 132 Check: 9999 Weight: 1.00
 Name: 145569368 Len: 132 Check: 9999 Weight: 1.00
 Name: 41018075 Len: 132 Check: 9999 Weight: 1.00
 Name: 77955741 Len: 132 Check: 9999 Weight: 1.00
 Name: 70732889 Len: 132 Check: 9999 Weight: 1.00
 Name: 77385310 Len: 132 Check: 9999 Weight: 1.00
 Name: 82739427 Len: 132 Check: 9999 Weight: 1.00
 Name: 71557790 Len: 132 Check: 9999 Weight: 1.00
 Name: 119877117 Len: 132 Check: 9999 Weight: 1.00
 Name: 119502915 Len: 132 Check: 9999 Weight: 1.00
 Name: 119478600 Len: 132 Check: 9999 Weight: 1.00
 Name: 38049094 Len: 132 Check: 9999 Weight: 1.00
 Name: 88950291 Len: 132 Check: 9999 Weight: 1.00
 Name: 03549149 Len: 132 Check: 9999 Weight: 1.00
 Name: 53753146 Len: 132 Check: 9999 Weight: 1.00
 Name: 53750143 Len: 132 Check: 9999 Weight: 1.00
 Name: 52627678 Len: 132 Check: 9999 Weight: 1.00
 Name: 88812764 Len: 132 Check: 9999 Weight: 1.00
 Name: 95108735 Len: 132 Check: 9999 Weight: 1.00
 Name: 88799211 Len: 132 Check: 9999 Weight: 1.00
 Name: 89071237 Len: 132 Check: 9999 Weight: 1.00
 Name: 78362919 Len: 132 Check: 9999 Weight: 1.00
 Name: 78099426 Len: 132 Check: 9999 Weight: 1.00
 Name: 78099444 Len: 132 Check: 9999 Weight: 1.00
 Name: 78099446 Len: 132 Check: 9999 Weight: 1.00
 Name: 78099456 Len: 132 Check: 9999 Weight: 1.00
 Name: 78099458 Len: 132 Check: 9999 Weight: 1.00
 Name: 78099464 Len: 132 Check: 9999 Weight: 1.00
 Name: 88701442 Len: 132 Check: 9999 Weight: 1.00
 Name: 87122756 Len: 132 Check: 9999 Weight: 1.00
 Name: 118751475 Len: 132 Check: 9999 Weight: 1.00
 Name: 00045729 Len: 132 Check: 9999 Weight: 1.00
 Name: 90020571 Len: 132 Check: 9999 Weight: 1.00
 Name: 11261131 Len: 132 Check: 9999 Weight: 1.00
 Name: 71899985 Len: 132 Check: 9999 Weight: 1.00
 Name: 71275247 Len: 132 Check: 9999 Weight: 1.00
 Name: 28199867 Len: 132 Check: 9999 Weight: 1.00
 Name: 88704391 Len: 132 Check: 9999 Weight: 1.00
 Name: 03660649 Len: 132 Check: 9999 Weight: 1.00
 Name: 94500503 Len: 132 Check: 9999 Weight: 1.00
 Name: 41017646 Len: 132 Check: 9999 Weight: 1.00
 Name: 78099424 Len: 132 Check: 9999 Weight: 1.00
 Name: 78099430 Len: 132 Check: 9999 Weight: 1.00
 Name: 78099432 Len: 132 Check: 9999 Weight: 1.00
 Name: 78099434 Len: 132 Check: 9999 Weight: 1.00
 Name: 78099438 Len: 132 Check: 9999 Weight: 1.00
 Name: 78099440 Len: 132 Check: 9999 Weight: 1.00
 Name: 78099450 Len: 132 Check: 9999 Weight: 1.00
 Name: 49529555 Len: 132 Check: 9999 Weight: 1.00
 Name: 81251487 Len: 132 Check: 9999 Weight: 1.00
 Name: 83858573 Len: 132 Check: 9999 Weight: 1.00
 Name: 84703909 Len: 132 Check: 9999 Weight: 1.00
 Name: 91770311 Len: 132 Check: 9999 Weight: 1.00
 Name: 119899713 Len: 132 Check: 9999 Weight: 1.00
 Name: 114153758 Len: 132 Check: 9999 Weight: 1.00
 Name: 29540845 Len: 132 Check: 9999 Weight: 1.00
 Name: 82701892 Len: 132 Check: 9999 Weight: 1.00
 Name: 113869444 Len: 132 Check: 9999 Weight: 1.00
 Name: 94312265 Len: 132 Check: 9999 Weight: 1.00
 Name: 83749356 Len: 132 Check: 9999 Weight: 1.00
 Name: 55584169 Len: 132 Check: 9999 Weight: 1.00
 Name: 78099422 Len: 132 Check: 9999 Weight: 1.00
 Name: 78099428 Len: 132 Check: 9999 Weight: 1.00
 Name: 78099436 Len: 132 Check: 9999 Weight: 1.00
 Name: 78099448 Len: 132 Check: 9999 Weight: 1.00
 Name: 78099462 Len: 132 Check: 9999 Weight: 1.00
 Name: 78099466 Len: 132 Check: 9999 Weight: 1.00
 Name: 83648859 Len: 132 Check: 9999 Weight: 1.00
 Name: 114570352 Len: 132 Check: 9999 Weight: 1.00
 Name: 88909633 Len: 132 Check: 9999 Weight: 1.00
 Name: 56313630 Len: 132 Check: 9999 Weight: 1.00
 Name: 41017684 Len: 132 Check: 9999 Weight: 1.00
 Name: 41017783 Len: 132 Check: 9999 Weight: 1.00
 Name: 118594007 Len: 132 Check: 9999 Weight: 1.00
 Name: 72120286 Len: 132 Check: 9999 Weight: 1.00
 Name: 52698494 Len: 132 Check: 9999 Weight: 1.00
 Name: 102191436 Len: 132 Check: 9999 Weight: 1.00
 Name: 74316416 Len: 132 Check: 9999 Weight: 1.00
 Name: 99080075 Len: 132 Check: 9999 Weight: 1.00
 Name: 78099442 Len: 132 Check: 9999 Weight: 1.00
 Name: 78099460 Len: 132 Check: 9999 Weight: 1.00
 Name: 114799111 Len: 132 Check: 9999 Weight: 1.00
 Name: 126666820 Len: 132 Check: 9999 Weight: 1.00
 Name: 74020342 Len: 132 Check: 9999 Weight: 1.00
 Name: 118035013 Len: 132 Check: 9999 Weight: 1.00
 Name: 81378946 Len: 132 Check: 9999 Weight: 1.00
 Name: 91785473 Len: 132 Check: 9999 Weight: 1.00
 Name: 134096328 Len: 132 Check: 9999 Weight: 1.00
 Name: 68190110 Len: 132 Check: 9999 Weight: 1.00
 Name: 41017774 Len: 132 Check: 9999 Weight: 1.00
 Name: 84685445 Len: 132 Check: 9999 Weight: 1.00
 Name: 109728116 Len: 132 Check: 9999 Weight: 1.00
 Name: 06652717 Len: 132 Check: 9999 Weight: 1.00
 Name: 75536057 Len: 132 Check: 9999 Weight: 1.00
 Name: 06652714 Len: 132 Check: 9999 Weight: 1.00
 Name: 03860707 Len: 132 Check: 9999 Weight: 1.00
 Name: 42453335 Len: 132 Check: 9999 Weight: 1.00
 Name: 83949807 Len: 132 Check: 9999 Weight: 1.00
 Name: 114764154 Len: 132 Check: 9999 Weight: 1.00
 Name: 89053059 Len: 132 Check: 9999 Weight: 1.00
 Name: 89257013 Len: 132 Check: 9999 Weight: 1.00
 Name: 17740410 Len: 132 Check: 9999 Weight: 1.00
 Name: 90417770 Len: 132 Check: 9999 Weight: 1.00
 Name: 83751225 Len: 132 Check: 9999 Weight: 1.00
 Name: 114704476 Len: 132 Check: 9999 Weight: 1.00
 Name: 84499871 Len: 132 Check: 9999 Weight: 1.00
 Name: 121533099 Len: 132 Check: 9999 Weight: 1.00
 Name: 86357297 Len: 132 Check: 9999 Weight: 1.00
 Name: 116251532 Len: 132 Check: 9999 Weight: 1.00
 Name: 77386669 Len: 132 Check: 9999 Weight: 1.00
 Name: 83367884 Len: 132 Check: 9999 Weight: 1.00
 Name: 83371926 Len: 132 Check: 9999 Weight: 1.00
 Name: 06652723 Len: 132 Check: 9999 Weight: 1.00
 Name: 110681145 Len: 132 Check: 9999 Weight: 1.00
 Name: 86137185 Len: 132 Check: 9999 Weight: 1.00
 Name: 126732286 Len: 132 Check: 9999 Weight: 1.00
 Name: 83941511 Len: 132 Check: 9999 Weight: 1.00
 Name: 59802172 Len: 132 Check: 9999 Weight: 1.00
 Name: 121596184 Len: 132 Check: 9999 Weight: 1.00
 Name: 41017805 Len: 132 Check: 9999 Weight: 1.00
 Name: 62196286 Len: 132 Check: 9999 Weight: 1.00
 Name: 118731655 Len: 132 Check: 9999 Weight: 1.00
 Name: 118735795 Len: 132 Check: 9999 Weight: 1.00
 Name: 124268635 Len: 132 Check: 9999 Weight: 1.00
 Name: 71549909 Len: 132 Check: 9999 Weight: 1.00
 Name: 119383499 Len: 132 Check: 9999 Weight: 1.00
 Name: 84714777 Len: 132 Check: 9999 Weight: 1.00
 Name: 91790275 Len: 132 Check: 9999 Weight: 1.00
 Name: 126724853 Len: 132 Check: 9999 Weight: 1.00
 Name: 126734767 Len: 132 Check: 9999 Weight: 1.00
 Name: 126737165 Len: 132 Check: 9999 Weight: 1.00
 Name: 47574111 Len: 132 Check: 9999 Weight: 1.00
 Name: 81348897 Len: 132 Check: 9999 Weight: 1.00
 Name: 113875389 Len: 132 Check: 9999 Weight: 1.00
 Name: 103486971 Len: 132 Check: 9999 Weight: 1.00
 Name: 89358263 Len: 132 Check: 9999 Weight: 1.00
 Name: 113934121 Len: 132 Check: 9999 Weight: 1.00
 Name: 120613164 Len: 132 Check: 9999 Weight: 1.00
 Name: 118602788 Len: 132 Check: 9999 Weight: 1.00
 Name: 118054119 Len: 132 Check: 9999 Weight: 1.00
 Name: 71845575 Len: 132 Check: 9999 Weight: 1.00
 Name: 84515197 Len: 132 Check: 9999 Weight: 1.00
 Name: 41017697 Len: 132 Check: 9999 Weight: 1.00
 Name: 121525595 Len: 132 Check: 9999 Weight: 1.00
 Name: 145588235 Len: 132 Check: 9999 Weight: 1.00
 Name: 16124757 Len: 132 Check: 9999 Weight: 1.00
 Name: 88938867 Len: 132 Check: 9999 Weight: 1.00
 Name: 36333349 Len: 132 Check: 9999 Weight: 1.00
 Name: 51338825 Len: 132 Check: 9999 Weight: 1.00
 Name: 36333369 Len: 132 Check: 9999 Weight: 1.00
 Name: 36333373 Len: 132 Check: 9999 Weight: 1.00
 Name: 36333365 Len: 132 Check: 9999 Weight: 1.00
 Name: 144900874 Len: 132 Check: 9999 Weight: 1.00
 Name: 118591193 Len: 132 Check: 9999 Weight: 1.00
 Name: 121609223 Len: 132 Check: 9999 Weight: 1.00
 Name: 90417542 Len: 132 Check: 9999 Weight: 1.00
 Name: 36333345 Len: 132 Check: 9999 Weight: 1.00
 Name: 50982576 Len: 132 Check: 9999 Weight: 1.00
 Name: 36333355 Len: 132 Check: 9999 Weight: 1.00
 Name: 36333353 Len: 132 Check: 9999 Weight: 1.00
 Name: 36333363 Len: 132 Check: 9999 Weight: 1.00
 Name: 78698570 Len: 132 Check: 9999 Weight: 1.00
 Name: 146192852 Len: 132 Check: 9999 Weight: 1.00
 Name: 88909139 Len: 132 Check: 9999 Weight: 1.00
 Name: 74420412 Len: 132 Check: 9999 Weight: 1.00
 Name: 89902356 Len: 132 Check: 9999 Weight: 1.00
 Name: 36333339 Len: 132 Check: 9999 Weight: 1.00
 Name: 36333343 Len: 132 Check: 9999 Weight: 1.00
 Name: 36333337 Len: 132 Check: 9999 Weight: 1.00
 Name: 52082901 Len: 132 Check: 9999 Weight: 1.00
 Name: 52082903 Len: 132 Check: 9999 Weight: 1.00
 Name: 41017724 Len: 132 Check: 9999 Weight: 1.00
 Name: 83312239 Len: 132 Check: 9999 Weight: 1.00
 Name: 85715144 Len: 132 Check: 9999 Weight: 1.00
 Name: 81562131 Len: 132 Check: 9999 Weight: 1.00
 Name: 77699396 Len: 132 Check: 9999 Weight: 1.00
 Name: 39936331 Len: 132 Check: 9999 Weight: 1.00
 Name: 86749405 Len: 132 Check: 9999 Weight: 1.00
 Name: 36333359 Len: 132 Check: 9999 Weight: 1.00
 Name: 114327212 Len: 132 Check: 9999 Weight: 1.00
 Name: 92117084 Len: 132 Check: 9999 Weight: 1.00
 Name: 91977663 Len: 132 Check: 9999 Weight: 1.00
 Name: 83576941 Len: 132 Check: 9999 Weight: 1.00
 Name: 94497753 Len: 132 Check: 9999 Weight: 1.00
 Name: 118762708 Len: 132 Check: 9999 Weight: 1.00
 Name: 121536786 Len: 132 Check: 9999 Weight: 1.00
 Name: 108761304 Len: 132 Check: 9999 Weight: 1.00
 Name: 68245305 Len: 132 Check: 9999 Weight: 1.00
 Name: 93453265 Len: 132 Check: 9999 Weight: 1.00
 Name: 85375719 Len: 132 Check: 9999 Weight: 1.00
 Name: 85709549 Len: 132 Check: 9999 Weight: 1.00
 Name: 87198050 Len: 132 Check: 9999 Weight: 1.00
 Name: 21666269 Len: 132 Check: 9999 Weight: 1.00
 Name: 81355250 Len: 132 Check: 9999 Weight: 1.00
 Name: 86158017 Len: 132 Check: 9999 Weight: 1.00
 Name: 46450754 Len: 132 Check: 9999 Weight: 1.00
 Name: 15081476 Len: 132 Check: 9999 Weight: 1.00
 Name: 72393943 Len: 132 Check: 9999 Weight: 1.00
 Name: 88658392 Len: 132 Check: 9999 Weight: 1.00
 Name: 115378469 Len: 132 Check: 9999 Weight: 1.00
 Name: 116748984 Len: 132 Check: 9999 Weight: 1.00
 Name: 110602084 Len: 132 Check: 9999 Weight: 1.00
 Name: 91763154 Len: 132 Check: 9999 Weight: 1.00
 Name: 114778903 Len: 132 Check: 9999 Weight: 1.00
 Name: 15081474 Len: 132 Check: 9999 Weight: 1.00
 Name: 78220442 Len: 132 Check: 9999 Weight: 1.00
 Name: 77918308 Len: 132 Check: 9999 Weight: 1.00
 Name: 58616892 Len: 132 Check: 9999 Weight: 1.00
 Name: 58419220 Len: 132 Check: 9999 Weight: 1.00
 Name: 42409679 Len: 132 Check: 9999 Weight: 1.00
 Name: 95930693 Len: 132 Check: 9999 Weight: 1.00
 Name: 81701325 Len: 132 Check: 9999 Weight: 1.00
 Name: 57242438 Len: 132 Check: 9999 Weight: 1.00
 Name: 121543291 Len: 132 Check: 9999 Weight: 1.00
 Name: 15081478 Len: 132 Check: 9999 Weight: 1.00
 Name: 78193094 Len: 132 Check: 9999 Weight: 1.00
 Name: 39984899 Len: 132 Check: 9999 Weight: 1.00
 Name: 88937666 Len: 132 Check: 9999 Weight: 1.00
 Name: 145620218 Len: 132 Check: 9999 Weight: 1.00
 Name: 118746707 Len: 132 Check: 9999 Weight: 1.00
 Name: 67933520 Len: 132 Check: 9999 Weight: 1.00
 Name: 21666266 Len: 132 Check: 9999 Weight: 1.00
 Name: 94987347 Len: 132 Check: 9999 Weight: 1.00
 Name: 94971702 Len: 132 Check: 9999 Weight: 1.00
 Name: 109948061 Len: 132 Check: 9999 Weight: 1.00
 Name: 41017664 Len: 132 Check: 9999 Weight: 1.00
 Name: 13183060 Len: 132 Check: 9999 Weight: 1.00
 Name: 85858138 Len: 132 Check: 9999 Weight: 1.00
 Name: 86155457 Len: 132 Check: 9999 Weight: 1.00
 Name: 41017590 Len: 132 Check: 9999 Weight: 1.00
 Name: 34482607 Len: 132 Check: 9999 Weight: 1.00
 Name: 09297126 Len: 132 Check: 9999 Weight: 1.00
 Name: 145959748 Len: 132 Check: 9999 Weight: 1.00
 Name: 86151640 Len: 132 Check: 9999 Weight: 1.00
 Name: 86153591 Len: 132 Check: 9999 Weight: 1.00
 Name: 06967949 Len: 132 Check: 9999 Weight: 1.00
 Name: 78497094 Len: 132 Check: 9999 Weight: 1.00
 Name: 57240977 Len: 132 Check: 9999 Weight: 1.00
 Name: 88909122 Len: 132 Check: 9999 Weight: 1.00
 Name: 81642549 Len: 132 Check: 9999 Weight: 1.00
 Name: 109671199 Len: 132 Check: 9999 Weight: 1.00
 Name: 145957806 Len: 132 Check: 9999 Weight: 1.00
 Name: 116335064 Len: 132 Check: 9999 Weight: 1.00

//

67472412 DGVEKDKRAL EIEEMQLKQA KKDLSEELQI LEAGLFSRIR AVLV------
118741178 DGVEKDKRAL EIEEMQLKQA KKDLSEELQI LEAGLFSRIY AVLV------
19855075 DGVEKDKRAL EIEEMQLKQA KKDLSEELQI LEAGLFSRIR AVLV------
49609709 DGVEKDKRAL EIEEMQLKQA KKDLTEELQI LEAGLFGRIH AVLV------
118069351 DGVEKDKRAL EIEEMQLKQA KKDLTEELQI LEAGLFARIH AVLV------
85058112 DGVEKDKRAL EIEEMQLKQA KKDLTEELQI FEAGLFARIR DVLI------
41017640 DGVEKDKRAL EIEEMQLRQA KKDLTEELQI FEAGLFARIR SVLI------
77957012 DGVEKDKRAL EIEEMQLKQA KKDLTEELQI LEAGLFARIH AVLV------
41017792 DGVEKDKRAL EIEEMQLKQA KKDLVEELEI LEAGLFTRVR SLLI------
52306319 DGVEKDKRAL EIEEMQLKEA KKDIAEELEI LEAGLFSRVR NLLI------
126209191 DGVEKDKRAL EIEEMQLKEA KKDLTEELEI LEAGLFTRVR NLLI------
11261127 DGVEKDKRAL EIEQMQLKEA KKDLTEEFQI LEGGLLARVR SVLL------
88909646 DGVEKDKRAL EIEQMQLKEA KKDITEEFQI LEGGLLARVR TLLV------
01173148 DGVEKDKRAL EIEEMQLREA KKDLTEELEI LEAGLFARVR NLLI------
23467581 DGVEKDKRAL EIEEMQLKQA KKDLVEELEI LEAGLFARVR NLLL------
75428794 DGVEKDKRAL EIEEMQLKQA KKDLVEELEI LEAGLFSRVR NLLV------
145630307 DGVEKDKRAL EIEEMQLREA KKDLTEELEI LEAGLFARVR NLLI------
41018024 DGVEKDKRAL EIEQMQLKEA KKDLTEEFQI LEGGLLNRVK AVLL------
81398906 DGVEKDKRAL EIEEMQLKEA KKDITEEFQI LEGGLLARVR TLLL------
86147869 DGVEKDKRAL EIEQMQLKEA KKDLTEEFQI LEGGLLNRVK AVLL------
41017666 DSVEKDKRAL EIEEMQLREA KKDLTEELEI LEAGLFTRVR NLLI------
89075377 DGVEKDKRAL EIEEMQLKEA KKDITEEFQI LEGGLLARVR TLLL------
117621409 DGVEKDKRAK EIEEMQLKEA KKDLTEEFKI LEDGIFGRSR NLLL------
88861460 DGVEKDKRAL EIEDMQLREA KKDFNEEFRI LEAGVVARAR QLLV------
145297378 DGVEKDKRAK EIEEMQLKEA KKDLTEEFKI LEDGIFGRSR NLLL------
68548494 DGVEKDKRAI EIEEMHIAQA RKDLSEEFKI LEEGVLSRAR NLLL------
76874104 DGVEKDKRAL EVEEMQLRDA KKDFNEEFRI LEAGVLDRAR KLLI------
91791532 DGVEKDKRAL EIEEMHVAQA RKDLGEEFKI LEEGVLSRAR NLLL------
127511085 DGVEKDKRAV EIEEMHIAQA KKDLTEEFKI LEEGVFGRAR NLLI------
41018148 DGVEKDKRAV EIEEMHIAQA KKDLTEEFKI LEEGVYGRAR NLLL------
118075307 DGVEKDKRAV EIEEMHVRQA KKDLTEEFQI LEEGVYGRAR NLLL------
119468175 DGVEKDKRAL EVEDMQLREA KKDFNEEFRI LEAGVLERAR KLLV------
118757820 DGVEKDKRAV EIEEMHIAQA KKDLTEEFQI LEDGVIGRAR NLLI------
94676492 DGVKKDKRTL EIEEMQLQQA KKDLTEERRI FEAALFTRIR HVLGSDITN-
145627288 DGVEKDKRAV EIEEMHIAQA RKDLGEEFKI LEEGVLSRAR NLLI------
41018043 DGVEKDKRAI EIEEMHIAQA RKDLGEEFKI LEEGVLSRAR NLLL------
124550261 DGVEKDKRAV EIEEMHIAQA RKDLSEEFKI LEEGVLSRAR NLLL------
78688209 DGVEKDKRAI EIEEMHIAQA RKDLGEEFKI LEEGVLSRAR NLLL------
82743827 DGVEKDKRAV EIEEMHIAQA RKDLSEEFKI LEEGVLSRAR NLLL------
71796432 DGINKDKRSL IIESEKLKQV KKDLSEELQI FESALFDRVC DVLM------
76791745 DGVEKDKRAL EIEGMQLRQV KKDLSDEFNI LADGIFARAK NLLI------
114561329 DGVEKDKRAL EIEDMHVRQA RKDLGEEFKI LEEGVLGRAR NLLL------
00296969 DGVKKDKRAL EIENMQLKKA KKDLTEEFKI FELSLFSRIK KTLV------
85712785 DGVEKDKRAV AIEEMQLAKV KKDLTEEFKI LEDGIYGRAR SLLL------
119947049 DGVEKDKRAL EIEEMQLKAA KKDLTEKFKI LENAIYEKAL AILVG-----
71144434 DGVEKDARAV EIEQMQLKEV KKDLGDELSI LEDGIYARTK KLLL------
81362632 DGVEKDKRAV AIEEMQLAKV KKDLTEEFKI LEEGIYNRAR NLLL------
90407965 DGVEKDKRAL EIEEMQLKSA KKDLNEKFKI LENAIFEKAL KILV------
33504346 DGIKKDKRAL NIELTKLNQI KKDLGEELKI FESALFDRVY ALLI------
31340404 DGVKKDKRAL EIEEMQLKQA KKDLTEEQKV FELGLFTQIK STLI------
114773734 DGVEKDARAK EIEEMQLREV KKDLSDELAI LEDGIFARAR NLLI------
11134500 DGVKKDKRAL EIEDMQLKKI KQDLTEEFKI FESSLFTHIK KTFI------
25166478 DGVKKDKRAL EIEYMQIKEA KKDIYEELEI FKSSLKIQIE YFLK------
76884108 DGVEKDTRAL EIEEMELAKI KKDLRDEFRI VETDIYQRLE KVLVGKTVE-
94493163 DGLEKDKRAL SIEEMALDKI KKDLYDEFRI LENDCYQRLE VLLVGATAS-
12230977 DGVERDSRAL SIEKMQLDQI RKDLNEEFRI VEGATFERLR AALVGAKAE-
78701560 DGVEKDSRAL AIEQAELAAI RKDLRDQERI FEDDAFSRLE RALVGQVAE-
67157001 DGVERDSRAL AIERMQLDEI RKDLNEEFRI VEGATFERLR AALVGAVCE-
91795637 DGVEKDSRAL SIEQSQLDEV RKDLQETYRI AEEATFERLK RALIGQPVN-
118056611 DGVERDSRAL AIEKQQLDEI RKDLNEEFRI VEGATFERLR SALVGAIAE-
41018077 DGIEKDKRAR QIEESEIKRV KKDFDDQFRI LEAAIYARLR SQIVGKVAN-
91774628 EGIERDARAQ QIIDDQLADY KQDLADQMRI VEDDAFGRIR RLIEGKVAT-
81682419 DGVKKDERAR QIEEAEIERV RKDLNDQLRI IEKDFYQRAE QMVLGKVAD-
116514968 DGVKKDKRTI EIEEMLLKKA KKDLTEELKI FELNIINRIN KILLTLKTK-
110833239 DGVEKDERAR QIEQAALEQF RKDLKDEYRI LELDILERLR AVMVGKKVN-
89095345 DGVQKDERAL SIEKSELDAI RKDLNEELRI VEQATFERLE KVLVGLKAD-
145569368 DGVERDSRAL AIEKMQLDEI RKDLNEEFRI VEGATFERLR SALVGATAE-
41018075 DGIEKDKRAR QIEESEIKRV KKDFDDQFRI LEAAIYARLR SQIVGKVAN-
77955741 DGIEKDARAL SIEKEQLDKY RKDLKDEYRI VEGATFERLM AALKGQEVI-
70732889 DGVERDARAL SIEKSQLDEI RKDLNEEFRI VEGATFERLR SALVGHKAE-
77385310 DGVERDARAL SIEKSQLDEI RKDLNEEFRI VEGATFERLR SALVGHKAE-
82739427 DGVERDSRAL AIEKMQLDEI RKDLNEEFRI VEGATFERLR SALNGQVVD-
71557790 DGVERDARAL SIEKSQLDEI RKDLNEEFRI VEGATFERLR SALVGRVAE-
119877117 DGIEKDKRAR QIEESEIKRV KKDFDDQFRI LEAAIYMRLR SQIVGKVVN-
119502915 DGLEKDPRAK QIENAQLADY RKDLREELRI YEEATYARLA ALLKGQTTL-
119478600 DGLEKDQRAL EIEKSQLDEY RKDLNEEFRI VEGATFALLS GSLDGQKVV-
38049094 DGLEKDQRAK SIEEEHLARV RKDLIDERRI REEDIYHRVH TLLLNKSAT-
88950291 DGVEKDERAR AIEREEIARV RKDLDDEARI FEDDAYARLE KLLVGKVAE-
03549149 DGLEKDARAK SIEEEHLARV RKDLIDERRI REEDIYHRVS HLLLDKVAT-
53753146 DGLEKDARAK SIEEEHLARV RKDLIDERRI REEDIYHRVS HLLLDKVAT-
53750143 DGLEKDARAK SIEEEHLARV RKDLIDERRI REEDIYHRVS HLLLDKVAT-
52627678 DGLEKDARAK SIEEEHLARV RKDLIDERRI REEDIYHRVS HLLLDKVAT-
88812764 DGVKKDQRAL SIEAGQLADV RKDLNDQYRI FEDDAFTRLE RLLEGKAVA-
95108735 DGVERDSRAL AIEKMQLDEI RKDLNEEFRI VEGATFERLR AALNGQVVD-
88799211 DGVERDQRSK DIERQALEEF RKDLNAEYRI VEDTVFERLH NALVGQKVA-
89071237 HGVEKDERAL QIEREEVERL SRDRDDELAI LDRNIYARLR TLLDGKTVA-
78362919 EGVKKDARAL AIQEDELQKV RKDIDEQYKI LEEDTIDRIQ PMLIGQKLV-
78099426 DGLEKDERAQ AIEKAQLDAY RKDLKEEYKI FEEAARERIV RLLKGQESN-
78099444 DGIEKDERAQ AIEKAQLDAY RKDLKEEYKI FEEAARERIV RLLKGQESN-
78099446 DGLEKDERAQ AIEKAQLDAY RKDLKEEYKI FEEAARERIV RLLKGQESN-
78099456 DGLEKDERAQ AIEKAQLDAY RKDLKEEYKI FEEAARERIV RLLKGQESN-
78099458 DGLEKDDRAL AIEKAQLDAY RKDLKEEYKI FEEAARERIV RLLKDQVSN-
78099464 DGLEKDERAQ AIEKAQLDAY RKDLKEEYKI FEEAARERIV RLLTGQESN-
88701442 DGLEKDARAK HIEKTQLDEY RKDLKEEFRI YEEATFSWLG NLISGAKTV-
87122756 DGIDKDERAK SIEKSQLDQV RKDLNEEFRI VEQATFERLA EALVGQTVE-
118751475 DGIEKDDRAK FIEKSQLDQV RKDLNEEFRI VEKATFERLA EALIGQQAE-
00045729 DGVERDSRAL AIEKMQLDEI PQDLNEEFRI VEGATFERLR SALNGQVVD-
90020571 DGLEKDQRSR DIEKAQLDQI RKDLNEEYRI VQGATFERLR AALVGNTAM-
11261131 DGIEKDKRAH QIEEYEIKRV KKDFDDQFRI LEGAIYARLR SQIVGKVVN-
71899985 DGIEKDKRAH QIEEYEIKRV KKDFDDQFRI LEGAIYARLR SQIVGKVVN-
71275247 DGIEKDKRAH QIEEYEIKRV KKDFDDQFRI LEGAIYARLR SQIVGKVVN-
28199867 DGIEKDKRAH QIEEYEIKRV KKDFDDQFRI LEGAIYARLR SQIVGKVVN-
88704391 DGLEKDARAK HIEKTQLDEY RKDLKEEFRI YEEATFSWLG NLISGAKTV-
03660649 EGVKKDERTL EIEKAELSKV EKDLNDELRV REDALFENLE KLLTGRVAA-
94500503 DGVEKDQRAL DIEKSQLDKV RKDLNEEFRI VEEATFERLK RSLDGVKVA-
41017646 EGIERDKRAQ SIIDAELKRY RLDLNDQLRI FDNDAFSRIE RLIVGKAAN-
78099424 DGIEKDERAQ AIEKAQLDAY RKDLKEEFKI FEEAARERII RLLKGQESN-
78099430 DGIEKDERAQ AIEKAQLDAY RKDLKEEFKI FEEAARERIV RLLKGQESN-
78099432 DGIEKDERAQ AIEKAQLDAY RKDLKEEFKI FEEAARERII RLLKGQESN-
78099434 DGLEKDERAQ AIEKAQLDAY RKDLKEEYKI FEEAARERIV RLLKGQESN-
78099438 DGLEKDDRAL AIEKAQLDAY RKDLKEEYKI FEEAARERVI RLLKGQESN-
78099440 DGLEKDDRAQ AIEKAQLDAY RKDLKEEYKI FEEAARERIV RLLKGKESN-
78099450 DGLEKDERAQ AIEKAQLDSY RKDLKEEYKI FEEAARERIV RLLTGQESN-
49529555 DGLEKDDRAL AIEKAQLDAY RKDLKEEYKI FEEAARERIV RLLNGQESN-
81251487 DGLEKDDRAL AIEKAQLDSY RKDLKEEYKI FEEAARERIV RLLKGQDSN-
83858573 HGVDKDERAI AIEREEIERL GEDRDDELAI LERDIYGRLR EILIGKSAV-
84703909 HGVEKDERAI AIEREEIDRL AKDRDDELAI LERNIFGRLE DMLVGAEAV-
91770311 DGVEKDARAK SIEKSQLDNY RKDLKEELRI FEEAARSRIS HLLDGQAIS-
119899713 EGIERDKRAQ SIIDDQLRSF KTDLADQMRI VERDAFARIQ RMIVGQKAN-
114153758 EGIVRDKRAQ SIIDDELRRY RQDLNDQLRI VENDQFDRIE KLLVGKTVN-
29540845 EGIKKDERTL EIEKAELSKV EKDLNDELRV REDALFENLE KLLTGRVAA-
82701892 EGIERDKRAQ QIIDDELKRY KKDLADQMRI VEADAFVRIE RLLIGKIAT-
113869444 EGVTRDKRAQ SIIDDELKRY RLDLNDQLRI VEGDAFQRLE RLLIDKTVN-
94312265 EGVTRDKRAQ SIIDDELKRY RLDLNDQLRI VEGDAFQRLE RMLLDKTVN-
83749356 EGVTRDKRAQ SIIDEELKRY RLDLNDQLRI VEGDAFQRLE RLLVGKVAN-
55584169 RGVEKDQRAI AIEKQQIEKL AKDRDDELEI IEHFVFSWLE KLLVGHVII-
78099422 DGLEKDDRAL AIEKAQLDSY RKDLKEEYKI FEEAARERVI RLLKGQESN-
78099428 DGLEKDDRAM AIEKAQLDAY RKDLKEEYKI FEEAARERVI RLLNGQESN-
78099436 DGLEKDERAQ AIEKAQLDAY RKDLKEEYKI FEEAARERIV RLLKGQESN-
78099448 DGLEKDERAQ AIEKAQLDAY RKDLKEEYKI FEEAARERIV RLLKGQESN-
78099462 DGLEKDERAQ AIEKAQLDAY RKDLKEEYKI FEEAARERIV RLLSGQESN-
78099466 DGLEKDERAQ AIEKAQLDAY RKDLKEEYKI FEEAARERII RLLKGQESN-
83648859 DGVEKDQRAK EIEQTELNKF RKDLNDEYKI VEGATFERLR SALLGQSVI-
114570352 HGVDKDERAI SIEREEIERL GKDRDDELAI LERNIYQRLG DLLLGKTAV-
88909633 DGVEKDARAR AIEKSQLDSY RKDLKEELRI FEEAARGRIG NLLDGQKVS-
56313630 EGIERDKRAQ SIIDDMLRSF KTDLADQMRI VERDAFARIR RLIVGQKAN-
41017684 EGIVRDKRAQ SIIDDELRRY RQDLNDQLRI VENDQFDRIE KMLVGKAVN-
41017783 HGVEKDERAM AIEREEIERL AKDRDDEQAI LDRNVYARLS DVLVGKEAI-
118594007 EGIDRDDRAE QIIGDQLIAF KKDVADQLRI VESDIFGRIE KILLNKIAV-
72120286 EGVTRDKRAQ SIIDDELKRY RLDLNDQLRI VEGDAFQRLE RLLIDKTVN-
52698494 RGVEKDQRAI AIEKQQIEKL AKDRDDELEI IEHFVFSLLE KLLVGQVII-
102191436 RGVEKDQRAI AIEKQQIEKL AKDRDDELEI VEHFVFSWLE KLLVGQVII-
74316416 EGIERDKRAQ SIIDTQLAEY KKDLTDRMRI VEDDTFARLE KLLHLKVVN-
99080075 HGVEKDERAL QIEREEVERL ARDRDDELGI LDRNIYARLR DLLLGKTAV-
78099442 DGLEKDERAQ AIEKAQLDAY RKDLKEEFKI FEEAARERVI RLLNGQESN-
78099460 DGLEKDERAQ AIEKAQLDAY RKDLKEEYKI FEEAARERII RLLKGQESN-
114799111 HGIDKDQRAL QIEREQIEKL QEDKEDEQSI LERNTYSRLR DILIGKDAA-
126666820 DGIEKDQRAQ VIEKQQLDKY RKDLKDEYRI VEGATYERLL NALEGQEVI-
74020342 EGIQRDKRAQ QIIDDELKRY RLDLNDQLRI VEGDAFQRLA RMLVGKVAN-
118035013 EGIQRDKRAQ QIIDDELKRY RLDLNDQLRI VEGDAFQRLA RMLEGKVAN-
81378946 EGIQRDKRAQ QIIDDELKRY RLDLNDQLRI VEGDAFQRLA RMLVGKVAN-
91785473 EGIQRDKRAQ QIIDDELKRY RLDLNDQLRI VEGDAFQRLA RMLTGKVAN-
134096328 EGIPRDKRAQ QIIDDELQRY RLDLNDQLRI VEGDAFQRLE KMLVGKVVN-
68190110 HGVEKDERAM AIEREEIERL AKDRDDEQSI LDRNVYARLS EMLIGKEAI-
41017774 EGVTRDKRAQ SIIDEELKRY RLDLNDQLRI VEGDAFQRLE RLLVGKVVN-
84685445 HGVEKDERAL QIEREEVERL ARDRDDELAI LDRNIYARLR DMIEGKTAV-
109728116 RGVEKDQRAI AIEKQQIEKL AKDRDDELEI IEHFVFSWLE KLLVGQVSI-
06652717 RGVEKDQRAI AIEKQQIEKF AKDRDDELEI IEHFVFSWLE KLLVGQVII-
75536057 RGVEKDQRAI AIEKQQIEKL AKDRDDELEI IEHFVFSWLE KLLIGQVIV-
06652714 RGVEKDQRAI AIEKQQIEKL AKDRDDELEI IEHFVFSWLE KLLVGQVII-
03860707 RGVEKDQRAI AIEKQQIEKL AKDRDDELEI IEHFVFSWLE KLLVGHVII-
42453335 RGVEKDQRAI AIEKQQIEKF AKDRDDELEI IEHFVFSWLE KLLVGQVII-
83949807 HGVEKDERAL QIEREEVERL ARDRDDELAI LERNIYARLK SMILGKVAV-
114764154 HGVEKDERAL QIEREEVEQL ARDRDDELAI LDRNIYARLG DLILGKTAV-
89053059 HGVEKDERAL QIEREEVERL ARDRDDELVI LERNIYARLR GMIMGKTAV-
89257013 DKGGKSKRAL KIEKELIDKA RKDFDEEFAV IESVVKSSIE QEVVGAKIQ-
17740410 HGVEKDERAM AIEREEIERL AKDRDDEQAI LDRNVYGRLI DMLRGHVSI-
90417770 HGVEKDERAM AIEREEIERL AKDRDDEQAI LDRNVYGRLV EMLDGKAAV-
83751225 HGVEKDERAM EIEREEIERL AKDRDDEQSI LDRNVYARLA GMLKDKSAI-
114704476 HGVEKDERAM AIEREEIERL AKDRDDEQAI LDRNVYGRLV EMLSGKQGI-
84499871 HGVEKDERAL QIEREEIARL GRDRDDELAI LDRNIYARLR DLIIGKTAV-
121533099 EGVVRDKRAQ SIIDEELKRY RLDLNDQLRI VEGDAFQRLE RLLVGKIAN-
86357297 HGVEKDERAM AIEREEIERL AKDRDDEQAI LDRNVYGRLI DMLRGQVSI-
116251532 HGVEKDERAM AIEREEIERL AKDRDDEQAI LDRNVYGRLI EMLRGQASI-
77386669 HGVDKDERAL QIEREEVERL ARDRDDELAI LERNIYSRLR TLIMGKTAV-
83367884 HGVDKDERAL QIEREEVERL ARDRDDELAI LERNIYSRLK TLIMGKVAV-
83371926 HGVDKDERAL QIEREEVERL ARDRDDELAI LERNIYSRLR TLIMGKTAV-
06652723 RGVEKDQRAI AIEKQQIEKL AKDRDDELEI IEHFVFSWLE KLLVGQVII-
110681145 HGVEKDERAL QIEREEVERL ARDRDDEMAI LDRNIYARLK STILGKVAV-
86137185 HGVEKDERAL QIEREEVERL ARDRDDELAI LDRNIYARLR SMLLGKTAV-
126732286 HGVEKDERAL QIEREEIERL ARDRDDELAI LDRNIYARLK GMILGKTAV-
83941511 HGVEKDERAL QIEREEVERL ARDRDDELGI LDRNIYARLQ SMIIGKTAV-
59802172 EGIQRDKRAQ SIIDSELKRY RLDLNDQLRI FDNDAFDRIE RMIVGQKAN-
121596184 EGIQRDKRAQ QIIDDELKRF RLDLNDQLRI VEADAFDRIE KLLTGRVAN-
41017805 HGVEKDERAM AIEREEIERL AKDRDDEQSI LDRNVYARLT DMLVGKVAV-
62196286 HGVEKDERAM AIEREEIERL AKDRDDEQAI LDRNVYGRLA DMIDGKVAA-
118731655 EGIQRDKRAQ QIIDDELKRY RLDLNDQLRI VEADAFDRIE KLLNGRVAN-
118735795 HGVEKDERAL QIEREEVESL ARDRDDEMAI LERNIYARLK DMILGKTAV-
124268635 EGIQRDKRAQ QIIDDELKRF RLDLNDQLRI VEADAFDRIE KLLAGKTAN-
71549909 EGVDRDKRSK QIIADELGRF KKDLADQMRI VEADAFQRAK RLLAGKVAA-
119383499 HGVDKDERAL QIEREEVERL ARDRDDELAI LERNIYARLK SLIMGKEVV-
84714777 EGITRDKRAQ QIIDDELKRY RLDLNDQLRI VEADAFDRIE KLLIGKIAN-
91790275 EGIVRDKRAQ QIIDDELKRF RLDLNDQLRI VEADAFDRIE KLLNGKVAN-
126724853 HGVEKDERAL QIEREEVESL ARDRDDEFAI LDRNIYARLQ GMIFGKEVA-
126734767 HGVEKDERAL QIEREEVERL ARDRDDEMVI LDRNIYARLW DIIGGKKAA-
126737165 HGVEKDERAL QIEREEVERL ARDRDDELTI LDRNIYARLK GMILGKTAV-
47574111 EGIQRDKRAQ QIIDDELKRF RLDLNDQLRI VEADAFDRIE KLLAGKTAN-
81348897 HGVDKDERAL QIEREEVERL ARDRDDELAI LDRNIYARLK SLILGKTAV-
113875389 HGVEKDERAM AIEREEIERL AKDRDDEQAI LDRNVYARLV DMLRGHVAV-
103486971 HGIDKDERAI AIEREEIERL KQDADDERAI LNRATFSSLK DLLVGQATS-
89358263 HGVDKDERAL AIEREEIERL AKDRDDEQAI LDRNVYGRLI EILDGKTAI-
113934121 HGVDKDERAL AIERAEIDRL GKDRDDEFAI LNRNISGRLR ELLIGNVAL-
120613164 EGIQRDKRAQ QIIDDELKRF RLDLNDQLRI VEADAFDRIE KLLNGRVAN-
118602788 DRVEKDDRAL SIDAERLERI KKDIDDEFGI IDGDIFRRVR LKLSGNMLSK
118054119 EGIQRDKRAQ QIIDDELKRF RLDLNDQLRI VEADAFDRIE KLLTGRVAN-
71845575 EGIERDKRAQ AIIDEHLRHY KLDLADQMRI VERDAFARVE RLITGKKAN-
84515197 HGVEKDERAL QIEREEVERL SRDRDDERAI LDRNIYARLW DIIGGKTAA-
41017697 EGVDRDKRSK QIIADELGRF KKDLADQMRI VEADAFQRAE RLLTGKVAA-
121525595 HGIDKDERAM AIEREEIERL AKDRDDEFGI LDRNVYGRLS EILLGKQIA-
145588235 EGIERDARAQ AIIQEELQRY RLDLNDQLRI VEGDAFMRLE KLLIGKVAN-
16124757 HGVDKDERAL AIERAEIDRL GKDRDDEFAI LNRNISGRLK ELLIGKVAL-
88938867 RGVDKDERAL AIERAEIERL AKDRDDERAI QERAFLNRLR EKLLGQVAG-
36333349 HGVDKDERAL AIEREEIERL AKDRDDEQAI LDRNVYGRLA DLLENKVGI-
51338825 HGVEKDERAM AIEREEIERL AKDRDDEQSI LDRNVYARLT DMLTGKIAV-
36333369 HGVDKDERAQ AIEREEIERL AKDRDDEQAI LDRNTFARLA DILTGKVGL-
36333373 HGVDKDERAQ AIEREEIERL AKDRDDEQAI LDRNTFARLA EILTGKTGV-
36333365 HGVDKDERAQ AIEREEIERL AKDRDDEQAI LDRNTFARLA EILTGKTGL-
144900874 RGVEKDERAL AIERSEIERL AKDRDDERGI LERSFMARLR QLLIGQKVV-
118591193 HGVEKDERAM AIEREEIERL AKDRDDEQAI LDRNVYGRLA EMLMDKTAI-
121609223 EGIARDKRAQ QIIDDELKRF RLDLNDQLRI VEADAFERIE KLLLGRVAN-
90417542 DGLDKDQRSL DIERAELDQY RKDLNDEYRI VENATLGRLF TALVGGKVV-
36333345 HGVDKDERAL AIEREEIERL AKDRDDEQAI LDRNVYGRLA DLLENRQGI-
50982576 HGVDKDERAL AIEREEIERL AKDRDDEQAI LDRNVYGRLA DLLENRQGI-
36333355 HGVDKDERAL AIEREEIERL AKDRDDEQAI LDRNVYGRLA ELLNNREGI-
36333353 HGVDKDERAL AIEREEIERL AKDRDDEQAI LDRNVYGRLA ELLNNRDGL-
36333363 HGVDKDERAQ AIEREEIERL AKDRDDEQAI LDRNTFARLA EILTGKTGL-
78698570 HGVDKDERAL AIEREEIERL AKDRDDEQAI LDRNVYSRLA DMLDGRQGI-
146192852 HGVDKDERAL AIEREEIERL AKDRDDEQAI LDRNVYSRLA DMLDGRQGI-
88909139 RGVDKDERAM AIERAEIERL TKDRDDERGI QERSFYNRLR ERLIGQTAG-
74420412 HGVDKDERAL AIEREEIERL AKDRDDEQAI LDRNVYGRLA DLLENRQGI-
89902356 EGIVRDRRAQ QIIDDELKRF RLDLNDQLRL VEADSFDRIE KLLVGKVAN-
36333339 HGVDKDERAL AIEREEIERL AKDRDDEQAI LDRNVYGRLA ELLENRQGI-
36333343 HGVDKDERAL AIEREEIERL AKDRDDEQAI LDRNVYGRLA DLLENRQGI-
36333337 HGVDKDERAL AIEREEIERL AKDRDDEQAI LDRNVYGRLA ELLENRQGI-
52082901 HGVDKDERAL AIEREEIERL AKDRDDEQAI LDRNVYGRLA DLLENRQGI-
52082903 HGVDKDERAL AIEREEIERL AKDRDDEQAI LDRNVYGRLA DLLENRQGI-
41017724 HGVDKDERAL AIEREEIERL AKDRDDEQAI LDRNVYNRLA ELLEGRQGI-
83312239 RGVEKDERAL AIERAEIERL AKDRDDERHI LERSFFARLK ALIIGKKVV-
85715144 HGVDKDERAL AIEREEIERL AKDRDDEQAI LDRNVYGRLA DLLENRQGI-
81562131 HGVDKDERAL AIEREEIERL AKDRDDEQAI LDRNVYGRLA DLLDGRQGI-
77699396 HGVDKDERAL AIEREEIERL AKDRDDEQAI LDRNVYGRLA DLLDNRQGI-
39936331 HGVDKDERAL AIEREEIERL AKDRDDEQAI LDRNVYGRLA DLLDGRQGI-
86749405 HGVDKDERAL AIEREEIERL AKDRDDEQAI LDRNVYGRLA DLLDNRQGV-
36333359 HGVDKDERAL AIEREEIERL AKDRDDEQAI LDRNVYNRLA ELLEGRQGI-
114327212 RGVDKDERAM AIERAEIERL AKDRDDERGI QERAFLNRLR EKLMGHPAS-
92117084 HGVDKDERAL AIEREEIERL AKDRDDEQAI LDRNVYGRLA DLLENRQGI-
91977663 HGVDKDERAL AIEREEIERL AKDRDDEQAI LDRNVYGRLA DLLDNRQGV-
83576941 RGVEKDERAL AIERQEIESL AKDRDDERAI LEGSFARRLK ELLIGQKVV-
94497753 HGIDKDERAM AIEREEIDRL AKDREDERGI LNRATFNRLQ EMLLGQTAS-
118762708 HGIDKDERAM AIEREEIDRL TKDREDERAI LNRANYARLK EMLLGQIAT-
121536786 KGVEKDERAK AIEEMEEAKL LKDQNDEIRI IQDSAFQKIR RLLLGKEVSG
108761304 KGVEKDERAK QIESMEEAKL LKDQNDEIKV LQDSAFGRIR GLVRTKEVQG
68245305 RGLEKDDRAK LIDQDEIALL RKDMAAERRI IERDADERIR NLMNGKPVR-
93453265 KGVEKDERTL AIEEAEIKAL ERDLEDELQL LAGSVRNGVA ELLVGKVAKS
85375719 HGIEVDDRTR AIQQEEIERL RKDSQDERTI LNRATYNRLR DMLLGQTAS-
85709549 HGIEIDDRTR AIQNEEIERL RKDAADERNI LNRATYNRLR DMLLGQTAS-
87198050 HGIEIDDRTR AIQNEEIERL AKDREDERAI LNRATFNRLK DMLLGQVAA-
21666269 RGVEENDRSL LIKQMN-HGF IKERDYEIDV VSEYFYDELK RVLV------
81355250 HGVDKDERAM AIEREEIERL TKDREDERAI LNRATYAQLQ EKLLGQTVA-
86158017 KGVEKDERAK AIEEMEEAKL LKDQNDEIRI IQDSAFQKIR RLLLGKEVTA
46450754 RSGEKDERTR NIEDYETARI DKKEQDHVRA LGDALRDRLA DTLVGKQIAV
15081476 RGIEKVGRAL LIEKQAIDAE KARRDHELAV LTNYIYSLLK EMLVGKVAL-
72393943 RGVEENDRSL LIKQNEINGF IKERDYEIDV VSEYFYDELK RVLV------
88658392 RGVEENDRSL LIKQNEINGF IKERDYEIDV VSEYFYDELK RVLV------
115378469 KGVEKDERAK QIESAEEAKL LKDQNDEIKV LQDSAFSRLR NLLRGKEAQG
116748984 KGVEKDERTK TIEDQEISRL MKDQRDELEI IFKSTVKRLA KLLENQVSDS
110602084 KGADKDARTE LIEQAEEKKL RKDEQDEIRI IRESAVSKLK KLLVGKTAAV
91763154 HGIEKDERSI TIERAEIDTV QQDKIVEEEI LERSIKQRAN QILSGASLT-
114778903 RGDEKDERAK AIEESGIEQL YADKEEERRI LEGNAASRLC SLVVGQKAA-
15081474 RGIEKVGRAL LIEKQAIDAE KTRRDHELAV LTNYIYSLLK EMLVGKVAL-
78220442 RSGEKDERTR NIEDYELARL DQKEKDHIRA LTETTREKLA PVVVGKQLAY
77918308 KGSDKDSRTE YIEKTEIEKL LKDQHDEIRI IRESTHGKLE SLLVGQTSAS
58616892 RGVEENDRSL LIKQNEINGF IKERDYEIDV VSEYFYDELK RVLVNTNTE-
58419220 RGVEENERAL LIKQKEMNDL EKERDYIINV ASEYFYDELK KLLVHSCSQ-
42409679 RGVEENERAL LIKQKEINDF EEERDYIINV TSEYFYDELK KLLIN-----
95930693 KGSDKDSRTE KIEQHEIDKL LKDQNDEIRI IRESARHKLT DLLCGNKLAA
81701325 KGADKDSRTE MIERMEEDKL RKDEQDEIRI IRNSAVGKLK KLLVGKSAAV
57242438 KGYEKDDRTL KSYDKEKIVL EKEYHDRLLM MDREEMLRVY ALLAKAPLN-
121543291 RGVEKDTRTR MIEEEEIRVL EKNRDDEIAV IEEVTRERLK ALLTGQKCDT
15081478 RGEEENERAF LIKQKEANDF EKERDHIINV INQYFYDELR KILIN-----
78193094 KGNDKDSRTE MIERMEEEKL RKDEQDEIRI IRDSAVGKLK RLLVGKTAAV
39984899 KGADKDSRTE MIERMEEDKL RKDEQDEIRI IRNSAVGKLK KLLVGKSAAV
88937666 KGADKDARTE LIEKAEEQKL RKDEQDEIRI IRESAVGKLK KLLVGKTAAV
145620218 KGADKDARTE IIEKAEEMRL RKDEQDEIRI IRDSAIGKLK KLLVGKAAAV
118746707 KGNDKDARTE LIEKIEEEKL RKDEQDEVRI IRDSARGKLK RLLVGKTAGA
67933520 KGQEKDERSK AIEESQIQRL QRNLQDEIRI LTDERAKRLG TLLDGKKLLA
21666266 RGVEENDRSL LIKQSEISSF VKERDYEIDV VSEYFHDELR KLLRNAGVK-
94987347 RSGEKDDRTR LIEDYEISLM DSKEQNYIKS ITQRMKEKIL PLINGKQLGT
94971702 KGQEKDERAK QIEGTQIAKL EKNLADEIRI LTDERLKRLE GLLGAKVVQA
109948061 KGYEKDARVL SAYEEEKAKL DMEHFDRLTM LNREELLRVS SLLSQAILE-
41017664 KGYEKDARAI SAYEEEKRVL DIEHHDRLTM IQQEETLRIS LMLSKEKLL-
13183060 RGVEENDRSL LIKQSEVNSF RKERDYEIDV VSEYFYDELK KLLCSADLP-
85858138 KGAEKDHRSQ YIEDEAIAML QKDREDEIRI ITEAVKKEVG TLLQGKQSGA
86155457 KGYEKDARSF KAYEDEKNIL EKEHHDRLLM LDREEMLRVT ALLSKNPLE-
41017590 KGYEKDARVL SAYEEEKAKL DMEHFDRLTM LNREELLRVS SLLSQAILE-
34482607 KGYDKDQRAI AAYEEEKARL DLEHHDKLMM LDREEMLRLT SMLSKEPLA-
09297126 KGYEKDDRAI KSYDKEKMAL EKEHHDRLLM MDREEMLRVC ALLSKASLN-
145959748 KGYEKDDRAI KSYDKEKMAL EKEHYDRLLM MDREEMLRVC ALLSKAPLN-
86151640 KGYEKDDRAI KSYDKEKMAL EKEHHDRLLM MDREEMLRVC ALLSKAPLN-
86153591 KGYEKDDRAI KSYDKEKMAL EKEHHDRLLM MDREEMLRVC AFLSKAPLN-
06967949 KGYEKDDRAI KSYDKEKMAL EKEHHDRLLM MDREEMLRVC ALLSKASLN-
78497094 KGYDKDARTL ELEKEERDYL EREHYDRLLM IDKEEMLRVT KLLTKEPLI-
57240977 KGYEKDARAI KAYDEEKLNL EKEHHDRLLM MDREETLRVC SLLSKSALN-
88909122 EGADRDERLS LIIEEKKRKL EKDLAVEQNV IKNNAISKLR DILVGKITTG
81642549 KGVDKDERSL MIEDLEIERL EGDKRDELRS LKNGVCRELG ELIAGNTALG
109671199 KGYEKDSRTN KAYEEEKTLL EKEHHDRLLM LDREEMLKVT ALLSKNPLA-
145957806 KGHEKDSRTH KAYEEEKALL EKEHHDRLLM LDREEMLKVT SLLSKSQLT-
116335064 -FYFKNKIFK LLKFEQLNYT CKNINNFFYE TFNYYLTKIK KLLFNNKIT-

67472412 -----AGG-- -------VEA EKL-DKLPRD -R-WLELGLT D---EEK-QN
118741178 -----SGG-- -------VEA EKL-DKLPRD -R-WLELGLT D---EEK-QN
19855075 -----SSG-- -------VEA EKL-DKLPRD -R-WLELGLT D---EEK-QN
49609709 -----SGG-- -------VEA DKL-DKLPRE -R-WLELGLT D---EDK-QN
118069351 -----AGG-- -------VEA EKL-SKLPRD -R-WLELGLT D---EEK-QN
85058112 -----SGG-- -------IEA EKL-DKLTRE -R-WLELGLA D---EEK-QN
41017640 -----AGG-- -------IEA EKL-DKLPRE -R-WLELGLA D---EEK-QN
77957012 -----SGG-- -------IEA DKL-SKLPRD -R-WLELGLT D---EDK-QN
41017792 -----AGG-- -------FDA KNL-DKLDRT -K-WLEQSLS D---EAQ-QN
52306319 -----DGG-- -------VDA KEL-DRLDRT -K-WLEQTLN D---EAK-QN
126209191 -----EGG-- -------VSE AEL-DKVARE -K-WLEQTLD D---EAK-QN
11261127 -----AGG-- -------YTE AKL-GSIERK -K-WLEQTLE N---EEL-QN
88909646 -----AAG-- -------VSE VKL-DAMDRK -Q-WLEITLD D---EAQ-QN
01173148 -----SSG-- -------ADA AQL-DKLDRT -K-WLEQTIA D---EEK-QN
23467581 -----SGG-- -------FND KQL-ENLDRT -Q-WLEQTLV D---EDK-QN
75428794 -----DGG-- -------ISE KEL-DTMERA -K-WLEQTLS S---ESK-QS
145630307 -----SSG-- -------ADA AQL-DKVERT -K-WLEQTIA D---EEK-QN
41018024 -----SGG-- -------YSE AKL-DTTDRK -K-WLELTLE D---DAL-QT
81398906 -----SIG-- -------YSE EKI-ASMDRE -R-LFALTLD D---ESL-QN
86147869 -----SGG-- -------YSE AKL-DTIGRK -Q-WLEQVLE D---DAL-QT
41017666 -----ESG-- -------VSE VNL-NNVARE -K-WLEQTLD D---EAK-QN
89075377 -----SAG-- -------YGE DKI-ASMNRD -A-LFAVTLD D---EAL-QN
117621409 -----AAG-- -------YSE DRL-NKLDRS -K-WFELAIE D---EAK-QI
88861460 -----GAG-- -------FDE EKL-LGLSSE -K-VLTQSLA D---EEK-QA
145297378 -----AAG-- -------YSE DRL-NKLDRT -K-WFELAIE D---EAK-QI
68548494 -----AGG-- -------YTQ AQL-DAIPRK -E-LLTQVID D---ETK-QT
76874104 -----AAG-- -------FDE DKL-ALLNAE -K-LLTQSLA E---EDK-QA
91791532 -----SAG-- -------YSE AKL-AELPRK -D-VLIQVID D---EAK-QT
127511085 -----GAG-- -------FAE AEL-DALPRP -Q-LLVQTIE D---ETK-QT
41018148 -----NAG-- -------FEQ AQL-DAIPRS -H-LLVQTID D---EAK-QT
118075307 -----SAG-- -------FNE AQL-DAIPRS -Q-LLSQSID D---EGK-QT
119468175 -----AAG-- -------FDE NNL-VSLNAE -K-LLTQSLA E---EDK-QA
118757820 -----GAG-- -------FDE AQL-AAIPRS -Q-LLVQTID D---EVK-QT
94676492 ---------- -------IDI VKI-LKLKRE -D-WSQFNIK D---NNK-YC
145627288 -----GAG-- -------FTD AQI-AALPRK -D-VLIQVID D---ETK-QT
41018043 -----SAG-- -------FSE AQI-AALPRK -D-VLVQVID D---EAK-QT
124550261 -----GAG-- -------FTE TQI-AAMPRK -D-VLVQVID D---EAK-QT
78688209 -----SAG-- -------FTE AQI-AALPRK -D-VLVQVID D---ETK-QT
82743827 -----GAG-- -------FTE TQI-AAMPRK -D-VLVQVID D---EAK-QT
71796432 -----TSG-- -------IDK KKL-FETSRN -A-WLDLVLS D---PEK-QY
76791745 -----KSG-- -------IEE SRL-ESAQRE -K-WFDLTLT D---EDA-QT
114561329 -----SVG-- -------YSE AKL-AEIPRK -D-VLIQVID D---ETK-QT
00296969 -----SFN-- -------IKE DFL-NKLPYE -K-WFKIDIQ D---RNK-KK
85712785 -----NNG-- -------FDE AKL-ASMDRS -N-WLTQGLA D---ESA-QE
119947049 -----AGQ-- --------DE ARL-LQMPRA -Q-WLEVQID D---ETK-QS
71144434 -----SAG-- -------LNE SDL-TSMSRD -K-WLTQNLA D---EGQ-QA
81362632 -----SNG-- -------FDE AKL-ASVDRS -S-WLTQDLG N---EDA-QA
90407965 -----SAG-- -------QDE QRL-KQMPRA -Q-WLEIIVD D---QTQ-QS
33504346 -----SSG-- -------VKK ESL-LDMNRC -A-WLNLKLK D---ITK-QN
31340404 -----NSG-- -------MNI DQL-NKIPKS -E-LFKVKVT N---NLY-QK
114773734 -----NNG-- -------VSE DKL-NDSARE -S-WFDIAIK D---DDA-AA
11134500 -----SLD-- -------IET KQL-DTLPFE -K-WFSVDIK Q---KDK-KK
25166478 -----ENN-- -------IEY DSL-SELLKG -N-IKNLIFK N---NNL-NN
76884108 -----GGP-A ELKAGTQITQ NYL-ADLPRE -R-WFEIRLR S---EEA-GR
94493163 -----SGP-N KLKSGSKITL TYL-QSLTKD -Q-WFSISLR D---ETV-NQ
12230977 -----GGP-- ALKKGTEITD DYL-DGLERG -Q-WFKLRMA D---DAL-NE
78701560 -----GGP-S GLARGAEVTA DYL-ANLDRK -R-WFEIRMR D---EEA-NR
67157001 -----GGA-- GLKKGTEIDD GIL-DGLERG -Q-WFKLRMA D---DAL-NE
91795637 -----GGP-- KLKKGDTLDE AYL-DELPRS -Q-WFKLRMQ D---ESL-NE
118056611 -----GGA-- GLKKGTAITD EFL-DGLERG -Q-WFKLRMA D---DAL-NE
41018077 -----GGA-- NLKKGDTVTD AYL-DGLKKS -D-WFQLRMK D---EDA-AD
91774628 -----GGP-Q KLKKGETVTA EYL-DGLARY -D-WFDIRLS D---EDV-AR
81682419 -----MGP-G GLKRGATITR EYL-DSIKPA -Q-WLEIRLQ D---EDV-NL
116514968 ---------- -------INC IVA-NSLN-- -E-YFKKKIK Y---PKKIKK
110833239 -----GGA-- GFKRGTEMTG EIL-DGLDAE -K-WFELRPA D---DDV-AE
89095345 -----GGA-- GLKKGEEISA EFL-ADLNKS -D-WFNIRVS D---ENA-AE
145569368 -----GGA-- GLKKGVVITD EIL-DGLEHG -Q-WFKLRMA E---DAL-NE
41018075 -----GGP-- NLKKGDNVTD AYL-DGLKKS -D-WFQLRMK D---DDA-AD
77955741 -----SGP-- GLKKGAKLEE AYL-AELPRA -D-WFKLRMK D---EAL-NE
70732889 -----GGA-- GLKKGQEITD EVL-DGLEHG -Q-WFKLRMA E---DAL-NE
77385310 -----GGA-- GLKKGQDITD EVL-DGLEHG -Q-WFKLRMA E---DAL-NE
82739427 -----GGA-- GLKKGTVITD EVL-DGLEHG -Q-WFKLRMA E---DAL-NE
71557790 -----GGA-- GLKKGQEITN EVL-DGLEHG -Q-WFKLRMA E---DAL-NE
119877117 -----GGA-- GLKKGDVISD AFL-DGLKKA -D-WFALRMK D---EDA-SE
119502915 -----SGG-- GLAKGTKLTD AVL-ADLERE -Q-WFKLKLG D---AEL-ND
119478600 -----SGA-- GVKKGTIVDN EML-EALEKD -Q-WFKLRFS D---DAI-NS
38049094 -----GGP-A SIKPGTQITE AYL-EKIDRD -K-WFDIRVD D---DVI-SQ
88950291 -----GGP-K GLGSGAEVTE AYL-QDLPRE -R-WFEIRMR D---EAV-NQ
03549149 -----GGP-G SLKPGSKITQ DYL-DKVERE -K-WFDIRIE D---DAV-SQ
53753146 -----GGP-G SLKPGSKITQ DYL-DKVERE -K-WFDIRIE D---DAI-SQ
53750143 -----GGP-G SLKPGSKITQ DYL-DKVERE -K-WFDIRIE D---DAV-SQ
52627678 -----GGP-G SLKPGSKITQ DYL-DKVERE -K-WFDIRIE D---DAI-SQ
88812764 -----GGP-G GLRSGAEVSR AYL-AGVERE -R-WFEIRMR D---EEV-NQ
95108735 -----GGA-- GLKKGTVITD DVL-NGLEHG -Q-WFKLRMA E---DAL-NE
88799211 -----GGP-- DLKKGDELTA DYL-NGLPRS -D-WFKLRLQ D---ETL-AA
89071237 -----KGP-R GIKAGATIDA ELL-DSLPRS -H-WWQIALK E---EAD-AQ
78362919 -----DGT-- ------EITA DFL-ASQDSS -K-WFGLNVA D---DAL-SS
78099426 -----GGG-- TTKRGDKLSE EVL-SGLELA -D-LLEIQPT D---EGI-AE
78099444 -----GGG-- STKRGDKLSE ELL-SGLELV -D-LLEIQPS D---EGI-AE
78099446 -----GGG-- STKRGEKLSE DML-SGLELV -D-LLEIQPT D---EAI-AE
78099456 -----GGG-- STKRGDKLSA EVL-SGLELV -D-LLEIQPN D---EAI-AE
78099458 -----GGG-- NTKRGEKLSE ELL-SGLELI -D-LLEIQPS D---EAI-AE
78099464 -----GGG-- STKRGDKLSA DVL-SGLELV -D-LLEIQPT D---EAI-AE
88701442 -----SGG-- GLSKGTKLTA EVL-EGLDRE -Q-WFKLKLD N---PEL-NE
87122756 -----GGP-- GLAKNSIISA DYL-EALEHS -E-WFKIRVV D---ETA-SE
118751475 -----GGP-- GLARNAIITE EYL-ANLDHP -E-WFKIRVA N---EDA-SE
00045729 -----GGA-- GLKKGTVITD EVL-DGLDDG -Q-WFKLRMA E---DAL-NE
90020571 -----TGK-- GVVKGQPVTD EML-DELSHD -D-WFKIRMN D---DVL-NE
11261131 -----SGV-- DIKKGEVITG AYL-DGLKKS -D-WFALRMK D---EVA-VE
71899985 -----SGV-- DIKKGEVITD PYL-DGLKKS -D-WFALRMK D---EVA-VE
71275247 -----SGV-- DIKKGEVITG PYL-DGLKKS -D-WFALRMK D---EVA-VE
28199867 -----SGV-- DIKKGEVITD PYL-DGLKKS -D-WFALRMK D---EVA-VE
88704391 -----SGG-- GLSKGTKLTA EVL-EGLDRE -Q-WFKLKLD N---PEL-NE
03660649 -----GGP-N KLAKGTKITK SYL-ADLPRQ -K-WFEIRLQ D---DAA-TK
94500503 -----AAP-- GLKKGDVLSA EYF-DGLESS DQ-LFKIRPQ D---EEA-AE
41017646 -----GGP-K RLAKGTVIDQ EYL-AGLPTK -HDWFDIRMA D---EDI-AK
78099424 -----GGG-- TTKRGDKLSE DVL-SGLELV -D-LLEVQPT D---EGI-AE
78099430 -----GGG-- TTKRGDKLTE DVL-SNLELV -D-LLEVQPA D---EGI-AE
78099432 -----GGG-- TTKRGDKLSE DVL-SGLELV -D-LLEVQPT D---EGI-AE
78099434 -----GGG-- STKRGDKLAE DVL-SGLELV -D-LLEIQPT D---EAI-AE
78099438 -----GGG-- STKRGDKLVE EVL-SGLELV -D-LLEIQPA D---EAI-AE
78099440 -----GGG-- TTKRGDKLAE DML-SGLELV -D-LLEIQPT D---EAI-AE
78099450 -----GGG-- TTKRGDKLSV DVL-SGLELV -D-LLEIQPT D---EAI-AE
49529555 -----GGG-- TTKRGDKLSD DVL-SGLELV -D-LLDIQPT D---EGI-AE
81251487 -----GGG-- TTKRGDKLTE DLL-SGLELV -D-LLEIQPS D---EGI-AE
83858573 -----SGP-K GFKKGE-VTA EAL-EEVPAS -Q-WWKIGLE D---EAA-MA
84703909 -----SMP-K GFDKGT-VTK EQL-KEMGRT -L-WWKIGLA N---EAA-MG
91770311 -----GGA-- GLKSGTVLAE SEL-LEMSLE -T-LLDIQPV E---EEI-AE
119899713 -----GGP-K KLAKGAAITA EYL-ETLEFY -H-WFDIRMA D---EEL-AI
114153758 -----GGP-R KLAKGATVTK AYL-ADLDRW -Q-WFDIRLS D---EPH-AV
29540845 -----GGP-N KLAKGTKITK SYL-ADLPRQ -K-WFEIRLQ D---DAA-TK
82701892 -----GGP-K KLAKGATLTK EYL-ESIDPH -H-WFDIRLA D---EGA-SV
113869444 -----GGP-K KLAKGAKITK EYL-ADIDRY -H-WFDIRPA D---EEL-AA
94312265 -----GGP-K KLAKGAKLTR EYL-ADLDKY -H-WFDIRPA D---EEV-AA
83749356 -----GGP-K KLSKGTALTK EYL-ADLDKW -H-WFDIRPS D---EEV-AA
55584169 -----SGP-K QITAGQTITT EML-KGLSKG -Q-LWQLIVE D---ANV-MN
78099422 -----GGG-- STKRGDKLSE DLL-SGLELV -D-LLEIQPA D---EAI-AE
78099428 -----GGG-- STKRGDKLVD GML-SGLELV -D-LLEIQPT D---EAI-AE
78099436 -----GGG-- STKRGDKLSE DVL-SGLELV -D-LLEIQPN D---EAI-AE
78099448 -----GGG-- TTKRGDKLSE DVL-SGLELV -D-LLEIQPA D---EAI-AE
78099462 -----GGG-- GTKRGDKLSE DML-SGLELV -D-LLEIQPS D---EAI-AE
78099466 -----GGG-- TTKRGDKLSE DML-SGLALV -D-LLEIQPS D---EAI-AE
83648859 -----GGP-- GLKKGDTLTE VHF-NAFEKE -E-WFKLNMA D---EQL-NE
114570352 -----SGP-R GFAKGK-VSQ DAL-DETPRS -G-WWRIGLD D---EKA-MA
88909633 -----GGS-- GLKAGTIMAL ADM-KDMSLE -T-LLDIQPV E---EEI-SE
56313630 -----GGP-K KLLKGTAITG EYL-DSLEFY -H-WFDIRMA D---EEL-AA
41017684 -----GGP-R KLAKGATLTK AYL-ADLDRW -Q-WFDIRLA D---EQH-AV
41017783 -----AGP-K GFKKGSTLSK DTL-DEYPRS -Q-WWQFAVE N---EKL-QS
118594007 -----GGP-K GIKKGDKLSK EKL-AELGKY -E-WFDIRVS D---DKD-SK
72120286 -----GGP-K KLAKGAKLTK EYL-AEIDKY -H-WFDIRPA D---EEV-AA
52698494 -----NGL-K QVKAGQTITT EML-KGLSKG -Q-FWQLTVE D---ANV-MN
102191436 -----NGP-K QVKAGQTITT EVL-KGLSKG -Q-FWQLTVE D---ANI-MN
74316416 -----GGP-K KLAKGSKISK EYL-DSLNRH -D-WFDIRLA D---DEA-SR
99080075 -----KGP-K GVRGNTVIDE DLLDNQLTRG -Q-WWMLALE E---EQD-AQ
78099442 -----GGG-- TTKRGDKLSE DVL-SGLELV -D-LLEIQPV D---EAI-AE
78099460 -----GGG-- TTKRGDKLSE DVL-SGLELV -D-LLDIQPV D---EAI-AE
114799111 -----TGP-K GFKAGK-IAE AAL-EELTQR -Q-WWEIELK S---EKA-QA
126666820 -----SSP-- GLKKGSKLEA DYL-LNLPRP -E-WFKLRMK G---DDL-NE
74020342 -----GGP-K KLAKGTKIDQ AYL-EDLDHY -H-WFDIRLA D---DEA-AA
118035013 -----GGP-K KLAKGTKIER AYL-EDLDHY -H-WFDIRLA D---EEA-AA
81378946 -----GGP-K KLAKGTKIDQ AYL-EDLDHY -H-WFDIRLA D---DEA-AV
91785473 -----GGP-K KLAKGTKIEQ AYL-EDLDHY -H-WFDIRLA D---EEA-AA
134096328 -----GGP-K KIAKGTKITA EYL-ADLDKY -H-WFDIRPS D---DTS-AN
68190110 -----AGP-K GFKKGGALTK ELL-GEYPRS -Q-WWQFAVE D---EKL-QS
41017774 -----GGP-K KLAKGTALTK EYL-ADLDKW -H-WFDIRPS D---DDV-AT
84685445 -----KGP-K GVKSGSVIDE ALL-GELSRG -Q-WWQLALE D---EAD-AQ
109728116 -----NGP-K TVKTGQTITS EIL-KGLSKG -Q-LWQFTVE D---ANV-MN
06652717 -----NGP-K QVKVGQTITT EML-KGLSKG -Q-FWQIIVE D---ANV-MN
75536057 -----NGP-K QVKAGQTITS EML-KGLSKG -Q-FWQLTVE D---ANV-MN
06652714 -----NGP-K QVKVGQTITT EML-KGLSKG -Q-FWQITVE D---ANV-MN
03860707 -----NGP-K QITAGQTITT EML-KGLSKG -Q-LWQITVE D---ANV-MN
42453335 -----NGP-K QVKVGQTITT EML-KGLSKG -Q-FWQITVE D---ANV-MN
83949807 -----KGP-K GVKANSDITE ELL-ETLSKG -Q-WWQLALK D---EQD-AQ
114764154 -----KGP-K GVKPNSEITS ELL-ETLSRG -Q-WWQLALA E---EQD-AQ
89053059 -----KGP-K GVKPNTVIDE DLLDGQLSRG -Q-WWQLALE D---EKD-AA
89257013 -----KAK-- GLKKGAILTK EFL-ATLPLS -K-WLEISFE D---EKL-EE
17740410 -----AGP-K GFKKGVELSN AVV-SEYPRS -Q-WWMFAVE D---EKA-QS
90417770 -----AAP-K GFKKGSVITA EAM-GEYPRS -Q-WWMFAVE D---EKT-QA
83751225 -----RGP-K GFEKGQKIDS TVL-NNYPRS -Q-WWQFAVD D---EKV-QN
114704476 -----AGP-K GFKRGTEINQ EVM-EEYPRS -Q-WWMFAVE D---EKL-QG
84499871 -----KGP-K GVKANSEITE DLL-SSLPRS -H-WWQLALA E---DQD-AQ
121533099 -----GGP-K KLAKGTALTK EYL-ADLDKW -H-WFDIRPA E---DEV-AL
86357297 -----AGP-K GFKKGTELSN AVV-SEYPRS -Q-WWMFAVE D---EKV-QS
116251532 -----AGP-K GFKKGSELSN AVV-SEYPRS -Q-WWMFAVE D---EKV-QS
77386669 -----KGP-K GIRAGSEINE DLL-STLSRG -Q-WWQLALG E---EAD-AK
83367884 -----KGP-K GIKAGSEIND ELL-STLSRG -Q-WWQLALG E---EAD-AK
83371926 -----KGP-K GIRAGSEINE DLL-STLSRG -Q-WWQLALG E---EAD-AK
06652723 -----NGP-K QVKVGQTITT EML-KGLSKG -Q-FWQITVE D---ANV-MN
110681145 -----KGP-K GVSANAEITE DLL-QMLPRV -Q-WWQLALK D---EGD-AQ
86137185 -----KGP-K GIRTGAAIDE DAL-SQLSRG -Q-WWMIALE E---EQD-AK
126732286 -----KGP-K GVRANSEIDE ELL-STLTRG -Q-WWQLALG E---EDD-AK
83941511 -----KGP-K GVKANSEITE DLL-ASLSRG -Q-WWQLALA D---EDD-AK
59802172 -----GGP-M KLTKGSEITT EYL-AGLPSR -HDWFDIRLT D---EDL-AK
121596184 -----GGP-Q KLAKGTKIDK AYL-ASVEKF -H-WFDIRPA E---EEV-AT
41017805 -----EGP-K GFSKNKKLDT TIM-GHYPRS -Q-WWQFTVE D---EKL-QN
62196286 -----AGP-K GFKKGTTITR ELM-TEYPRS -Q-WWQFAVE D---EKL-QG
118731655 -----GGP-Q KLAKGAKIDK AYL-DGVEKF -H-WFDIRPA E---DEV-AT
118735795 -----KGP-K GVKPGSEITE DLL-GTLSRG -Q-WWQLALE D---EAE-AQ
124268635 -----GGP-N KLAKGTPIDK AYL-ASVDKY -H-WFDIRPA D---DDI-AN
71549909 -----GGP-K KLAKNSTITQ EYL-ESVEKH -H-WFDIRLI D---ENT-SL
119383499 -----KGP-K GIRAGAVVDE DLL-GQLSRG -Q-WWQLAVA D---EDT-AK
84714777 -----GGP-K KLAKGTKLDK AYL-TDVEKY -H-WFDIRPA D---DEV-AS
91790275 -----GGP-K KLAKGTKIDK AYL-ADVEKY -H-WFDIRPA D---DEV-AS
126724853 -----KGP-K GVKSGTIVDD ELL-EMVGRH -M-WWQLAMA D---EST-AQ
126734767 -----KGP-K GFKSGSVVTE ESV-SELTRG -Q-WWQLAMA D---EDD-AK
126737165 -----KGP-K GVRSGVEITE DLL-ASLSRG -Q-WWMLALE D---EQD-AQ
47574111 -----GGP-N KLAKGTPIDK AYL-ASVDKY -H-WFDIRPA D---DDI-AN
81348897 -----KGP-K GIKPGSEITE ELL-ETLTRG -Q-WWMLALE G---EQD-AQ
113875389 -----AGP-K GFKKGTELSN AVI-SEYPRS -Q-WWMFAIE D---EKA-QG
103486971 -----AVP-K GLKKGDIVTE EML-VGLDRA -D-WWKLAVV D---DKA-QT
89358263 -----AGP-K GFRKETVVTR EIL-TEYPRS -Q-WWLFAVA D---DAI-MA
113934121 -----SGP-K GLSRGQ-ITA EGL-AEVQPG -L-WWQIALE D---EKA-MG
120613164 -----GGP-Q KLAKGTKIDK AYL-ASVEKF -H-WFDIRPA E---DEV-AT
118602788 V----AGD-- -IKAGEKLSA KLM-KKLDNK -D-ISKLKVE D---AAV-NK
118054119 -----GGP-Q KLSKGAKIDK AYL-DGVEKF -H-WFDIRPA E---DDV-AA
71845575 -----GGP-K KLAKGTVIDK VYL-DSMDPH -H-WFDIRLA D---DEA-AQ
84515197 -----KGP-K GFKAGAVVTE ESV-SDLSRG -Q-WWQLAME D---EDD-AK
41017697 -----GGP-K KLAKNSTITR DYL-ENVEKH -H-WFDIRLV D---ENT-SL
121525595 -----SGP-K GMEADAKVTQ ANL-DDLSHG -Q-WWQIALK N---EKA-QS
145588235 -----GGP-Q KLAKGTKIDK EYL-ASLDKY -H-WFDVRPA D---EEV-AT
16124757 -----SGP-K GLSRGE-ITA EGL-AQVASG -L-WWQIALE D---EKA-MG
88938867 -----SGY-K GVRSGTEITT ELL-AEIPRG -A-WRNLTVQ D---DRV-MA
36333349 -----AGP-K GFKKDSKITR AVL-DENPRS -Q-WWMFATA N---DKL-MT
51338825 -----EGP-K GFSKGKKLDN TIM-GHYPRS -Q-WWQFTVE D---EKL-QS
36333369 -----AGP-K GFKKDTVITR EGM-SEFPRS -Q-WWLFATA D---DAL-MT
36333373 -----AGP-K GFKKDTVISR EVM-SEFPRS -Q-WWLFATA D---DAL-MT
36333365 -----AGP-K GFKKDTVITR EVM-SEFPRS -Q-WWLFATA D---DAL-MT
144900874 -----SGP-K GVKANAALTE EML-AELHLS -A-WRNIAVE D---DAV-MS
118591193 -----AGP-K GFKKDTVLTG DVL-NDFPRS -Q-WWQFATE D---EKF-MS
121609223 -----GGP-H KLLKGAKIDK PYL-SSVEKF -H-WFDIRPA Q---DEV-AA
90417542 -----KAE-- GLKKGAELTA DAV-AEYSSD -D-WFAIRMD N---ADL-ND
36333345 -----AGP-K GFKKDTKITR AVL-EEYPRS -Q-WWAFASP N---DKL-MG
50982576 -----AGP-K GFKKDTKITR AVL-EEYPRS -Q-WWAFASP N---DKL-MA
36333355 -----AGP-K GFKKDTRITK AVL-EEYPRS -Q-WWLFASP N---DKL-MA
36333353 -----AGP-K GFKKDTRITK AVL-EEYPRS -Q-WWLFATS N---DKL-MA
36333363 -----AGP-K GFKKDTVITR EVM-SEFPRS -Q-WWLFATA E---DSL-MT
78698570 -----SGP-K GFKKDTKITR AVL-DEYPKS -Q-WWLFASA N---DKL-MA
146192852 -----SGP-K GFKKDTKITR AVL-DEYPKS -Q-WWLFAAS N---DKL-MA
88909139 -----AGF-K GIRSGTPITE EVL-DEHHRA -T-WASITVT S---DEV-MA
74420412 -----AGP-K GFKKDTKITR AVL-DEYPKS -Q-WWLFASP N---DKL-MA
89902356 -----GGP-Q KLAKGTTIDK AYL-TSVEKH -H-WFDIRPA E---DDV-AA
36333339 -----AGP-K GFKKDTKITR AVL-EEYPKS -Q-WWQFASP N---DKL-MA
36333343 -----AGP-K GFKKDTKITR AVL-EEYPKS -Q-WWQFASP N---DKL-MA
36333337 -----AGP-K GFKKDTKITR AVL-EEYPKS -Q-WWQFASP N---DKL-MA
52082901 -----AGP-K GFKKDTKITR AVL-EEYPKS -Q-WWQFASP N---DKL-MA
52082903 -----AGP-K GFKKDTKITR AVL-EEYPKS -Q-WWQFASP N---DKL-MA
41017724 -----AGP-K GFKKDTKITR AVL-EEYPKS -Q-WWLFASP N---DKL-MA
83312239 -----SGP-K GIKAGTVLAD ANM-DELHPS -T-WRNIAID D---DAV-MA
85715144 -----AGP-K GFKKDTKITR SVL-EEYPKS -Q-WWLFASP N---DKL-MA
81562131 -----AGP-K GFKKDTKITR AVL-EEYPKS -Q-WWLFAAP N---DKL-MA
77699396 -----AGP-K GFKKDTKITR AVL-EEYPKS -Q-WWMFASP N---DKL-MA
39936331 -----AGP-K GFKKDTKITR AVL-EEYPKS -Q-WWLFAAP N---DKL-MA
86749405 -----AGP-K GFKKDTKITR AVL-EEYPKS -Q-WWLFASP N---DKL-MA
36333359 -----AGP-K GFKKDTKITR AVL-EEYPKS -Q-WWLFASP N---DKL-MA
114327212 -----GGF-K GIKAGTIITD EVL-AEHPRG -A-WRNISVQ D---DAV-VA
92117084 -----AGP-K GFKKDTKITR SVI-EEYPKS -Q-WWLFASP N---DKL-MA
91977663 -----SGP-K GFKKDTKITR AVL-EEYPKS -Q-WWLFAAP N---DKL-MA
83576941 -----GGP-R GMATGGVISE DLL-SGYTAA -Q-WRQIAVE N---DET-AT
94497753 -----AAP-K GVKKGVVIDE ALL-GEVERH -E-WWKFAVE D---DQR-QA
118762708 -----AAP-K GIKKGSEINE ELL-AEVEKR -E-WWKFAVQ D---DAR-QA
121536786 RLVDDKGN-Q LLKRGDVLDD ALL-DTVPQR -Y-WGEIAVE G----DV-QD
108761304 KLVDDKGK-I LLKKGDILDD ELL-STVPYK -Y-WGEISVG D----PL-DS
68245305 -----SAP-- GLQPGDHISQ SWL-DKSPSS -H-LRDVVLD D---DAI-TQ
93453265 VVKNRKGE-E ILAKGKKLNR EVL-NKLSPS -E-IKKLDYA G--RESL-EG
85375719 -----AAP-K GVKKGVKIDE ALL-EGIDRH -E-WFKFAVA D---DNR-QQ
85709549 -----AAP-K GVKKGIEISE QVL-QDVERH -E-WFKFAVA D---DGR-QA
87198050 -----AAP-K GIKKGVEIDE QVL-ADVERH -E-WWKFAVA D---DAR-QQ
21666269 -----SSG-- -VQYNTQNID DYL-ASIPKK -E-WWDINLS D---EAM-LL
81355250 -----AAPYK HIVKGARIDI ETL-ASVEPH -K-WFKFAVE D---DAR-QA
86158017 RLVDDKGE-Q LLKKGDVLDD ALL-DTVPQR -Y-WGEIAVA G----DV-QD
46450754 TLPGKRKGEV LAEAGAPMTR ELL-DALPVK -R--LAGLFK S---REV-DE
15081476 -----NTL-A PISKGDLITG EAL-EKIDRE -S-WWKLSVD E-------IS
72393943 -----NSG-- -VQCNNQNVN DYL-ESTPKK -D-WWNVNLS D---ETV-LL
88658392 -----SSG-- -VQYNNQNID DYL-ASIPKK -E-WWDINLS D---EAM-LL
115378469 KLVDDKGK-I LLKKGDILND ELL-ATVPYK -Y-WAEISVG D----PL-DG
116748984 AIK--DGKKV YIKKGEVFTE EIL-LNLPSG -H-WDQLTVA K---DPTVSM
110602084 KVEGKDGK-I LIVKGKAISE EAL-SSIPID -R-WDEISVA D--DEST-DD
91763154 -----KKI-K DLDEGTKLDL ETI-NKININ -D-VFKITVG N---VND-EA
114778903 -----TF--K GLNRGVTITA ADV-ESMSLR -D-LSGVSVD D---DAV-NE
15081474 -----STL-A PISKGDLITE EAL-EKIDRE -N-WWKISVD G-------IS
78220442 GLAGQKKGEV IAEAGQTLTA EML-EGLPVK -K--LSGLFK S---KDT-NE
77918308 ALFDAAGK-E LLGQGEKITS EVL-AEVPFA -R-WREISLL DASEN---EE
58616892 ---------- ---YNNQNIE DYL-KSIPQK -S-WWDIKLS D---ESV-LS
58419220 ---------- --------DQ EKL-DAIERE -Q-WWGIGLK N---RSI-SE
42409679 -----SGS-- -------QDR EKF-DSIERE -Q-WWGIGLK N---QSI-SE
95930693 SVTDDDGK-V LLKKNSVLEA DQL-EALSVA -R-FQEISLV D--GEAI-ED
81701325 KVEDKSGR-T VIAKGAAITE EAL-DAIPLD -R-WDEISVS G---EAGVDE
57242438 --SEQKVGSK TYKKGQKVSK EDL-EKVNRF -I-LTSLIKA Y--SKEV-QK
121543291 PVK--KGKKT ILAKGDKITA ALF-DEVPTS -Q-FEKLAVT S---DSV-TE
15081478 -----SGS-- -------QDR ESI-NFIERE -G-WWDIGLK N---QSI-SK
78193094 KVEDKNGK-T VIAKDAAITE EAL-TAIPLD -R-WDEISVS G--GEGV-EE
39984899 KVEDKSGR-T VIAKGAAITE EAL-DAIPLD -R-WDEISVS G--EAGV-DE
88937666 KFEGKDGK-V LIVKGKAITE EAL-LSVPVD -R-WDEISIA D---DDTVDE
145620218 KIEGSDGK-V LIPKGAAITE EML-KSFSMD -R-WDEISIA D---DDTIDE
118746707 KIEDRHGV-T VLAKGKKITD ELL-ESLTMD -R-WATISVS D--GTDV-EE
67933520 DLHDEKTNKR LLSKDTELTR ELI-EKMKSR -D-LKRMRLA N--KDPRLNE
21666266 ---------- --VKGYSDLD SFF-AEASDD -T-LWSTGLA D---AKV-AA
94987347 TILGKGKGEV LAEENSAITP ELL-DSLPLK -K--LEGAFK S---KEL-NE
94971702 DLHDERTNKR LLTKDAVLDR ETI-ERISTR -N-LKRIKYA D--KDPRVNE
109948061 --EPFSHNGK DYKEGDQIPK EVI-ASINRF -T-LASLVKK Y--SKEV-QN
41017664 --SEVKVADK VFKKGAQIPK EEL-SVLNPF -I-LSTLIKH Y--PKEI-QT
13183060 ---------- --LNGHADVE SLL-AAKSLE -A-LWEIGLS N---PKI-SA
85858138 KIVDPKRKKI YLKKGDIITP EIL-SEIPLH -L-WKEITVA D---DEETER
86155457 --SELEIGKN SYKKGDKIKR SDL-DNVNRF -T-LNTYVKC F--SKEI-QK
41017590 --EPFSHNGK DYKEGDQIPK EEI-ASINRF -T-LASLVKK Y--SKEV-QN
34482607 --SDVVVNEK SYKKGELIEK GDL-AKINRF -A-MNALVKS F--PKSI-QE
09297126 --SDQKIGDK NYKKGQTADI SEL-EKINRF -T-LTTLIKA Y--SKEI-QK
145959748 --SDQKIGDK NYKRGQTADI SEL-EKINRF -T-LTTLIKA Y--SKEI-QK
86151640 --SDQKIGDK NYKKGQTADI SEL-EKINRF -T-LTTLIKA Y--SKEI-QK
86153591 --SDQKIGDK NYKKGQTADI SEL-EKINRF -T-LTTLIKA Y--SKEI-QK
06967949 --SDQKIGDK NYKKGQTADI SEL-EKINRF -T-LTTLIKA Y--SKEI-QK
78497094 --NDIKIGNT SYKAGDIING EDL-VEVNRF -A-MNAIIKS F--SEEI-QS
57240977 --SDEEINGQ KYKKGAKVDI KEL-EKINRF -A-LNSLVKA Y--SKDV-QK
88909122 VLLNEDGSQK LLNKGQEITE ADL-ETVPFE ---LLNYIPL E---QDL-EF
81642549 DILDSKGE-L LISSGDKIEV VHA-IAIGFH -R-LKDIDFS G--MADC-TD
109671199 --SDQEVNKK EYKKGSKINK ADF-ENINRF -T-LNAIVKS F--SKDI-QK
145957806 --SEQSINKK TYKKGSKINK ADL-ENINRF -T-LNSIVKG F--SKEV-QK
116335064 ---------- -------IKK KRI-NSYNIN INNIFKIKCF N---KKI-NF

67472412 QLEQLAEQYD ELKHEFEKKL EAKRRKITQG DD
118741178 QLEQLAEQYD ELKHEFEKKL EAKRRKITQG DD
19855075 QLEQLAEQYD ELKHEFEKKL EAKRRKITQG DD
49609709 QLEQLAEQYD ELKHEFEKKL EAKRRKITQG DD
118069351 QLEQLAEQYD ELKSDFEKKL DAKRRKITQG DD
85058112 QLEQLAEQYD ELKHEFEKKL EAKRRKITQG DD
41017640 QLEQLAEQYD ELKAEFEKKL DAKRRKITQG DD
77957012 QLEQLAEQYD EMKSEFEKKM DAKRRKITQG DD
41017792 QLEQLAEQYE ELRKEFERKL EVQRGKIIQG DD
52306319 QLEQLAEQYE ELRKDFEHKL EVKRGKIIQG DD
126209191 QLEQLAEQHE ELRKEFERKL EIKRNKIIQG DD
11261127 QLEQLAEQYD ELKADFDKKF EAKRRKITQG DD
88909646 QLEQLAEQYD ELKAEFDKKF ETKRRKITQG DD
01173148 QLEQLAEQYE ELRKEFEHKL EVKRKKIIKG DD
23467581 QLEQLAEQYE ELRKDFEHKL EIKRSKIIQG DD
75428794 RLEQLAEQYE ELRKDFEHKL EVKRSKIIQG DD
145630307 QLEQLAEQYE ELRKEFEHKL EVKRKKIIKG DD
41018024 QLEQLAEQYD ELKADFDKKF ETKRRKITQG DD
81398906 QLEQLAEQYD ELKAEFDKKF ETKRRKITQG DD
86147869 QLEQLAEQWD ELKADFDKKF ETKRRKITQG DD
41017666 QLEQLAEQHE ELCKEFERKL EIKRNKIIQG DD
89075377 QLEQLAEQYD ELKAEFDKKF ETKRRKITQG DD
117621409 ELEQIAEQHV ELKAEFDKKF ENKRRKIIQG DD
88861460 ELEQLAAQYD ELKAEYDKKF EVKRRKITQG DD
145297378 ELEQIAEQHI ELKADFDKKF ENKRRKIIQG DD
68548494 ELEQLAEQHE ELKADFDKKF EHKRRKITQG DD
76874104 ELEQLAAQYD ELKAEYDKKF ENKRRKITQG DD
91791532 ELEQLAEQHE ELKADFDKKF EIKRRKITQG DD
127511085 ELEQLAEQHE ELKADFDKKF EIKRRKITQG DD
41018148 ELEQLAEQHD ELKADFDKKF EIKRRKITQG DD
118075307 ELEQLAEQHD ELKADFDKKF EVKRRKITQG DD
119468175 ELEQLAAQYD ELKAEYDKKF ENKRRKITQG DD
118757820 ELEQLAEQAE ELKADFDKKF EIKRRKITQG DD
94676492 QLEQLAEQYY ELNKVFANKL EEKRRKITQG DD
145627288 ELEQLAEQHE ELKADFDKKF EIKRRKITQG DD
41018043 ELEQLAEQHE ELKADFDKKF EIKRRKITQG DD
124550261 ELEQLAEQHE ELKADFDKKF EIKRRKITQG DD
78688209 ELEQLAEQHE ELKADFDKKF EIKRRKITQG DD
82743827 ELEQLAEQHE ELKADFDKKF EIKRRKITQG DD
71796432 QLSQLTKQYF DLKRMFEKKL EIQHRKITQG DE
76791745 ELDQIAEQFV EIKADFDKKF EIKRRKITQG DD
114561329 ELEQLAEQHE ELKADFDKTF EIKRRKITQG DD
00296969 EIEKLLQQHN QLKKEFEKKI EVKRRKITQG DD
85712785 QLEQIAEQYQ QTREDFDQKF EMKRRKITQG DD
119947049 YLDQIITQYD EVKADYDKEF DIKRRKITQG DD
71144434 ELEQIAEQFD NIKEDFDKKF EVKRRKITQG DD
81362632 QLEQIAEQYQ QIRDDFDTKF ETKRRKITQG DD
90407965 YLDQIIAQYD DIKADYEKEF DIKRRKITQG DD
33504346 QLLQLSHQYL DLKRIFEEKI SIQYQKITQG DE
31340404 KIHKLFLKYE ELKKCFNKKL ETTRNKITQG DD
114773734 DFEQIIEQHA EVRATFDKKL EVKRQKIIQG DD
11134500 EIEKLAKQHH ELKEEFNKKI EIKRQKITQG DD
25166478 IFEELINKFL RLKEEFEKKL EIKIKKITQG DD
76884108 QLESVAGQLK EQRVAMDEKF QQQRAKLTSG HD
94493163 QLEAVAKQLA DARLALDEKF ENKRKKLTQG DD
12230977 QLEKAQAYIS DRRQLLDDKF EDKKRKLQQG DD
78701560 QLEAVRAQLE AQRDSLERHF EEKKGKITAG DD
67157001 QLEKAQAYLA DRRQLLDDKF EDKKRKLQQG DD
91795637 LLAQADEQLE NRRKEMDERF EDKKRKLTQG DD
118056611 QLEKAQAYIS DRRQMLDDKF EDKKRKLQQG DD
41018077 AIERAQKQIQ AHEKEFEARF ADKRGKITQG DD
91774628 QLEQLRDSLS QARIEFDSKF EEKKRKLTQG DE
81682419 QIEAIAEQIA QQREEIAKRL EEKRRKITMG DD
116514968 KIHTLKIQYK QLQKKFKKKI KEKTKKIIQG DE
110833239 QLERAQQYLE QHKKEQDERY KDKQAKISGG DD
89095345 QLELAQKQLE DRKESLDKRF EDKKSKLQTG DD
145569368 QLEKAQAYLS DRRQLLDDKF EDKKRKLQQG DD
41018075 AIERAQKQIQ AHEKEFEARF ADKRGKITQG DD
77955741 LLEKSEQGLE DRKKEHEARF DDKKGKLQQG DD
70732889 QLEKAQAYIV DRRRLLDDKF EDKKRKLQQG DD
77385310 QLEKAQAYIV DRRRLLDDKF EDKKRKLQQG DD
82739427 QLEKAQQYIV DRRRLLDDKF EDKKRKLQQG DD
71557790 QLEKAQAYIV DRRRLLDDKF EDKKRKLQQG DD
119877117 AIERAQKQIQ AHEKEFERRF ADKRGKITAG DD
119502915 QLTAAHELLE EQNRQLEERY ESKKDKLSSG DD
119478600 QLETAETQLT DHRTAIEARF EDKKRKLQSG DD
38049094 QLEQLSKQLE LLGKEMEKRF NDSRKKIIQG DD
88950291 QLEAVRHQLE TQRDRFERRF QEKKEKITAG DD
03549149 QLEQLSKQLE LLTKEMEKRF NDSRKKIIQG DD
53753146 QLEQLSKQLE LLTKEMEKRF NDSRKKIIQG DD
53750143 QLEQLSKQLE LLTKEMEKRF NDSRKKIIQG DD
52627678 QLEQLSKQLE LLTKEMEKRF NDSRKKIIQG DD
88812764 QLEAVQSQLK AQREIFDSRY EEKKAKITAG DD
95108735 QLEKAQQYIV DRRRLLDDKF EDKKRKLQQG DD
88799211 QLEAAEAQLK ERKQDQDERF DDKKRKLQSG DD
89071237 ILEALNEQYE AQKRQLDARF EDKVEKVRRG DD
78362919 HLESLEKQLV AKKEELNGVF EEKKKKLTQG DD
78099426 RLTQIQVFLK EKSTEIDEKF AEKKRKLSTG DE
78099444 RLTQIQVFLK EKSHEIDEKF AEKKRKLSTG DE
78099446 RLTQIQVFLK EKSHEIDEKF AEKKRKLSTG DE
78099456 RLTQIQVFLK EKSYEIDEKF AEKKRKLSTG DE
78099458 RLTQIQVFLK EKSTEIDEKF AEKKRKLSTG DE
78099464 RLTQIQVFLK EKSYEIDEKF AEKKRKLSTG DE
88701442 ALASAQNQLE EQNKHLEERF EDKKNKLQSG DD
87122756 QLEKAQAALV ERRKDLDAKF EDKKRKLQSG DD
118751475 QLEKAQAALI ERRKELDAKF EDKKRKLQTG DD
00045729 QLEKAQQYIV DRRRLLDDKF EDKKRNVQQG DD
90020571 QIDAAEVALA ERRKELDDRF EDKKGKLETG DD
11261131 AIDRAQKQIQ AYQKEFDQRF SDKRSKITQG DD
71899985 AIDRAQKQIQ AYQKEFDQRF SDKRSKITQG DD
71275247 AIDRAQKQIQ AYQKEFDQRF SDKRSKITQG DD
28199867 AIDRAQKQIQ AYQKEFDQRF SDKRSKITQG DD
88704391 ALASAQNQLE EQNKHLEERF EDKKNKLQSG DD
03660649 RLEASHEHFK ELRETRDAKL KDSRQKLTQG GD
94500503 LLERAEEALT DRRKLLDEKF EDKKKKLQTG DD
41017646 QLELIKESLA QKREEFDLKF EDKKRKLTQG DE
78099424 RLTQIQVFLK EKSYEIDEKF AEKKRKLSTG DE
78099430 RLTQIQVFLK EKSHEIDEKF AEKKRKLSTG DE
78099432 RLTQIQVFLK EKSYEIDEKF AEKKRKLSTG DE
78099434 RLTQIQVFLK EKSYEIDEKF AEKKRKLSTG DE
78099438 RLTQIQVFLK EKSAEIDEKF AEKKRKLATG DE
78099440 RLTQIQVFLK EKSIEIDEKF AEKKRKLSTG DE
78099450 RLTQIQVFLK EKSFEIDEKF AEKKRKLSTG DE
49529555 RLSQIQVFLK EKSAEIDEKF AEKKRKLATG DE
81251487 RLSQIQVFLK EKSAEIDEKF AEKKRKLATG DE
83858573 GVEALKKQYD ESKARLDRRF EDKVEKLQRG DE
84703909 EIEGLRKQYD ESRARLEARF EDKVEKLQRG DE
91770311 RLTQIQEFLV DKQKDIDTKF AEKKRKLTAG DD
119899713 QLEAVREGLE KTRKDFEQAF EIKKKKLTQG DE
114153758 VLEQAKESLE QKRHQFDLAF EEKRKKLTQG DE
29540845 RLEASHEHFK ELRETRDAKL KDSRQKLTQG GD
82701892 QLEQIEEGLA QKRKAFDAAF EEKKKKLTQG DE
113869444 QLEAVKEAIE QKRHEFDLAF EEKRKKLTQG DE
94312265 QLEAVKEAIE QKRHEFDLAF EEKRKKLTQG DE
83749356 QLEAVKEAIE QKRHDFDLAF EEKRKKLTQG DE
55584169 EIEQIKIHYD EKKHALDKRF ATKVEKLQSG DD
78099422 RLTQIQVFLK EKSAEIDEKF AEKKRKLATG DE
78099428 RLSQIQVFLK EKSAEIDEKF AEKKRKLSTG DE
78099436 RLTQIQVFLK EKSYEIDEKF AEKKRKLSTG DE
78099448 RLTQIQVFLK EKSIEIDEKF AEKKRKLSTG DE
78099462 RLTQIQVFLK EKSFEIDEKF AEKKRKLSTG DE
78099466 RLTQIQTFLK EKSFEIDEKF AEKKRKLSTG DE
83648859 LLEKAEGQLQ ERRKSIEDRY EDKKRKLQSG DD
114570352 EVEALQKQYD DSKARLDRRF EDKVDKLQRG DE
88909633 RLTQIAEYLV DKQKDIDVKF AEKKRKLTAG DD
56313630 QLEAIREGLE KTRKDFDQAF EIKKKKLTQG DE
41017684 VLEQAKESLE QKRHQFDLAF EEKRKKLTQG DE
41017783 ELEALRGQYD DSKKALEQRF MDKVEKVQRG DE
118594007 QLEAMKESFN FAKKEFDNRF EEKKRKLTQG DE
72120286 QLEAVKEAIE QKRHEFDLAF EEKRKKLTQG DE
52698494 EIEQIKIHYD EKKDALNKRF ATKVEKLQSG DD
102191436 EIEQIKTHYD EKKEALNKRF ATKVEKLQSG DD
74316416 QVESLKDSLT QKRVEFDAMF EEKKQKLTAG DE
99080075 ILEALNEQYE AQKRALDARF EDKVEKVRRG DD
78099442 RLTQIQVFLK EKSFEIDEKF AEKKRKLSTG DE
78099460 RLTQIQVFLK EKSLEIDEKF AEKKRKLSTG DE
114799111 ELQALREQFD ASIRELEARF NDKVEKVQRG DD
126666820 LLEKSEQGLE ERKKDHEARF DDKKGKLQQG DD
74020342 QLEAIKNSIE EKRHQFDLAF EEKRKKLTQG DE
118035013 QLEAIKDSIE QKRHQFDLAF EEKRKKLTQG DE
81378946 QLEAIKNSIE EKRHQFDLAF EEKRKKLTQG DE
91785473 QLEAIKDSIE QKRHQFDLAF EEKRKKLTQG DE
134096328 ALEAIKESIA EKRHQFDLAF EEKRKKLTQG DE
68190110 ELEALRAQYD ESKNALQQRF MDKVEKVQRG DE
41017774 QLEAVKEAIE QKRHDFDLAF EEKRKKLTQG DE
84685445 MVEALNAQYE AQKRALEHRF EDKVEKVRRG DD
109728116 EIEQLKGHYD GKKEALNKRF ATKVEKLQSG DD
06652717 EIEQIKTHYD EKKEALDKRF ATKVEKLQSG DD
75536057 EIEQIKVHYD EKKDALDKRF ATKVEKLQSG DD
06652714 EIEQIKTHYD EKKEALDKRF ATKVEKLQSG DD
03860707 EIEQIKIHYD EKKYALDKRF TTKVEKLQSG DD
42453335 EIEQIKTHYD EKKEALDKRF ATKVEKLQSG DD
83949807 IVEALNEQYE AQKRALDARF EDKVEKVRRG DD
114764154 IVEALHEQYE AQKRALDARF EDKVEKVRRG DD
89053059 HIEALNQQFD TQKRALDHRF EDKVEKVRRG DD
89257013 KVQNAREYYE EAKIAIDAKF EAKKKSITQS NE
17740410 ELEALRGQYD ESKSRLEQRF MDKVEKVQRG DE
90417770 ALEDLRNVYD EAKKTLEQRF MDKVEKVQRG DE
83751225 KIEALCNQYD ESKEALQRRF MDKVEKVQRG DE
114704476 ELEDLRKVYD EAKKTLEARF MDKVEKVQRG DE
84499871 IVEALNEQYE VQKRALDARF EDKVEKVRRG DD
121533099 QLEAVKVAIE QKRHDFDLAF EEKRKKLTQG DE
86357297 ELEALRGQYD ESKSRLEQRF MDKVEKVQRG DE
116251532 ELEALRGQYD ESKSRLEQRF MDKVEKVQRG DE
77386669 EVEALHEQFE AQKRALDHRF EDKVEKVRRG DD
83367884 EVEALHEQFE AQKRALDHRF EDKVEKVRRG DD
83371926 EVEALHEQFE AQKRALDHRF EDKVEKVRRG DD
06652723 EIEQIKTHYD KKKEALDKRF ATKVEKLQSG DD
110681145 VVEALNEQYE IQKRTLDARF EDKVEKVRRG DD
86137185 VVEALNEQYE AQKRALDARF EDKVEKVRRG DD
126732286 HVEALHEQYE IQKRALDARF EDKVEKVRRG DD
83941511 IVEALNEQYE IQKRTLDARF EDKVEKVRRG DD
59802172 QLELIKLSLQ QKREEADELY EIKKKKLTQG DE
121596184 QLESIKNALE QTRHSFDLAF EEKRKKLTQG DE
41017805 EIEALRNQYD ESKEALQRRF MDKVEKVQRG DE
62196286 ELEALRSQYD DSKKLLEARF MDKVEKVQRG DE
118731655 QLESIKNSLE QTRHSFDLAF EEKRKKLTQG DE
118735795 MVEALNQQYE AQKRALTARF EDKVEKVRRG DD
124268635 QLESIKNSLE QTRHSFDLAF EEKRKKLTQG DE
71549909 QLEQIKDSLV QKRKLFDLAF EEKQRKLSQG DE
119383499 EVEALNQQFD AQKRALDNRF DDKVEKVRQG DD
84714777 QLESIKNSME QTRHSFDLSF EEKRKKLTQG DE
91790275 QLESIKNAME QTRHSFDLAF EEKRKKLTQG DE
126724853 NVEALNTQYE SQKRALEARF EDKVEKVRRG DD
126734767 IVEALNEQYE IQKRAMDARF EDKVEKVRRG DD
126737165 VVEALNQQYE AQKRALDARF EDKVEKVRRG DD
47574111 QLESIKNSLE QTRHSFDLAF EEKRKKLTQG DE
81348897 IVEALNEQYE LQKRALDARF EDKVEKVRRG DD
113875389 EIEALRGQYD ESKSRLEQRF MDKVEKVQRG DE
103486971 ALEAIKAQYD DAIKRINAKY EDRVEKLQRG DE
89358263 ELEAIRAQYD DSKKRLEQRF LDKVEKLQRG DE
113934121 ELESLRRLFD ENRKRLDRRF EDKVDKLQRG DE
120613164 QLESIKNALE QTRHSFDLAF EEKRKKLTQG DE
118602788 EVAALIKQAK AKQIEFKKFF EEEKAKINEG AE
118054119 QLESIKNSIE QQRHTFDLAF EEKRKKLTQG DE
71845575 QLEQVKDGLE QARKDFDIAF EGKRKKLTQG DE
84515197 IVEALNQQYE IQKRAMDARF EDKVEKVRRG DD
41017697 QLEQIKDSLV QKRKLFDLAF EEKHRKLSQG DE
121525595 EIEALKKQYD ESKERLEARF ADKVDKLQRG DE
145588235 QVEAIKSSIE AKRKQFDEAF EEKRTKLTQG DD
16124757 ELESLRRLFD ENRKRLDRRF EDKVDKLQRG DE
88938867 EIETLKREFD ASVHKLQQRF ESKVEKLQRG DE
36333349 EIEAMRKQYD ESKKGLEQRF LDKVEKLQRG DE
51338825 EIEALRRQYD ESKEALQRRF MDKVEKVQRG DE
36333369 EIEAMRKQYD ESKKRLEQRF LDKVEKLQRG DE
36333373 EIEAMRKQYD ESKKRLEQRF LDKVEKLQRG DE
36333365 EIEAMRKQYD ESKKRLEQRF LDKVEKLQRG DE
144900874 DVEQLKRAFD MAVERLQDRF ENKVEKLQRG DE
118591193 EIEALRGQYD DSRKRLEQRF IDKVEKLQRG DE
121609223 QLELIKDALE QTRHSFDLAF EEKKKKLTQG DE
90417542 QIAAAQTQLG ERRVDLDERF EEKRRKLQSG DD
36333345 EIEAMRKQYD ESKKGLEQRF LDKVEKLQRG DE
50982576 EIEAMRKQYD ESKKGLEQRF LDKVEKLQRG DE
36333355 EIEAMRKQYD ESKKGLEQRF LDKVEKLQRG DE
36333353 EIEAMRKQYD ESKKGLEQRF LDKVEKLQRG DE
36333363 EIEAMRKQYD ESKKRLEQRF LDKVEKLQRG DE
78698570 EIEAMRKQYD ESKKGLEQRF LDKVEKLQRG DE
146192852 EIEAMRKQYD ESKKGLEQRF LDKVEKLQRG DE
88909139 ELEKLRGEFK EATRRIDARF DSKVEKLQRG DE
74420412 EIEAMRKQYD ESKKGLEQRF LDKVEKLQRG DE
89902356 QLESIKNSME QTRHSFDLAF EEKRKKLTQG DE
36333339 EIEAMRKQYD ESKKGLEQRF LDKVEKLQRG DE
36333343 EIEAMHKQYD ESKKGLEQRF LDKVEKLQRG DE
36333337 EIEAMRKQYD ESKKGLEQRF LDKVEKLQRG DE
52082901 EIEAMHKQYD ESKKGLEQRF LDKVEKLQRG DE
52082903 EIEAMRKQYD ESKKGLEQRF LDKVEKLQRG DE
41017724 EIEAMRKQYD ESKKGLEQRF LDKVEKLQRG DE
83312239 DAEALKRAFD QQVDKLQERF ENKVEKLQRG DE
85715144 EIEAMRKQYD ESKKGLEQRF LDKVEKLQRG DE
81562131 EIEAMRKQYD ESKKGLEQRF LDKVEKLQRG DE
77699396 EIEAMRKQYD ESKKGLEQRF LDKVEKLQRG DE
39936331 EIEAMRKQYD ESKKGLEQRF LDKVEKLQRG DE
86749405 EIEAMRKQYD ESKKGLEQRF LDKVEKLQRG DE
36333359 EIEAMRKQSD ESKKGLEQRF LDKVEKLQRG DE
114327212 DIELLKREFD AAVAKIQARF EGKVEKLQRG DE
92117084 EIEAMRKQYD ESKKGLEQRF LDKVEKLQRG DE
91977663 EIEAMRKQYD ESKKGLEQRF LDKVEKLQRG DE
83576941 EIEGLKKAYE ESIAKIQERF ENKVEKLQRG DE
94497753 GIEAVKAQYD EAVKLIVEKF EDRVDKLQRG DE
118762708 DLEAVKAQYD DAVGLIVKKF EDRVEKLQRG DE
121536786 LVRKIVENFE EQKELVKLLF GEKIGRLKKG DE
108761304 RLRDILRNLE ETKEAVKLAF GEKIARIKKG DE
68245305 QIEGIRHHVE KAADRLKKRF ESKVEKLERG DD
93453265 EVKLLFDRHE SQIKAVRSRY EARISRLQKG DD
85375719 QIEAVKSQYD EAAKGIDDKF EDRKEKLERG DE
85709549 QLEAIKSQYD DSAAMIDAKF EDRKEKLERG DE
87198050 QLEAVKAQYD TAVKAIQEKF EDRKEKLERG DE
21666269 QVKDLKEKFD SMIQNAHSKF DQKIDKLNYG YD
81355250 ELEAIKNQYD SADEAIRKRF EDRVEKAQRG DE
86158017 LARKIIDNFE EQKELVKLLF GEKIGRLKKG DE
46450754 MVDTALEDYD RQVAFLKGIY DSKREKVTEG DD
15081476 SIKLLRQRFV DRFDEINKTY EENFEKIRGD DD
72393943 QINNLREKFD SMIQNAHSKF DQKIDKLNYG YD
88658392 QVKDLKEKFD SMIQNAHSKF DQKIDKLNYG YD
115378469 RIRDILKSLE DTKEAVKLAF GEKIARIKKG DE
116748984 EIENILANYR EQVQLVKSLF EEKIGKLKRG DE
110602084 KVAQILSTLN QQIDIIKYVF DDKVQKLKRG DD
91763154 SIAQLKDQYN QAKQDIQERF EDKVLKIRSG DD
114778903 KIAEILESMD KERSRLESRF EQKVAKVREG SE
15081474 SIKLLRQRFV DRFDEINKTY EENFEKIRGD DD
78220442 AVQQALESYD RQIEFINAMY ESKREKVTEG DD
77918308 KLSAIMTSLA QREELIKAVF ADKIEKIKRG DD
58616892 QISDLKEKFD SMIENAHSKF DQKIDKLNYG YD
58419220 QVKNLKKDFD KKVSNTIAQF KQKVEKLDEG YD
42409679 QVKSLKKDFD EKVSHAIAQF KRKVEKLHEG YD
95930693 RVAELMRGLA DREELIKRVF SDKIDKIKRG DD
81701325 KVSAILQTLQ QQIDIIRYVF DDKVQKLKRG DD
57242438 QYEDLKNHFQ NEKKKFKAEH DEKLEILEKD DI
121543291 QAHRVFEWYR TQVDACREEF EARISRYGAG EE
15081478 QVESLKKDFD EKVSHAITNF KRKVEKLHEG YD
78193094 KVAAILATLQ QQIDIIKYVF DDKVQKLKRG DD
39984899 KVSAILQTLQ QQIDIIRYVF DDKVQKLKRG DD
88937666 KVAQILGTLN QQIDIIKYVF DDKIQKLKRG DD
145620218 KVAQTLSTLN QQIDIIKYVF DDKVQKLRRG DD
118746707 KVAEVLSKLN EQVELIRGVF DDKVQKLRRG DD
67933520 QIDEIEEMTS RQIAVLEKIT DEKIAKLRKG DE
21666266 KVKDMRERFD SIVGEAHRKF EQKVDKLNYG YD
94987347 TITEMLSQYE KQINYIKTIY DSKRGKVTEG DD
94971702 QIDEIEEMTS RQIDVLRKIV REKIEKLQKG DE
109948061 QYEITKNNFL EQKKVLGEEH EEKLSILEKD DI
41017664 RYEQIKTNFL EQKKTLGEEH EEKLSILEKD DI
13183060 KVADMKGKFD ELITEAHSKF DQKIDKLNYG YD
85858138 AVGQMMANLY DKIEVVEAYF NEKTEKLKAS DE
86155457 TYEDMKAYFQ NEKKKLKDEH DAKLEILEKD DI
41017590 HYEITKNNFL EQKKVLGEEH EEKLSILEKD DI
34482607 AYDQLKSNFL EQKKNLSEEH EEKLSVLEKD DI
09297126 EYDDLKNHFQ NEKKKLKAEH DEKLEILEKD DI
145959748 EYDDLKNHFQ NEKKKLKAEH DEKLEILEKD DI
86151640 EYDDLKNHFQ NEKKKLKAEH DEKLEILEKD DI
86153591 EYDDLKNHFQ NEKKKLKAEH DEKLEILEKD DI
06967949 EYDDLKNHFQ NEKKKLKAEH DEKLEILEKD DI
78497094 EYNKTKNYFQ KEKRLFRDEH EEKLNILEKD DI
57240977 EYEDLKNHFQ NEKKKLKSEH DEKLEILEKD DI
88909122 QVNKIIDNAR NQLDAVKLVF NEKIDRLRKG DE
81642549 RMDAAYERYQ KQAEVIAQRY DGIIERQKKG DD
109671199 KYDELKNYFQ NEKKKLKEEH DAKIEILEKD DI
145957806 KYDELKNYFQ NEKKKLKEEH DSKIEILEKD DI
116335064 KLNIFKNIIS NELLKKKNIF VYKKINFIKH DD
