# Supplementary material for: Complete Structural Model of Escherichia coli RNA Polymerase from a Hybrid Approach
Source: PLoS Biol. 2010 Sep 14;8(9):e1000483. doi: 10.1371/journal.pbio.1000483 (PMC2939025; doi:10.1371/journal.pbio.1000483)
Supplement: Dataset S2 — beta-i4_blast_to_fas_to_aln_man5_cull.msf – Sequence alignment (msf format) containing 316 non-redundant βi4 sequences (only Eco -like βi4 sequences comprising two BBM2 domains). (0.12 MB TDS) [file pbio.1000483.s002.txt]

DR1_blast_to_fas_to_aln_man5_cull.msf MSF: 259 Type: P Check: 9999 ..

 Name: 67472412 Len: 258 Check: 9999 Weight: 1.00
 Name: 88909638 Len: 258 Check: 9999 Weight: 1.00
 Name: 77957012 Len: 258 Check: 9999 Weight: 1.00
 Name: 118741178 Len: 258 Check: 9999 Weight: 1.00
 Name: 77960652 Len: 258 Check: 9999 Weight: 1.00
 Name: 123440675 Len: 258 Check: 9999 Weight: 1.00
 Name: 77972249 Len: 258 Check: 9999 Weight: 1.00
 Name: 77977804 Len: 258 Check: 9999 Weight: 1.00
 Name: 118069351 Len: 258 Check: 9999 Weight: 1.00
 Name: 41017640 Len: 258 Check: 9999 Weight: 1.00
 Name: 49609709 Len: 258 Check: 9999 Weight: 1.00
 Name: 85058112 Len: 258 Check: 9999 Weight: 1.00
 Name: 52306319 Len: 258 Check: 9999 Weight: 1.00
 Name: 126209191 Len: 258 Check: 9999 Weight: 1.00
 Name: 41017666 Len: 258 Check: 9999 Weight: 1.00
 Name: 23467581 Len: 258 Check: 9999 Weight: 1.00
 Name: 41017792 Len: 258 Check: 9999 Weight: 1.00
 Name: 90413408 Len: 258 Check: 9999 Weight: 1.00
 Name: 75428794 Len: 258 Check: 9999 Weight: 1.00
 Name: 81398906 Len: 258 Check: 9999 Weight: 1.00
 Name: 90581313 Len: 258 Check: 9999 Weight: 1.00
 Name: 11261127 Len: 258 Check: 9999 Weight: 1.00
 Name: 89075377 Len: 258 Check: 9999 Weight: 1.00
 Name: 88909646 Len: 258 Check: 9999 Weight: 1.00
 Name: 41017994 Len: 258 Check: 9999 Weight: 1.00
 Name: 41018024 Len: 258 Check: 9999 Weight: 1.00
 Name: 145960951 Len: 258 Check: 9999 Weight: 1.00
 Name: 86147869 Len: 258 Check: 9999 Weight: 1.00
 Name: 01173148 Len: 258 Check: 9999 Weight: 1.00
 Name: 84393084 Len: 258 Check: 9999 Weight: 1.00
 Name: 94676492 Len: 258 Check: 9999 Weight: 1.00
 Name: 00296969 Len: 258 Check: 9999 Weight: 1.00
 Name: 85712785 Len: 258 Check: 9999 Weight: 1.00
 Name: 81362632 Len: 258 Check: 9999 Weight: 1.00
 Name: 117621409 Len: 258 Check: 9999 Weight: 1.00
 Name: 11134500 Len: 258 Check: 9999 Weight: 1.00
 Name: 124550261 Len: 258 Check: 9999 Weight: 1.00
 Name: 82498512 Len: 258 Check: 9999 Weight: 1.00
 Name: 82743827 Len: 258 Check: 9999 Weight: 1.00
 Name: 145297378 Len: 258 Check: 9999 Weight: 1.00
 Name: 145627288 Len: 258 Check: 9999 Weight: 1.00
 Name: 41018043 Len: 258 Check: 9999 Weight: 1.00
 Name: 91791532 Len: 258 Check: 9999 Weight: 1.00
 Name: 71796432 Len: 258 Check: 9999 Weight: 1.00
 Name: 127511085 Len: 258 Check: 9999 Weight: 1.00
 Name: 68548494 Len: 258 Check: 9999 Weight: 1.00
 Name: 118757820 Len: 258 Check: 9999 Weight: 1.00
 Name: 25166478 Len: 258 Check: 9999 Weight: 1.00
 Name: 114561329 Len: 258 Check: 9999 Weight: 1.00
 Name: 41018148 Len: 258 Check: 9999 Weight: 1.00
 Name: 118075307 Len: 258 Check: 9999 Weight: 1.00
 Name: 78701560 Len: 258 Check: 9999 Weight: 1.00
 Name: 88861460 Len: 258 Check: 9999 Weight: 1.00
 Name: 90407965 Len: 258 Check: 9999 Weight: 1.00
 Name: 31340404 Len: 258 Check: 9999 Weight: 1.00
 Name: 33504346 Len: 258 Check: 9999 Weight: 1.00
 Name: 87122756 Len: 258 Check: 9999 Weight: 1.00
 Name: 118751475 Len: 258 Check: 9999 Weight: 1.00
 Name: 114773734 Len: 258 Check: 9999 Weight: 1.00
 Name: 119947049 Len: 258 Check: 9999 Weight: 1.00
 Name: 77965661 Len: 258 Check: 9999 Weight: 1.00
 Name: 71144434 Len: 258 Check: 9999 Weight: 1.00
 Name: 76874104 Len: 258 Check: 9999 Weight: 1.00
 Name: 113869444 Len: 258 Check: 9999 Weight: 1.00
 Name: 94500503 Len: 258 Check: 9999 Weight: 1.00
 Name: 119468175 Len: 258 Check: 9999 Weight: 1.00
 Name: 74020342 Len: 258 Check: 9999 Weight: 1.00
 Name: 105894500 Len: 258 Check: 9999 Weight: 1.00
 Name: 115350314 Len: 258 Check: 9999 Weight: 1.00
 Name: 118721067 Len: 258 Check: 9999 Weight: 1.00
 Name: 81378946 Len: 258 Check: 9999 Weight: 1.00
 Name: 12230977 Len: 258 Check: 9999 Weight: 1.00
 Name: 72120286 Len: 258 Check: 9999 Weight: 1.00
 Name: 77955741 Len: 258 Check: 9999 Weight: 1.00
 Name: 88812764 Len: 258 Check: 9999 Weight: 1.00
 Name: 67157001 Len: 258 Check: 9999 Weight: 1.00
 Name: 121533099 Len: 258 Check: 9999 Weight: 1.00
 Name: 41017774 Len: 258 Check: 9999 Weight: 1.00
 Name: 118035013 Len: 258 Check: 9999 Weight: 1.00
 Name: 76791745 Len: 258 Check: 9999 Weight: 1.00
 Name: 83749356 Len: 258 Check: 9999 Weight: 1.00
 Name: 74316416 Len: 258 Check: 9999 Weight: 1.00
 Name: 110833239 Len: 258 Check: 9999 Weight: 1.00
 Name: 89095345 Len: 258 Check: 9999 Weight: 1.00
 Name: 91785473 Len: 258 Check: 9999 Weight: 1.00
 Name: 71557790 Len: 258 Check: 9999 Weight: 1.00
 Name: 119478600 Len: 258 Check: 9999 Weight: 1.00
 Name: 126666820 Len: 258 Check: 9999 Weight: 1.00
 Name: 90417542 Len: 258 Check: 9999 Weight: 1.00
 Name: 88950291 Len: 258 Check: 9999 Weight: 1.00
 Name: 95108735 Len: 258 Check: 9999 Weight: 1.00
 Name: 118056611 Len: 258 Check: 9999 Weight: 1.00
 Name: 41017716 Len: 258 Check: 9999 Weight: 1.00
 Name: 41017697 Len: 258 Check: 9999 Weight: 1.00
 Name: 77385310 Len: 258 Check: 9999 Weight: 1.00
 Name: 82739427 Len: 258 Check: 9999 Weight: 1.00
 Name: 119858735 Len: 258 Check: 9999 Weight: 1.00
 Name: 145569368 Len: 258 Check: 9999 Weight: 1.00
 Name: 94493163 Len: 258 Check: 9999 Weight: 1.00
 Name: 91795637 Len: 258 Check: 9999 Weight: 1.00
 Name: 41018075 Len: 258 Check: 9999 Weight: 1.00
 Name: 90020571 Len: 258 Check: 9999 Weight: 1.00
 Name: 118731655 Len: 258 Check: 9999 Weight: 1.00
 Name: 124268635 Len: 258 Check: 9999 Weight: 1.00
 Name: 91774628 Len: 258 Check: 9999 Weight: 1.00
 Name: 00045729 Len: 258 Check: 9999 Weight: 1.00
 Name: 47574111 Len: 258 Check: 9999 Weight: 1.00
 Name: 41018077 Len: 258 Check: 9999 Weight: 1.00
 Name: 75434343 Len: 258 Check: 9999 Weight: 1.00
 Name: 134096328 Len: 258 Check: 9999 Weight: 1.00
 Name: 70732889 Len: 258 Check: 9999 Weight: 1.00
 Name: 119877117 Len: 258 Check: 9999 Weight: 1.00
 Name: 71549909 Len: 258 Check: 9999 Weight: 1.00
 Name: 78099444 Len: 258 Check: 9999 Weight: 1.00
 Name: 78099466 Len: 258 Check: 9999 Weight: 1.00
 Name: 81251487 Len: 258 Check: 9999 Weight: 1.00
 Name: 53804616 Len: 258 Check: 9999 Weight: 1.00
 Name: 84714777 Len: 258 Check: 9999 Weight: 1.00
 Name: 91790275 Len: 258 Check: 9999 Weight: 1.00
 Name: 145588235 Len: 258 Check: 9999 Weight: 1.00
 Name: 38049094 Len: 258 Check: 9999 Weight: 1.00
 Name: 83648859 Len: 258 Check: 9999 Weight: 1.00
 Name: 81682419 Len: 258 Check: 9999 Weight: 1.00
 Name: 78099422 Len: 258 Check: 9999 Weight: 1.00
 Name: 78099462 Len: 258 Check: 9999 Weight: 1.00
 Name: 56313630 Len: 258 Check: 9999 Weight: 1.00
 Name: 118054119 Len: 258 Check: 9999 Weight: 1.00
 Name: 88799211 Len: 258 Check: 9999 Weight: 1.00
 Name: 88701442 Len: 258 Check: 9999 Weight: 1.00
 Name: 03549149 Len: 258 Check: 9999 Weight: 1.00
 Name: 11261131 Len: 258 Check: 9999 Weight: 1.00
 Name: 71899985 Len: 258 Check: 9999 Weight: 1.00
 Name: 28199867 Len: 258 Check: 9999 Weight: 1.00
 Name: 121596184 Len: 258 Check: 9999 Weight: 1.00
 Name: 119899713 Len: 258 Check: 9999 Weight: 1.00
 Name: 71845575 Len: 258 Check: 9999 Weight: 1.00
 Name: 71275247 Len: 258 Check: 9999 Weight: 1.00
 Name: 88704391 Len: 258 Check: 9999 Weight: 1.00
 Name: 120613164 Len: 258 Check: 9999 Weight: 1.00
 Name: 78099430 Len: 258 Check: 9999 Weight: 1.00
 Name: 78099438 Len: 258 Check: 9999 Weight: 1.00
 Name: 49529555 Len: 258 Check: 9999 Weight: 1.00
 Name: 59802172 Len: 258 Check: 9999 Weight: 1.00
 Name: 11261160 Len: 258 Check: 9999 Weight: 1.00
 Name: 89902356 Len: 258 Check: 9999 Weight: 1.00
 Name: 78099426 Len: 258 Check: 9999 Weight: 1.00
 Name: 78099434 Len: 258 Check: 9999 Weight: 1.00
 Name: 78099440 Len: 258 Check: 9999 Weight: 1.00
 Name: 78099446 Len: 258 Check: 9999 Weight: 1.00
 Name: 78099448 Len: 258 Check: 9999 Weight: 1.00
 Name: 78099452 Len: 258 Check: 9999 Weight: 1.00
 Name: 78099458 Len: 258 Check: 9999 Weight: 1.00
 Name: 114153758 Len: 258 Check: 9999 Weight: 1.00
 Name: 121609223 Len: 258 Check: 9999 Weight: 1.00
 Name: 119502915 Len: 258 Check: 9999 Weight: 1.00
 Name: 78099432 Len: 258 Check: 9999 Weight: 1.00
 Name: 78099436 Len: 258 Check: 9999 Weight: 1.00
 Name: 78099450 Len: 258 Check: 9999 Weight: 1.00
 Name: 78099456 Len: 258 Check: 9999 Weight: 1.00
 Name: 78099460 Len: 258 Check: 9999 Weight: 1.00
 Name: 41017646 Len: 258 Check: 9999 Weight: 1.00
 Name: 78099424 Len: 258 Check: 9999 Weight: 1.00
 Name: 78099428 Len: 258 Check: 9999 Weight: 1.00
 Name: 78099464 Len: 258 Check: 9999 Weight: 1.00
 Name: 41017684 Len: 258 Check: 9999 Weight: 1.00
 Name: 03660649 Len: 258 Check: 9999 Weight: 1.00
 Name: 76884108 Len: 258 Check: 9999 Weight: 1.00
 Name: 82701892 Len: 258 Check: 9999 Weight: 1.00
 Name: 88909633 Len: 258 Check: 9999 Weight: 1.00
 Name: 93007001 Len: 258 Check: 9999 Weight: 1.00
 Name: 91770311 Len: 258 Check: 9999 Weight: 1.00
 Name: 78099442 Len: 258 Check: 9999 Weight: 1.00
 Name: 94491355 Len: 258 Check: 9999 Weight: 1.00
 Name: 78099454 Len: 258 Check: 9999 Weight: 1.00
 Name: 116514968 Len: 258 Check: 9999 Weight: 1.00
 Name: 118594007 Len: 258 Check: 9999 Weight: 1.00
 Name: 118602788 Len: 258 Check: 9999 Weight: 1.00
 Name: 78362919 Len: 258 Check: 9999 Weight: 1.00
 Name: 84703909 Len: 258 Check: 9999 Weight: 1.00
 Name: 94497753 Len: 258 Check: 9999 Weight: 1.00
 Name: 118591193 Len: 258 Check: 9999 Weight: 1.00
 Name: 103486971 Len: 258 Check: 9999 Weight: 1.00
 Name: 88909122 Len: 258 Check: 9999 Weight: 1.00
 Name: 78220442 Len: 258 Check: 9999 Weight: 1.00
 Name: 114778903 Len: 258 Check: 9999 Weight: 1.00
 Name: 41017783 Len: 258 Check: 9999 Weight: 1.00
 Name: 87198050 Len: 258 Check: 9999 Weight: 1.00
 Name: 126732286 Len: 258 Check: 9999 Weight: 1.00
 Name: 114704476 Len: 258 Check: 9999 Weight: 1.00
 Name: 81355250 Len: 258 Check: 9999 Weight: 1.00
 Name: 17740410 Len: 258 Check: 9999 Weight: 1.00
 Name: 77918308 Len: 258 Check: 9999 Weight: 1.00
 Name: 36333343 Len: 258 Check: 9999 Weight: 1.00
 Name: 68190110 Len: 258 Check: 9999 Weight: 1.00
 Name: 121525595 Len: 258 Check: 9999 Weight: 1.00
 Name: 77699396 Len: 258 Check: 9999 Weight: 1.00
 Name: 89358263 Len: 258 Check: 9999 Weight: 1.00
 Name: 84499871 Len: 258 Check: 9999 Weight: 1.00
 Name: 68245305 Len: 258 Check: 9999 Weight: 1.00
 Name: 36333349 Len: 258 Check: 9999 Weight: 1.00
 Name: 36333363 Len: 258 Check: 9999 Weight: 1.00
 Name: 36333373 Len: 258 Check: 9999 Weight: 1.00
 Name: 36333361 Len: 258 Check: 9999 Weight: 1.00
 Name: 78698570 Len: 258 Check: 9999 Weight: 1.00
 Name: 86357297 Len: 258 Check: 9999 Weight: 1.00
 Name: 94971702 Len: 258 Check: 9999 Weight: 1.00
 Name: 126724853 Len: 258 Check: 9999 Weight: 1.00
 Name: 83949807 Len: 258 Check: 9999 Weight: 1.00
 Name: 21666266 Len: 258 Check: 9999 Weight: 1.00
 Name: 72393943 Len: 258 Check: 9999 Weight: 1.00
 Name: 58616892 Len: 258 Check: 9999 Weight: 1.00
 Name: 16124757 Len: 258 Check: 9999 Weight: 1.00
 Name: 113934121 Len: 258 Check: 9999 Weight: 1.00
 Name: 90417770 Len: 258 Check: 9999 Weight: 1.00
 Name: 36333369 Len: 258 Check: 9999 Weight: 1.00
 Name: 36333339 Len: 258 Check: 9999 Weight: 1.00
 Name: 36333355 Len: 258 Check: 9999 Weight: 1.00
 Name: 36333353 Len: 258 Check: 9999 Weight: 1.00
 Name: 52082901 Len: 258 Check: 9999 Weight: 1.00
 Name: 52082903 Len: 258 Check: 9999 Weight: 1.00
 Name: 36333359 Len: 258 Check: 9999 Weight: 1.00
 Name: 62196286 Len: 258 Check: 9999 Weight: 1.00
 Name: 41017786 Len: 258 Check: 9999 Weight: 1.00
 Name: 116251532 Len: 258 Check: 9999 Weight: 1.00
 Name: 92117084 Len: 258 Check: 9999 Weight: 1.00
 Name: 74420412 Len: 258 Check: 9999 Weight: 1.00
 Name: 84685445 Len: 258 Check: 9999 Weight: 1.00
 Name: 67933520 Len: 258 Check: 9999 Weight: 1.00
 Name: 88658392 Len: 258 Check: 9999 Weight: 1.00
 Name: 89257013 Len: 258 Check: 9999 Weight: 1.00
 Name: 118498136 Len: 258 Check: 9999 Weight: 1.00
 Name: 36333345 Len: 258 Check: 9999 Weight: 1.00
 Name: 50982576 Len: 258 Check: 9999 Weight: 1.00
 Name: 36333337 Len: 258 Check: 9999 Weight: 1.00
 Name: 36333365 Len: 258 Check: 9999 Weight: 1.00
 Name: 41017741 Len: 258 Check: 9999 Weight: 1.00
 Name: 46450754 Len: 258 Check: 9999 Weight: 1.00
 Name: 115315373 Len: 258 Check: 9999 Weight: 1.00
 Name: 81562131 Len: 258 Check: 9999 Weight: 1.00
 Name: 91977663 Len: 258 Check: 9999 Weight: 1.00
 Name: 39936331 Len: 258 Check: 9999 Weight: 1.00
 Name: 113875389 Len: 258 Check: 9999 Weight: 1.00
 Name: 85715144 Len: 258 Check: 9999 Weight: 1.00
 Name: 118735795 Len: 258 Check: 9999 Weight: 1.00
 Name: 89053059 Len: 258 Check: 9999 Weight: 1.00
 Name: 81348897 Len: 258 Check: 9999 Weight: 1.00
 Name: 119383499 Len: 258 Check: 9999 Weight: 1.00
 Name: 13183060 Len: 258 Check: 9999 Weight: 1.00
 Name: 83751225 Len: 258 Check: 9999 Weight: 1.00
 Name: 42409679 Len: 258 Check: 9999 Weight: 1.00
 Name: 58419220 Len: 258 Check: 9999 Weight: 1.00
 Name: 81652940 Len: 258 Check: 9999 Weight: 1.00
 Name: 120601489 Len: 258 Check: 9999 Weight: 1.00
 Name: 114799111 Len: 258 Check: 9999 Weight: 1.00
 Name: 83858573 Len: 258 Check: 9999 Weight: 1.00
 Name: 90424947 Len: 258 Check: 9999 Weight: 1.00
 Name: 15074281 Len: 258 Check: 9999 Weight: 1.00
 Name: 77386669 Len: 258 Check: 9999 Weight: 1.00
 Name: 114764154 Len: 258 Check: 9999 Weight: 1.00
 Name: 85375719 Len: 258 Check: 9999 Weight: 1.00
 Name: 114570352 Len: 258 Check: 9999 Weight: 1.00
 Name: 21666269 Len: 258 Check: 9999 Weight: 1.00
 Name: 144900874 Len: 258 Check: 9999 Weight: 1.00
 Name: 83576941 Len: 258 Check: 9999 Weight: 1.00
 Name: 41017724 Len: 258 Check: 9999 Weight: 1.00
 Name: 85709549 Len: 258 Check: 9999 Weight: 1.00
 Name: 110681145 Len: 258 Check: 9999 Weight: 1.00
 Name: 83941511 Len: 258 Check: 9999 Weight: 1.00
 Name: 84515197 Len: 258 Check: 9999 Weight: 1.00
 Name: 115378469 Len: 258 Check: 9999 Weight: 1.00
 Name: 95930693 Len: 258 Check: 9999 Weight: 1.00
 Name: 118746707 Len: 258 Check: 9999 Weight: 1.00
 Name: 89071237 Len: 258 Check: 9999 Weight: 1.00
 Name: 86137185 Len: 258 Check: 9999 Weight: 1.00
 Name: 99080075 Len: 258 Check: 9999 Weight: 1.00
 Name: 41017805 Len: 258 Check: 9999 Weight: 1.00
 Name: 116748984 Len: 258 Check: 9999 Weight: 1.00
 Name: 83312239 Len: 258 Check: 9999 Weight: 1.00
 Name: 51338825 Len: 258 Check: 9999 Weight: 1.00
 Name: 110602084 Len: 258 Check: 9999 Weight: 1.00
 Name: 88937666 Len: 258 Check: 9999 Weight: 1.00
 Name: 94987347 Len: 258 Check: 9999 Weight: 1.00
 Name: 114327212 Len: 258 Check: 9999 Weight: 1.00
 Name: 126734767 Len: 258 Check: 9999 Weight: 1.00
 Name: 126737165 Len: 258 Check: 9999 Weight: 1.00
 Name: 49239811 Len: 258 Check: 9999 Weight: 1.00
 Name: 81642549 Len: 258 Check: 9999 Weight: 1.00
 Name: 109728116 Len: 258 Check: 9999 Weight: 1.00
 Name: 86749405 Len: 258 Check: 9999 Weight: 1.00
 Name: 108761304 Len: 258 Check: 9999 Weight: 1.00
 Name: 88938867 Len: 258 Check: 9999 Weight: 1.00
 Name: 121536786 Len: 258 Check: 9999 Weight: 1.00
 Name: 39984899 Len: 258 Check: 9999 Weight: 1.00
 Name: 91069512 Len: 258 Check: 9999 Weight: 1.00
 Name: 88909139 Len: 258 Check: 9999 Weight: 1.00
 Name: 81701325 Len: 258 Check: 9999 Weight: 1.00
 Name: 86158017 Len: 258 Check: 9999 Weight: 1.00
 Name: 85858138 Len: 258 Check: 9999 Weight: 1.00
 Name: 15081478 Len: 258 Check: 9999 Weight: 1.00
 Name: 121543291 Len: 258 Check: 9999 Weight: 1.00
 Name: 145620218 Len: 258 Check: 9999 Weight: 1.00
 Name: 52698494 Len: 258 Check: 9999 Weight: 1.00
 Name: 75536057 Len: 258 Check: 9999 Weight: 1.00
 Name: 55584169 Len: 258 Check: 9999 Weight: 1.00
 Name: 78193094 Len: 258 Check: 9999 Weight: 1.00
 Name: 102191436 Len: 258 Check: 9999 Weight: 1.00
 Name: 06652717 Len: 258 Check: 9999 Weight: 1.00
 Name: 06652714 Len: 258 Check: 9999 Weight: 1.00
 Name: 03860707 Len: 258 Check: 9999 Weight: 1.00
 Name: 42453335 Len: 258 Check: 9999 Weight: 1.00
 Name: 91763154 Len: 258 Check: 9999 Weight: 1.00
 Name: 06652723 Len: 258 Check: 9999 Weight: 1.00
 Name: 93453265 Len: 258 Check: 9999 Weight: 1.00
 Name: 15081476 Len: 258 Check: 9999 Weight: 1.00
 Name: 118762708 Len: 258 Check: 9999 Weight: 1.00
 Name: 15081474 Len: 258 Check: 9999 Weight: 1.00

//

67472412 ---------- ---------- ---------- ---------- ----------
88909638 ---------- ---------- ---------- ---------- ----------
77957012 ---------- ---------- ---------- ---------- ----------
118741178 ---------- ---------- ---------- ---------- ----------
77960652 ---------- ---------- ---------- ---------- ----------
123440675 ---------- ---------- ---------- ---------- ----------
77972249 ---------- ---------- ---------- ---------- ----------
77977804 ---------- ---------- ---------- ---------- ----------
118069351 ---------- ---------- ---------- ---------- ----------
41017640 ---------- ---------- ---------- ---------- ----------
49609709 ---------- ---------- ---------- ---------- ----------
85058112 ---------- ---------- ---------- ---------- ----------
52306319 ---------- ---------- ---------- ---------- ----------
126209191 ---------- ---------- ---------- ---------- ----------
41017666 ---------- ---------- ---------- ---------- ----------
23467581 ---------- ---------- ---------- ---------- ----------
41017792 ---------- ---------- ---------- ---------- ----------
90413408 ---------- ---------- ---------- ---------- ----------
75428794 ---------- ---------- ---------- ---------- ----------
81398906 ---------- ---------- ---------- ---------- ----------
90581313 ---------- ---------- ---------- ---------- ----------
11261127 ---------- ---------- ---------- ---------- ----------
89075377 ---------- ---------- ---------- ---------- ----------
88909646 ---------- ---------- ---------- ---------- ----------
41017994 ---------- ---------- ---------- ---------- ----------
41018024 ---------- ---------- ---------- ---------- ----------
145960951 ---------- ---------- ---------- ---------- ----------
86147869 ---------- ---------- ---------- ---------- ----------
01173148 ---------- ---------- ---------- ---------- ----------
84393084 ---------- ---------- ---------- ---------- ----------
94676492 ---------- ---------- ---------- ---------- ----------
00296969 ---------- ---------- ---------- ---------- ----------
85712785 ---------- ---------- ---------- ---------- ----------
81362632 ---------- ---------- ---------- ---------- ----------
117621409 ---------- ---------- ---------- ---------- ----------
11134500 ---------- ---------- ---------- ---------- ----------
124550261 ---------- ---------- ---------- ---------- ----------
82498512 ---------- ---------- ---------- ---------- ----------
82743827 ---------- ---------- ---------- ---------- ----------
145297378 ---------- ---------- ---------- ---------- ----------
145627288 ---------- ---------- ---------- ---------- ----------
41018043 ---------- ---------- ---------- ---------- ----------
91791532 ---------- ---------- ---------- ---------- ----------
71796432 ---------- ---------- ---------- ---------- ----------
127511085 ---------- ---------- ---------- ---------- ----------
68548494 ---------- ---------- ---------- ---------- ----------
118757820 ---------- ---------- ---------- ---------- ----------
25166478 ---------- ---------- ---------- ---------- ----------
114561329 ---------- ---------- ---------- ---------- ----------
41018148 ---------- ---------- ---------- ---------- ----------
118075307 ---------- ---------- ---------- ---------- ----------
78701560 ---------- ---------- ---------- ---------- ----------
88861460 ---------- ---------- ---------- ---------- ----------
90407965 ---------- ---------- ---------- ---------- ----------
31340404 ---------- ---------- ---------- ---------- ----------
33504346 ---------- ---------- ---------- ---------- ----------
87122756 ---------- ---------- ---------- ---------- ----------
118751475 ---------- ---------- ---------- ---------- ----------
114773734 ---------- ---------- ---------- ---------- ----------
119947049 ---------- ---------- ---------- ---------- ----------
77965661 ---------- ---------- ---------- ---------- ----------
71144434 ---------- ---------- ---------- ---------- ----------
76874104 ---------- ---------- ---------- ---------- ----------
113869444 ---------- ---------- ---------- ---------- ----------
94500503 ---------- ---------- ---------- ---------- ----------
119468175 ---------- ---------- ---------- ---------- ----------
74020342 ---------- ---------- ---------- ---------- ----------
105894500 ---------- ---------- ---------- ---------- ----------
115350314 ---------- ---------- ---------- ---------- ----------
118721067 ---------- ---------- ---------- ---------- ----------
81378946 ---------- ---------- ---------- ---------- ----------
12230977 ---------- ---------- ---------- ---------- ----------
72120286 ---------- ---------- ---------- ---------- ----------
77955741 ---------- ---------- ---------- ---------- ----------
88812764 ---------- ---------- ---------- ---------- ----------
67157001 ---------- ---------- ---------- ---------- ----------
121533099 ---------- ---------- ---------- ---------- ----------
41017774 ---------- ---------- ---------- ---------- ----------
118035013 ---------- ---------- ---------- ---------- ----------
76791745 ---------- ---------- ---------- ---------- ----------
83749356 ---------- ---------- ---------- ---------- ----------
74316416 ---------- ---------- ---------- ---------- ----------
110833239 ---------- ---------- ---------- ---------- ----------
89095345 ---------- ---------- ---------- ---------- ----------
91785473 ---------- ---------- ---------- ---------- ----------
71557790 ---------- ---------- ---------- ---------- ----------
119478600 ---------- ---------- ---------- ---------- ----------
126666820 ---------- ---------- ---------- ---------- ----------
90417542 ---------- ---------- ---------- ---------- ----------
88950291 ---------- ---------- ---------- ---------- ----------
95108735 ---------- ---------- ---------- ---------- ----------
118056611 ---------- ---------- ---------- ---------- ----------
41017716 ---------- ---------- ---------- ---------- ----------
41017697 ---------- ---------- ---------- ---------- ----------
77385310 ---------- ---------- ---------- ---------- ----------
82739427 ---------- ---------- ---------- ---------- ----------
119858735 ---------- ---------- ---------- ---------- ----------
145569368 ---------- ---------- ---------- ---------- ----------
94493163 ---------- ---------- ---------- ---------- ----------
91795637 ---------- ---------- ---------- ---------- ----------
41018075 ---------- ---------- ---------- ---------- ----------
90020571 ---------- ---------- ---------- ---------- ----------
118731655 ---------- ---------- ---------- ---------- ----------
124268635 ---------- ---------- ---------- ---------- ----------
91774628 ---------- ---------- ---------- ---------- ----------
00045729 ---------- ---------- ---------- ---------- ----------
47574111 ---------- ---------- ---------- ---------- ----------
41018077 ---------- ---------- ---------- ---------- ----------
75434343 ---------- ---------- ---------- ---------- ----------
134096328 ---------- ---------- ---------- ---------- ----------
70732889 ---------- ---------- ---------- ---------- ----------
119877117 ---------- ---------- ---------- ---------- ----------
71549909 ---------- ---------- ---------- ---------- ----------
78099444 ---------- ---------- ---------- ---------- ----------
78099466 ---------- ---------- ---------- ---------- ----------
81251487 ---------- ---------- ---------- ---------- ----------
53804616 ---------- ---------- ---------- ---------- ----------
84714777 ---------- ---------- ---------- ---------- ----------
91790275 ---------- ---------- ---------- ---------- ----------
145588235 ---------- ---------- ---------- ---------- ----------
38049094 ---------- ---------- ---------- ---------- ----------
83648859 ---------- ---------- ---------- ---------- ----------
81682419 ---------- ---------- ---------- ---------- ----------
78099422 ---------- ---------- ---------- ---------- ----------
78099462 ---------- ---------- ---------- ---------- ----------
56313630 ---------- ---------- ---------- ---------- ----------
118054119 ---------- ---------- ---------- ---------- ----------
88799211 ---------- ---------- ---------- ---------- ----------
88701442 ---------- ---------- ---------- ---------- ----------
03549149 ---------- ---------- ---------- ---------- ----------
11261131 ---------- ---------- ---------- ---------- ----------
71899985 ---------- ---------- ---------- ---------- ----------
28199867 ---------- ---------- ---------- ---------- ----------
121596184 ---------- ---------- ---------- ---------- ----------
119899713 ---------- ---------- ---------- ---------- ----------
71845575 ---------- ---------- ---------- ---------- ----------
71275247 ---------- ---------- ---------- ---------- ----------
88704391 ---------- ---------- ---------- ---------- ----------
120613164 ---------- ---------- ---------- ---------- ----------
78099430 ---------- ---------- ---------- ---------- ----------
78099438 ---------- ---------- ---------- ---------- ----------
49529555 ---------- ---------- ---------- ---------- ----------
59802172 ---------- ---------- ---------- ---------- ----------
11261160 ---------- ---------- ---------- ---------- ----------
89902356 ---------- ---------- ---------- ---------- ----------
78099426 ---------- ---------- ---------- ---------- ----------
78099434 ---------- ---------- ---------- ---------- ----------
78099440 ---------- ---------- ---------- ---------- ----------
78099446 ---------- ---------- ---------- ---------- ----------
78099448 ---------- ---------- ---------- ---------- ----------
78099452 ---------- ---------- ---------- ---------- ----------
78099458 ---------- ---------- ---------- ---------- ----------
114153758 ---------- ---------- ---------- ---------- ----------
121609223 ---------- ---------- ---------- ---------- ----------
119502915 ---------- ---------- ---------- ---------- ----------
78099432 ---------- ---------- ---------- ---------- ----------
78099436 ---------- ---------- ---------- ---------- ----------
78099450 ---------- ---------- ---------- ---------- ----------
78099456 ---------- ---------- ---------- ---------- ----------
78099460 ---------- ---------- ---------- ---------- ----------
41017646 ---------- ---------- ---------- ---------- ----------
78099424 ---------- ---------- ---------- ---------- ----------
78099428 ---------- ---------- ---------- ---------- ----------
78099464 ---------- ---------- ---------- ---------- ----------
41017684 ---------- ---------- ---------- ---------- ----------
03660649 ---------- ---------- ---------- ---------- ----------
76884108 ---------- ---------- ---------- ---------- ----------
82701892 ---------- ---------- ---------- ---------- ----------
88909633 ---------- ---------- ---------- ---------- ----------
93007001 ---------- ---------- ---------- ---------- ----------
91770311 ---------- ---------- ---------- ---------- ----------
78099442 ---------- ---------- ---------- ---------- ----------
94491355 ---------- ---------- ---------- ---------- ----------
78099454 ---------- ---------- ---------- ---------- ----------
116514968 ---------- ---------- ---------- ---------- ----------
118594007 ---------- ---------- ---------- ---------- ----------
118602788 ---------- ---------- ---------- ---------- ----------
78362919 ---------- ---------- ---------- ---------- ----------
84703909 ---------- ---------- ---------- ---------- ----------
94497753 ---------- ---------- ---------- ---------- ----------
118591193 ---------- ---------- ---------- ---------- ----------
103486971 ---------- ---------- ---------- ---------- ----------
88909122 ---------- ---------- ---------- ---------- ----------
78220442 ---------- ---------- ---------- ---------- ----------
114778903 ---------- ---------- ---------- ---------- ----------
41017783 ---------- ---------- ---------- ---------- ----------
87198050 ---------- ---------- ---------- ---------- ----------
126732286 ---------- ---------- ---------- ---------- ----------
114704476 ---------- ---------- ---------- ---------- ----------
81355250 ---------- ---------- ---------- ---------- ----------
17740410 ---------- ---------- ---------- ---------- ----------
77918308 ---------- ---------- ---------- ---------- ----------
36333343 ---------- ---------- ---------- ---------- ----------
68190110 ---------- ---------- ---------- ---------- ----------
121525595 ---------- ---------- ---------- ---------- ----------
77699396 ---------- ---------- ---------- ---------- ----------
89358263 ---------- ---------- ---------- ---------- ----------
84499871 ---------- ---------- ---------- ---------- ----------
68245305 ---------- ---------- ---------- ---------- ----------
36333349 ---------- ---------- ---------- ---------- ----------
36333363 ---------- ---------- ---------- ---------- ----------
36333373 ---------- ---------- ---------- ---------- ----------
36333361 ---------- ---------- ---------- ---------- ----------
78698570 ---------- ---------- ---------- ---------- ----------
86357297 ---------- ---------- ---------- ---------- ----------
94971702 ---------- ---------- ---------- ---------- ----------
126724853 ---------- ---------- ---------- ---------- ----------
83949807 ---------- ---------- ---------- ---------- ----------
21666266 ---------- ---------- ---------- ---------- ----------
72393943 ---------- ---------- ---------- ---------- ----------
58616892 ---------- ---------- ---------- ---------- ----------
16124757 ---------- ---------- ---------- ---------- ----------
113934121 ---------- ---------- ---------- ---------- ----------
90417770 ---------- ---------- ---------- ---------- ----------
36333369 ---------- ---------- ---------- ---------- ----------
36333339 ---------- ---------- ---------- ---------- ----------
36333355 ---------- ---------- ---------- ---------- ----------
36333353 ---------- ---------- ---------- ---------- ----------
52082901 ---------- ---------- ---------- ---------- ----------
52082903 ---------- ---------- ---------- ---------- ----------
36333359 ---------- ---------- ---------- ---------- ----------
62196286 ---------- ---------- ---------- ---------- ----------
41017786 ---------- ---------- ---------- ---------- ----------
116251532 ---------- ---------- ---------- ---------- ----------
92117084 ---------- ---------- ---------- ---------- ----------
74420412 ---------- ---------- ---------- ---------- ----------
84685445 ---------- ---------- ---------- ---------- ----------
67933520 ---------- ---------- ---------- ---------- ----------
88658392 ---------- ---------- ---------- ---------- ----------
89257013 ---------- ---------- ---------- ---------- ----------
118498136 ---------- ---------- ---------- ---------- ----------
36333345 ---------- ---------- ---------- ---------- ----------
50982576 ---------- ---------- ---------- ---------- ----------
36333337 ---------- ---------- ---------- ---------- ----------
36333365 ---------- ---------- ---------- ---------- ----------
41017741 ---------- ---------- ---------- ---------- ----------
46450754 ---------- ---------- ---------- ---------- ----------
115315373 ---------- ---------- ---------- ---------- ----------
81562131 ---------- ---------- ---------- ---------- ----------
91977663 ---------- ---------- ---------- ---------- ----------
39936331 ---------- ---------- ---------- ---------- ----------
113875389 ---------- ---------- ---------- ---------- ----------
85715144 ---------- ---------- ---------- ---------- ----------
118735795 ---------- ---------- ---------- ---------- ----------
89053059 ---------- ---------- ---------- ---------- ----------
81348897 ---------- ---------- ---------- ---------- ----------
119383499 ---------- ---------- ---------- ---------- ----------
13183060 ---------- ---------- ---------- ---------- ----------
83751225 ---------- ---------- ---------- ---------- ----------
42409679 ---------- ---------- ---------- ---------- ----------
58419220 ---------- ---------- ---------- ---------- ----------
81652940 ---------- ---------- ---------- ---------- ----------
120601489 ---------- ---------- ---------- ---------- ----------
114799111 ---------- ---------- ---------- ---------- ----------
83858573 ---------- ---------- ---------- ---------- ----------
90424947 ---------- ---------- ---------- ---------- ----------
15074281 ---------- ---------- ---------- ---------- ----------
77386669 ---------- ---------- ---------- ---------- ----------
114764154 ---------- ---------- ---------- ---------- ----------
85375719 ---------- ---------- ---------- ---------- ----------
114570352 ---------- ---------- ---------- ---------- ----------
21666269 ---------- ---------- ---------- ---------- ----------
144900874 ---------- ---------- ---------- ---------- ------NATQ
83576941 ---------- ---------- ---------- ---------- ------AAAT
41017724 ---------- ---------- ---------- ---------- ----------
85709549 ---------- ---------- ---------- ---------- ----------
110681145 ---------- ---------- ---------- ---------- ----------
83941511 ---------- ---------- ---------- ---------- ----------
84515197 ---------- ---------- ---------- ---------- ----------
115378469 ---------- ---------- ---------- ---------- ----------
95930693 ---------- ---------- ---------- ---------- ----------
118746707 ---------- ---------- ---------- ---------- ----------
89071237 ---------- ---------- ---------- ---------- ----------
86137185 ---------- ---------- ---------- ---------- ----------
99080075 ---------- ---------- ---------- ---------- ----------
41017805 ---------- ---------- ---------- ---------- ----------
116748984 ---------- ---------- ---------- ---------- ----------
83312239 ---------- ---------- ---------- ---------- ------MNTA
51338825 ---------- ---------- ---------- ---------- ----------
110602084 ---------- ---------- ---------- ---------- ----------
88937666 ---------- ---------- ---------- ---------- ----------
94987347 ---------- ---------- ---------- ---------- ----------
114327212 ---------- ---------- ---------- ---------- ---------Q
126734767 ---------- ---------- ---------- ---------- ----------
126737165 ---------- ---------- ---------- ---------- ----------
49239811 ---------- ---------- ---------- ---------- ----------
81642549 ---------- ---------- ---------- ---------- ----------
109728116 ---------- ---------- ---------- ---------- ----------
86749405 ---------- ---------- ---------- ---------- ----------
108761304 ---------- ---------- ---------- ---------- ----------
88938867 ---------- ---------- ---------- ---------- ------RATE
121536786 ---------- ---------- ---------- ---------- ----------
39984899 ---------- ---------- ---------- ---------- ----------
91069512 ---------- ---------- ---------- ---------- ----------
88909139 ---------- ---------- ---------- ---------- ------ANYL
81701325 ---------- ---------- ---------- ---------- ----------
86158017 ---------- ---------- ---------- ---------- ----------
85858138 ---------- ---------- ---------- ---------- ----------
15081478 ---------- ---------- ---------- ---------- ----------
121543291 ---------- ---------- ---------- ---------- ----------
145620218 ---------- ---------- ---------- ---------- ----------
52698494 ---------- ---------- ---------- ---------- ----------
75536057 ---------- ---------- ---------- ---------- ----------
55584169 ---------- ---------- ---------- ---------- ----------
78193094 ---------- ---------- ---------- ---------- ----------
102191436 ---------- ---------- ---------- ---------- ----------
06652717 ---------- ---------- ---------- ---------- ----------
06652714 ---------- ---------- ---------- ---------- ----------
03860707 ---------- ---------- ---------- ---------- ----------
42453335 ---------- ---------- ---------- ---------- ----------
91763154 ---------- ---------- ---------- ---------- ----------
06652723 ---------- ---------- ---------- ---------- ----------
93453265 ---------- ---------- ---------- ---------- ----------
15081476 ---------- ---------- ---------- ---------- ----------
118762708 AVIEVNPDKG KFEAGDIVAI SGVNRACRVK AVAGRLVTVE DPTGAIIPGG
15081474 ---------- ---------- ---------- ---------- ----------

67472412 ---------- ---------- -TTEQILDLF FEKVIFEI-- R-D-----NK
88909638 ---------- ---------- -TTEQILDLF FEKVIFEI-- R-D-----NK
77957012 ---------- ---------- -TTTQILDLF FDKVVFEI-- R-D-----NK
118741178 ---------- ---------- -TTEQILDLF FEKVIFEI-- R-D-----NK
77960652 ---------- ---------- -TTTQILDLF FDKVVFEI-- R-D-----NK
123440675 ---------- ---------- -TTAQILDLF FEKVVFEI-- R-D-----NK
77972249 ---------- ---------- -TTAQILDLF FEKVVFEI-- R-D-----NK
77977804 ---------- ---------- -TTAQILDLF FDKVVFEI-- R-D-----NK
118069351 ---------- ---------- -TTEQILDLF FAKVVYEI-- R-D-----NK
41017640 ---------- ---------- -STEEILNLF FSKTIFEI-- R-D-----NR
49609709 ---------- ---------- -STAQILDLF FDKIVYEI-- N-G-----NK
85058112 ---------- ---------- -STGQILDTF FDKVVYEI-- H-D-----KK
52306319 ---------- ---------- -STEEILDLF FEKIQFEI-- Q-D-----NK
126209191 ---------- ---------- -TTEEILSMF FDKVNFEI-- Q-D-----NK
41017666 ---------- ---------- -TTEEILTMF FEKVLFEI-- Q-D-----NK
23467581 ---------- ---------- -TTEEILDLF FDKVSFEI-- K-D-----NK
41017792 ---------- ---------- -TTEQILDIF FDKVVFEI-- S-N-----NK
90413408 ---------- ---------- -TTEQILDMF FDKVSFEV-- Q-G-----KS
75428794 ---------- ---------- -TTEEILDLF FDKVVFEI-- Q-G-----DK
81398906 ---------- ---------- -TTEQILDMF FDKVSFEV-- Q-G-----KS
90581313 ---------- ---------- -TTEQILDMF FEKIHFEV-- Q-G-----KS
11261127 ---------- ---------- -TSAEILDIF FEKVNFEV-- K-D-----QT
89075377 ---------- ---------- -TTEQILDMF FDKINFEV-- Q-G-----KS
88909646 ---------- ---------- -TTEEILDLF FDKV-FEV-- K-D-----QT
41017994 ---------- ---------- -STEEILDIF FEKVNFEV-- K-D-----QT
41018024 ---------- ---------- -STEEILDTF FEKVNFEV-- K-D-----QT
145960951 ---------- ---------- -STEEILDLF FDKVNFEV-- K-D-----QT
86147869 ---------- ---------- -STEEILDLF FDKVNFEV-- K-D-----QT
01173148 ---------- ---------- -TTEEILNLF FDKITFEI-- A-G-----DK
84393084 ---------- ---------- -STEEILDLF FDKVNFEV-- K-D-----QT
94676492 ---------- ---------- -STNQILDTF FEKVIFHL-- N-D-----EH
00296969 ---------- ---------- -NTEEILNLF FEKNIFNI-- N-N-----NK
85712785 ---------- ---------- -TTEEILEMF FETTYFEI-- L-K-----TK
81362632 ---------- ---------- -STEEILDMF FDTTYFEI-- L-K-----TK
117621409 ---------- ---------- -SSEQILATF FETIGFEV-- K-D-----GK
11134500 ---------- ---------- -NTEEILNIF FEKNIFKI-- E-N-----NK
124550261 ---------- ---------- -STQEILDLF FERVEFKI-- K-K-----DT
82498512 ---------- ---------- -STQEILDLF FERVEFKI-- K-K-----DT
82743827 ---------- ---------- -STQEILDLF FERVEFKI-- K-K-----DT
145297378 ---------- ---------- -SSEEILANF FETIGFEV-- K-D-----GK
145627288 ---------- ---------- -STQEILDLF FERVEFKI-- K-K-----DT
41018043 ---------- ---------- -STQEILDLF FERVEFKI-- K-K-----DT
91791532 ---------- ---------- -STQDILDLF FERIQFKI-- K-K-----DS
71796432 ---------- ---------- -TTDQILNIF FNKVIYEI-- Q-N-----NT
127511085 ---------- ---------- -STQDILDLF FERVQYKI-- K-K-----DS
68548494 ---------- ---------- -STQDILDIF FERVDFTI-- K-K-----DS
118757820 ---------- ---------- -STQDILDLF FDRVNFKI-- K-K-----DS
25166478 ---------- ---------- -SDGEILNIF FEKVNFFI-- R-K-----KN
114561329 ---------- ---------- -STQDILDLF FERIEFKI-- K-K-----DS
41018148 ---------- ---------- -STQDILDLF FDRVNFKI-- K-K-----DS
118075307 ---------- ---------- -STQDILDLF FDRVNFKI-- K-K-----DS
78701560 ---------- ---------- -DTQQILDLF FDKNAFHF-- R-D-----DG
88861460 ---------- ---------- -SNEEILKIF FETTAFEI-- A-N-----GK
90407965 ---------- ---------- -STQDILDMF FDTTKFEI-- K-D-----GA
31340404 ---------- ---------- -NTEQILDTF FKKNIFKF-- T-E-----NS
33504346 ---------- ---------- -TNDQILNTF FNTVVYEF-- K-D-----DL
87122756 ---------- ---------- -NTEQILETF FETTKFYL-G R-D------G
118751475 ---------- ---------- -GTEQILDTF FDSTRFYL-K R-D------G
114773734 ---------- ---------- -STEEILEMF FEKVKIRF-- E-E-----EK
119947049 ---------- ---------- -STQEILAIF YDTTKFDI-- K-D-----GV
77965661 ---------- ---------- -TPEQILANF FVFDNFTL-- M-D-----EG
71144434 ---------- ---------- -STEEILAMF YDTTDYTI-- K-G-----DK
76874104 ---------- ---------- -SSEDILGIF FDNTTFEV-- T-D-----GK
113869444 ---------- ---------- -TPEQILAHF FVFDNFTL-- Q-A-----EG
94500503 ---------- ---------- -ESQQMLEMF FDNDKLEI-V G-D------T
119468175 ---------- ---------- -SSEEILDIF FDTTAFEV-- A-D-----GK
74020342 ---------- ---------- -TPEQILANF FVFDNFTL-- M-D-----EG
105894500 ---------- ---------- -TPEQILANF FVFDNFTL-- M-D-----EG
115350314 ---------- ---------- -TPEQILANF FVFDNFTL-- M-D-----EG
118721067 ---------- ---------- -TPEQILANF FVFDNFTL-- M-D-----EG
81378946 ---------- ---------- -TPEQILANF FVFDNFTL-- M-D-----EG
12230977 ---------- ---------- -STEEILNAF YATNVFHI-- K-G-----ET
72120286 ---------- ---------- -TPEQILAHF FVFDNFTL-- Q-S-----EG
77955741 ---------- ---------- -TSEQMLEMF FETSKFSL-G A-E------V
88812764 ---------- ---------- -DNEQILDRF FEKNTFHI-R K-D------K
67157001 ---------- ---------- -STEEVLDIF YDTNVFHV-- T-E-----QG
121533099 ---------- ---------- -TPEQILAHF FVFDNFTL-- K-T-----EG
41017774 ---------- ---------- -TPEQILAHF FVFDNFTL-- K-S-----DG
118035013 ---------- ---------- -TPEQILANF FVFDNFTL-- M-P-----EG
76791745 ---------- ---------- -PTEEILGMF FEKNQVRI-- D-G-----NR
83749356 ---------- ---------- -TPEQILAHF FVFDNFTL-- K-S-----DG
74316416 ---------- ---------- -TPESILDAF FNKDTFYI-- N-T-----LG
110833239 ---------- ---------- -TSDEVLEMF FDTNEIAV-- E-D------G
89095345 ---------- ---------- -EAEEILDIF FDNTSWNL-S S-D------A
91785473 ---------- ---------- -TPEQILANF FVFDNFTL-- M-P-----EG
71557790 ---------- ---------- -TTEQVLDAF YTTNVFHV-- R-G-----EN
119478600 ---------- ---------- -SSEEILGMF YESDNFAV-N K-D------G
126666820 ---------- ---------- -TSEQMLAMF FETSKFHI-G A-E------T
90417542 ---------- ---------- -NSEEILGMF FDTSIFHQ-- KKD------G
88950291 ---------- ---------- -TPEEILYAF FDTDRFHL-G S-G-----NK
95108735 ---------- ---------- -STEEVLNTF YTTNVFHL-- S-G-----EK
118056611 ---------- ---------- -STEEVLDAF YDTNVFHV-- K-N-----ES
41017716 ---------- ---------- -TTEQVLDAF YTTNVFHV-- R-G-----EN
41017697 ---------- ---------- -SPAQILADF FEFDHFIL-- V-D-----NK
77385310 ---------- ---------- -TTEEVLDAF YTTNVFHV-- K-G-----EG
82739427 ---------- ---------- -STEEVLNTF YTTNVFHI-- S-G-----EK
119858735 ---------- ---------- -STEEVLNTF YTTNVFHI-- S-G-----EK
145569368 ---------- ---------- -STEEILDAF YDTNVFHV-- K-G-----ET
94493163 ---------- ---------- -TSEEILALF FNNNVFYL-- K-G-----EN
91795637 ---------- ---------- -SAEEILETF FDTSTFHI-E K-S------G
41018075 ---------- ---------- -NNEEMLAEF FEINTFHI-N P-D-----EG
90020571 ---------- ---------- -TTEQMLDMF YETSKFGLTE T-G------E
118731655 ---------- ---------- -TPESILANF FVNDNFRL-- M-D-----SG
124268635 ---------- ---------- -NPEQILANF FVFDNFRL-- M-D-----SG
91774628 ---------- ---------- -TPEQILETF YDFDTFHI-- A-K-----KG
00045729 ---------- ---------- -STEEVLNTF YTTNVFHI-- S-G-----EK
47574111 ---------- ---------- -NPEQILANF FVFDNFRL-- M-D-----SG
41018077 ---------- ---------- -SNEEMLAEF FEINTFHI-N P-D-----EG
75434343 ---------- ---------- -NNEEMLAEF FEINTFHI-N P-D-----EG
134096328 ---------- ---------- -TPEQILENF FVFDDFTL-- H-A-----DG
70732889 ---------- ---------- -TTEEVLDAF YTTNVFHV-- K-G-----ES
119877117 ---------- ---------- -SNEEMLAEF FEINTFHI-N P-D-----EG
71549909 ---------- ---------- -SSTQILADF FEFDHFTL-- A-G-----NK
78099444 ---------- ---------- -TNEQILEMF YEKVPVYL-- D-M-----GS
78099466 ---------- ---------- -SNEQILDLF FEKVPVYL-- D-M-----GS
81251487 ---------- ---------- -NNEQILDLF YEKVPVYL-- D-M-----GS
53804616 ---------- ---------- -DNEQIIAEF FDTNRFLL-- S-S-----AG
84714777 ---------- ---------- -NHESILANF FVFDNFRL-- M-D-----SG
91790275 ---------- ---------- -NPESILANF FVFDHFRL-- M-D-----SG
145588235 ---------- ---------- -NNEQILANF FNFDHFSL-- T-A-----NG
38049094 ---------- ---------- -EIEDILAEF FESTTCQL-- R-N------G
83648859 ---------- ---------- -AADEMLEMF FENSLFEV-- --E-----GG
81682419 ---------- ---------- -DNEQIIAEF FDTNRFLL-S S-A------G
78099422 ---------- ---------- -NNEQILNLF YEKVPVYL-- D-M-----GS
78099462 ---------- ---------- -SNEQILDLF YEKVPVYL-- D-M-----GS
56313630 ---------- ---------- -GPEEILATF HDFDAFHL-- R-G-----NE
118054119 ---------- ---------- -TPETILATF FVNDNFRL-- M-D-----SG
88799211 ---------- ---------- -TNQEILDMF FERVSFKV-- N-G-----AE
88701442 ---------- ---------- -ESEEILSMF YDFNVFTV-- DAD-----GG
03549149 ---------- ---------- -EAEDILSEF FETTRCHL-- K-N-----GE
11261131 ---------- ---------- -SNEEILGEF FEINTFHI-N P-D-----KG
71899985 ---------- ---------- -SNEEILGEF FEINTFHI-N P-D-----EG
28199867 ---------- ---------- -SNEEILGEF FEINTFHI-N P-D-----EG
121596184 ---------- ---------- -NPESILANF FVNDNFRL-- M-D-----SG
119899713 ---------- ---------- -TPEEILETF HDFDAFHL-- S-A-----EG
71845575 ---------- ---------- -SSEEILDQF FDFDTFLL-S K-D------K
71275247 ---------- ---------- -SNEEILGEF FEINTFHI-N P-D-----KG
88704391 ---------- ---------- -ESEEILSMF YDFNVFTVDA D-G------G
120613164 ---------- ---------- -NPESILANF FVNDNFRL-- M-D-----SG
78099430 ---------- ---------- -SNEQILNMF YEKVPVYL-- D-M-----GS
78099438 ---------- ---------- -NNEQILNLF YEKVPVYL-- D-M-----GS
49529555 ---------- ---------- -NNAQILDLF YEKVPVYL-- D-F-----GS
59802172 ---------- ---------- -NNEQILDIF YDKETFYL-- S-S-----NG
11261160 ---------- ---------- -NNEQILDIF YDKETFYL-- S-S-----NG
89902356 ---------- ---------- -NHESILANF FVNDNFRL-- M-D-----SG
78099426 ---------- ---------- -NNSQILDLF YEKVPVYL-- D-M-----GS
78099434 ---------- ---------- -SNEQILNLF YEKVPVYL-- D-M-----GS
78099440 ---------- ---------- -SNAQILNLF YEKVPVYL-- D-M-----GS
78099446 ---------- ---------- -SNEQILNLF YEKVPVYL-- D-M-----GS
78099448 ---------- ---------- -TNEQILNLF YEKVPVYL-- D-M-----GS
78099452 ---------- ---------- -SNEQILNLF YEKVPVYL-- D-M-----GS
78099458 ---------- ---------- -NNEQILDLF YEKVPVYL-- D-M-----GS
114153758 ---------- ---------- -TPESILAHF FDFDNFEL-- K-S-----EG
121609223 ---------- ---------- -NPESILANF FVNDNFRL-- M-D-----SG
119502915 ---------- ---------- -DSEEILAMF YETTSFQL-G E-E-----NS
78099432 ---------- ---------- -SNEQILNMF YEKVPVYL-- D-M-----GS
78099436 ---------- ---------- -SNEQILNLF YEKVPVYL-- D-M-----GS
78099450 ---------- ---------- -NNAKILDLF YEKVPVYL-- D-M-----GS
78099456 ---------- ---------- -SNEQILNLF YEKVPVYL-- D-M-----GS
78099460 ---------- ---------- -NNEQILNMF YEKVPVYL-- D-M-----GS
41017646 ---------- ---------- -TNEEILSEF YSFDTFYL-- T-K-----SG
78099424 ---------- ---------- -SNEQILNMF YEKVPVYL-- D-M-----GS
78099428 ---------- ---------- -NNEQILNLF YEKVPVYL-- D-M-----GS
78099464 ---------- ---------- -ANAQILNLF YEKVPVYL-- D-M-----GS
41017684 ---------- ---------- -TPESILAHF FDFDNFEL-- K-S-----EG
03660649 ---------- ---------- -DTEQILDMF YKTNHFHL-- N-Q-----ET
76884108 ---------- ---------- -STEEILIMF FETISVKR-- Q-G-----SS
82701892 ---------- ---------- -TPEQILENF FSFDSFHI-- S-R-----KS
88909633 ---------- ---------- -STSEILDLF FDKVKVYK-- G-E-----EQ
93007001 ---------- ---------- -STSEILDLF FDKVRVYK-- G-E-----EQ
91770311 ---------- ---------- -DTNEILDTF FEKVSVYK-- G-E-----EQ
78099442 ---------- ---------- -SNENILDMF YEKVPVYL-- D-M-----GS
94491355 ---------- ---------- -DTEQILDMF YKTNHFHL-- N-Q-----ET
78099454 ---------- ---------- -SNENILNMF YEKVPVYL-- D-M-----GS
116514968 ---------- ---------- -STEKILKIF FKHDIFYI-- K-N-----KN
118594007 ---------- ---------- -SSEEILSTF YDLDTFEI-- K-S-----NA
118602788 ---------- ---------- -SSEGILETF FEKTTIKL-- K-A-----KS
78362919 ---------- ---------- -SSEEILDTF FDHTHISY-- K-K-----GA
84703909 ---------- ---------- -DQEDILDLF YHSVTHD--- A-V----EGG
94497753 ---------- ---------- -NAEEILAQF YNKVVFLR-- G-E-----GG
118591193 ---------- ---------- -DGEEILNTF YKRIDYT--- R-Q----KDG
103486971 ---------- ---------- -TGEEILNHF YDRLVFER-- A-E-----NG
88909122 ---------- ---------- -NSEQLLEYF YDLDEVYV-- K-G------G
78220442 ---------- ---------- -SRSDILEYF YKKEYYTL-- E-D-----DG
114778903 ---------- ---------- -STQDILDRF YQRRTYRF-T K-S------G
41017783 ---------- ---------- -DGEEILSTF YNKITYV--- R-A----GDH
87198050 ---------- ---------- -GDEDILHHF YDTVTWA--- R-A----EGG
126732286 ---------- ---------- -DQEAICDAY YNTVNFEY-R R-G-----EG
114704476 ---------- ---------- -DGEEILSTF YNFVEFKK-- D-K-----KG
81355250 ---------- ---------- -NAEQILHHF YNTITFVR-- G-D-----GG
17740410 ---------- ---------- -DGEEILSTF YTKATYER-- S-G-----DG
77918308 ---------- ---------- -SAEELLNYY YQVETVTV-D G-D------S
36333343 ---------- ---------- -DGEEILSTF YKKIQYKR-I K-D------G
68190110 ---------- ---------- -DGEEILSTF YNKLTFI--- R-D----GDN
121525595 ---------- ---------- -DSEEILSTF YNSVTFT--- K-V----KQG
77699396 ---------- ---------- -DGEEILSTF YKKIIYKR-T K-E------G
89358263 ---------- ---------- -DNEEILSTF YEKIPFT--- R-E----KGG
84499871 ---------- ---------- -DQEGIMDAY YETVDYKL-R K-G-----QG
68245305 ---------- ---------- -SSEQILERF YEIETFRK-- E-G-----VV
36333349 ---------- ---------- -DGEEILSTF YQKIIYKQ-I K-E-----GG
36333363 ---------- ---------- -DGEEILSRF YNTITYTK-- --D----AKG
36333373 ---------- ---------- -DGEEILNRF YDRVLYTR-D K-D------G
36333361 ---------- ---------- -DGEEILNRF YNHINYT--- K-D----AKG
78698570 ---------- ---------- -DGEQILSTF YKKLIYKR-I K-E------G
86357297 ---------- ---------- -DGEEILDTF YTKSLYKR-- --D----GEG
94971702 ---------- ---------- RTDEDILRTF YTVDRIAV-K D-K-----KL
126724853 ---------- ---------- -DQEAIMDAY YETVTYKL-D K-N-----KG
83949807 ---------- ---------- -DQEGIMDAY YDTVEFKL-K K-N-----KG
21666266 ---------- ---------- -SNNDILDAF YDKVIYTR-- C-D-----KG
72393943 ---------- ---------- -SNNDILNTF YDKIRYVK-- C-E-----KG
58616892 ---------- ---------- -SNSEILDTF YDKIRYER-- C-E-----NG
16124757 ---------- ---------- -DGEEILTTF YDVVPFEK-- R-S-----GG
113934121 ---------- ---------- -DGEEILTTF YDVVPFEK-- R-T-AAGAEG
90417770 ---------- ---------- -DGEEILSTF YGTVKFEK-D K-N------G
36333369 ---------- ---------- -DGEEILSRF YNTITYTR-- --D----AKG
36333339 ---------- ---------- -DGEEILSTF YKKIQYKR-I K-E------G
36333355 ---------- ---------- -DGEEILSTF YKKILYKR-T K-E------G
36333353 ---------- ---------- -DGEEILSTF YKKILYKR-T K-E------G
52082901 ---------- ---------- -DGEEILSTF YKKIQYKR-I K-E------G
52082903 ---------- ---------- -DGEEILSTF YKKIQYKR-I K-E------G
36333359 ---------- ---------- -DGEAILSTF YKKILYKR-T K-E------G
62196286 ---------- ---------- -DGEEILSTF YKTVTYT--- R-D----GDN
41017786 ---------- ---------- -DGEEILTTF YDVVPFEK-- R-S-G----G
116251532 ---------- ---------- -DGEEILDTF YTKSLYK--- R-D----GEG
92117084 ---------- ---------- -DGEEILSTF YKKIIYKR-- A-KSGSNADG
74420412 ---------- ---------- -DGEEILSTF YKKIIYKR-- A-KSGGGSDG
84685445 ---------- ---------- -DQEGIMDAY YNTVDYTL-E K-N-----KG
67933520 ---------- ---------- KTDEQILRAF YRVSKMEI-R D-K-----KI
88658392 ---------- ---------- -SNNDILDTF YDKIRYVK-- S-E-----KG
89257013 ---------- ---------- -TQEQILENF SESKTITF-- N-S-----KG
118498136 ---------- ---------- -TQEQILENF SETKTITF-- N-S-----KG
36333345 ---------- ---------- -DGEEILSTF YKKIQYKR-T K-D------G
50982576 ---------- ---------- -DGEEILSTF YKKIQYKR-A K-D------G
36333337 ---------- ---------- -DGEEILSTF YKKIQYKR-I K-E------G
36333365 ---------- ---------- -DGEEILARF YNHLSYVR-D K-D------G
41017741 ---------- ---------- -DGEEILSTF YKTVTYT--- R-D----GDN
46450754 ---------- ---------- -SKTDILDYF YKKEFYRL-- --D----PMG
115315373 ---------- ---------- -TQEQILENF SESKTITF-N S-K------G
81562131 ---------- ---------- -DGEEILSTF YNKILYKR-T K-E------G
91977663 ---------- ---------- -DGEEILSTF YKKILYKR-I K-E------G
39936331 ---------- ---------- -DGEEILSTF YNKILYKR-T K-E------G
113875389 ---------- ---------- -DGEEILDTF YTKSLYQR-- --D----GEG
85715144 ---------- ---------- -DSEEILSTF YKKIVYKR-- A-KSGGHSDG
118735795 ---------- ---------- -DQQDIMDAY YDTVTYTH-- R-K----GEG
89053059 ---------- ---------- -DQEGIMDAY YDTVTFKM-V K-N-----KG
81348897 ---------- ---------- -DQEGIMDAY FKTVSYRL-E K-K-----RG
119383499 ---------- ---------- -DQEGIMDAF YNTVDYKL-- QRAGKGQAAG
13183060 ---------- ---------- -SNNDILDTF YDKVLYVR-- S-D-----KG
83751225 ---------- ---------- -DASDILSTF YNKVTYER-- V-E-----SG
42409679 ---------- ---------- -SNNDILDRF YEKIKYVK-H K-D------G
58419220 ---------- ---------- -SNSDILDRF YEKIKYIK-Y K-N------S
81652940 ---------- ---------- -SNNDILDRF YEKIKYVK-H K-D------G
120601489 ---------- ---------- -SKTDILDYF YKKEFYRL-D P-M------G
114799111 ---------- ---------- -DTEQILDQF YTRSIYR--- L-D----KKG
83858573 ---------- ---------- -DKEEILSTF YGRVTYEA-G K-D------G
90424947 ---------- ---------- -DGEEILSTF YKKIQYKK-I K-E------G
15074281 ---------- ---------- -DGEEILDTF YTKSLYQR-- --D----GEG
77386669 ---------- ---------- -DQEGIMDAY YETVNFKH-- Q-K----NRG
114764154 ---------- ---------- -DQEAIMDAY YKTVTYNL-R R-G-----EG
85375719 ---------- ---------- -DSEEILHFF YNTVTWKR-- --AGGKKGEG
114570352 ---------- ---------- -DKEEILSTF YDTVTYK--- A-S----KKG
21666269 ---------- ---------- -SNNDILDTF YDKIRYV--- K-S----EKG
144900874 DLRASRKADS RPVDLTELKG MTSEDILNYF YETTVYT--- R-G----PKG
83576941 ALREARTAEG RSVDPSEIAG MTSEEILDFF YQKLSYK--- R-D----DKG
41017724 ---------- ---------- -DGEAILSTF YKKILYKR-T K-E------G
85709549 ---------- ---------- -DSEAILHHF YDTVTWER-A K-D------G
110681145 ---------- ---------- -DQEAIMDAY YDTITYKL-E K-N-----KG
83941511 ---------- ---------- -DQEAIMNAY YNTVNYTL-- K-D----GEG
84515197 ---------- ---------- -DQEGIMNAY YNTVDYTL-D P-K----TNA
115378469 -------VQD TAKKNPLTFS GSTEEILNYY YATETIYL-T S-N-----VD
95930693 ---------- ---------- -SAEELLKYY YDTETLQI-N A-E------G
118746707 ---------- ---------- -SVEHLLNYY YKSEQIYI-A A-G------E
89071237 ---------- ---------- -DQEAIMNAY YNTVTYRF-E K-N-----KG
86137185 ---------- ---------- -DQEAIMDAY YNTVNYSL-D K-S-----RG
99080075 ---------- ---------- -DQEGIMDAY YNTVNFKL-E K-S-----RG
41017805 ---------- ---------- -DASDILSTF YNKVTYER-- --D----GDG
116748984 ---------- ---------- -ATEELLNYF YPSEKIFL-K S-E-----AQ
83312239 ALRAQRAAEG RGLEQSEIKG MTSEEILSYF YGKVVYT--- R-G----PKG
51338825 ---------- ---------- -DASDILSTF YNKVTYE--- R-D----GDG
110602084 ---------- ---------- -STDELLNFF YKSEEINF-A G-E------K
88937666 ---------- ---------- -STDKLLNFF YKSEEIFF-E G-D-----K-
94987347 ---------- ---------- -GKQDILNFF YKKETYIL-D N-D------G
114327212 RTEAAIASGT DPQDLPEIHG MTAEEILSYF YTQVVFTSTP K--------G
126734767 ---------- ---------- -DQEGIMNAY YNTVDYKL-D K-K----GAA
126737165 ---------- ---------- -DQEGIMDAY YNTVNFKL-E K-S-----RG
49239811 ---------- ---------- -DASDILSTF YNKVTYER-- --D----GDG
81642549 ---------- ---------- -SSEELLREF YPLENVKL-- S-D------G
109728116 ---------- ---------- -STEEIIKFY YDSVNYKV-V K-N-----KG
86749405 ---------- ---------- -DGEEILSTF YNKILYKR-T K-E------G
108761304 -------VPD TAKKNPLEFK GSTEEILNYY YATETIYL-H S-A-----EE
88938867 ALRAAREAKG ESLEIGEIRG MDAEEILTYF YGKVPFTRTR TRD----GET
121536786 -------VPD TAKKTPIEFH GSAEEILKYY YDTETIRI-E G-K-----GK
39984899 ---------- ---------- -SAEALLNYF YKSEEILV-- A-A-----EG
91069512 ---------- ---------- -STEEIIKFY YDSVNYKV-V K-N-----KG
88909139 AQREQKIAEG GDVEGLDIRG MDQDEILSYF YEAVPFTR-- L-G------G
81701325 ---------- ---------- -SAEALLNYF YKSEEILV-A A-E------G
86158017 -------TPD TAKKDPVEFH GSAEEILKYY YDTETIRV-E G-K-----GK
85858138 ---------- ---------- -STEDLLNYF YDVEHIFC-- --E------G
15081478 ---------- ---------- -SNNDILNKF MKNRVYKH-- K-S------G
121543291 ---------- ---------- -TVKDILDYF YTKERVFV-R K-K-----K-
145620218 ---------- ---------- -SNDALINYF YKSEEVKL-- G-D-----NG
52698494 ---------- ---------- -STEEIIKFY YNSVTYKL-V K-K-----KG
75536057 ---------- ---------- -STEEIIKFY YNSVTYKL-V K-N-----KG
55584169 ---------- ---------- -NTEEIMKFY YNSVTYKC-I K-N-----KG
78193094 ---------- ---------- -SAEELLNFY YRSEEIGL-D G-E------R
102191436 ---------- ---------- -STEEIIKFY YNSVTYKL-V Q-N-----KG
06652717 ---------- ---------- -STEEIIKFY YNSVTYKL-V K-N-----KG
06652714 ---------- ---------- -STEEIIKFY YNSVTYKL-V K-N-----KG
03860707 ---------- ---------- -STEEIIKFY YNSVTYKF-V K-N-----KG
42453335 ---------- ---------- -STEEIIKFY YNSVTYKL-V K-N-----KG
91763154 ---------- ---------- -TKSEIADEF YDKDTYSF-D A-K-----TG
06652723 ---------- ---------- -STEEIIKFY YNSVTYKL-V K-N-----KG
93453265 ---------- ---------- -SSEELLRYF YQTEQIKI-S R-N-----K-
15081476 ---------- ---------- -SNKDIFAQF CEVSECRL-T K-D------G
118762708 LIQTAEGEKI GHVARIRLQG MSGEDILNYF YRTQRFVR-- G-E-----NG
15081474 ---------- ---------- -SNKDIFAQF CEVSECRL-T K-D------G

67472412 -LQMELVPER ---LRGETAS FDI-EAN-GK VYVEKGRRIT ARHIRQLEKD
88909638 -LQMELVPER ---LRGETAS FDI-EAN-GK VYVEKGRRIT ARHIRQLEKD
77957012 -LQMELVPER ---LRGETAS FDI-EAN-GK VYVEKARRIT ARHIRQLEKD
118741178 -LQMELLPER ---LRGETAS FDI-EFD-GK VYVEKGRRIT ARHIRQLEKD
77960652 -LQMELVPER ---LRGETAS FDI-EAN-GK VYVEKARRIT ARHIRQLEKD
123440675 -LQMELVPER ---LRGETAS FDI-EAN-GK VYVEKARRIT ARHIRQLEKD
77972249 -LQMELVPER ---LRGETAS FDI-EAN-GK VYVEKARRIT ARHIRQLEKD
77977804 -LQMELVPER ---LRGETAS FDI-EAN-GK VYVEKARRIT ARHIRQLEKD
118069351 -LQMELVPER ---LRGETAS FDI-EAN-GK IYIEKGRRIT ARHIRQLEKD
41017640 -LQMTLVPER ---LRGETAS FDI-EAN-GK VYVEKGRRIT ARHIRQLEKD
49609709 -LQMDLVPER ---LRGETAS FDI-EAN-GK VYIEKGRRIT ARHIRQLEKD
85058112 -LQMELLPER ---LRGETAS FDI-EAN-GT VYVEKGRRIT ARHIRQLEKD
52306319 -LLMALVPER ---LRGETAS FDI-EAN-GK VYVERGRRIT ARHIRTLEKD
126209191 -LLMTLVPER ---LRGETAA FDI-EAN-GK VYVERGRRIT ARHIRTLEKD
41017666 -LLMILVPER ---LRGETAA FDI-EAN-GK IYVERGRRIT ARHIRTLEKD
23467581 -LLMTLVPER ---LRGETAS FDI-EAN-GK VYIERGRRIT ARHIKALEKD
41017792 -LLMTLVPER ---LRGETAT FDI-EAN-GK VYVERGRRIT ARHIRALEKD
90413408 -LVMELVPER ---LRGETAS FDI-EAN-GK VYVEQGRRIT ARHIRQLGKD
75428794 -LLMELVPER ---LRGETAT FDI-EAE-GK VYVERGRRIT ARHIKALEKD
81398906 -LVMELVPER ---LRGETAS FDI-EAN-GK VYVEQGRRIT ARHIRQLGKD
90581313 -LVMELVPDR ---LRGETAS FDI-EAN-GT VYVEQGRRIT ARHIRQLGKD
11261127 -LMMELVPER ---LRGETAT FDI-EAD-GK VYVEKGRRVT ARHIRQLEKD
89075377 -LVMELVPDR ---LRGETAS FNI-EAN-GT VYVEQGRRIT ARHIRQLGKD
88909646 -LMMELIPER ---LRGETAT FDI-EAN-GK VYVEAGRRIT ARHIRQLTKD
41017994 -LLMELVPDR ---LRGETAS FDI-ESN-GK VYVEQGRRVT ARHIRQLEKD
41018024 -LMMELVPDR ---LRGETAT FDI-EAN-GT VYVEKGRRVT ARHIRQLEKE
145960951 -LLMELVPDR ---LRGETAS FDI-EAN-GK VYVETGRRVT ARHIRQLEKD
86147869 -LLMELVPDR ---LRGETAS FDI-EAN-GK TYVETGRRVT ARHIRQLEKD
01173148 -LLMTLVPER ---LRGETAS FDI-EAN-GK VYVERGRRIT ARHIKALEKD
84393084 -LLMELVPDR ---LRGETAS FDI-ESN-GK TYVETGRRVT ARHIRQLEKD
94676492 -IQMELVPER ---LRGETAS FDI-IAN-GT IYVNKGRRIT ARHIHQLKID
00296969 -IQLELVSER ---LRGETAS FDI-KKN-GK IYVKKGRRIT AKHIQELKKD
85712785 -VKMQLVPER ---LRGETAK FDIKDSN-GE IVVEKGRRVT ARHIRQLEKS
81362632 -VKMQLVPER ---LRGETAK FDIKGAE-GE VLVEKGRRIT ARHIRQLEQL
117621409 -LMMDLVPER ---LRGETAT FDI-VAN-GA VVVETGRRVT ARHIRQLEKD
11134500 -IVLELVPER ---LRGETAS FNI-KKN-GI IYVEKGRRIT AKHIQELKNN
124550261 -LVMALVPER ---LRGETAS YDIKDAE-GS VLVEAGRRIT ARHIRQLEKT
82498512 -LVMTLVPER ---LRGETAS YDIKDAE-GS VLVEAGRRIT ARHIRQLEKT
82743827 -LVMALVPER ---LRGETAS YDIKDAE-GS VLVEAGRRIT ARHIRQLEKT
145297378 -LMMDLVPER ---LRGETAT FDI-VAN-GA VVVETGRRVT ARHIRQLEKD
145627288 -LVMALVPER ---LRGETAS YDIKDAE-GS VLVEAGRRIT ARHIRQLEKT
41018043 -LVMTLVPER ---LRGETAS YDIKDAE-GT VLVEAGRRVT ARHIRQLEKT
91791532 -LVMALVPDR ---LRGETAS YDIKAAD-GS VLVEAGRRIT ARHIKQLEQS
71796432 -LYMHLIPER ---LRGETAS FDI-AVN-GV IYVKKGRRIA AKHIRQLKKD
127511085 -LVMALVADR ---LRGETAS YDIKDAE-GN IIVEKGRRIT ARHIRQLEKT
68548494 -LVMKLLPER ---LRGETAS YDIKDAE-GN IVVEKGRRIT ARHIRQLEKT
118757820 -LVMDLVADR ---LRGETAS YDIKDAE-GT VLVEKGRRIT ARHIRQLEKT
25166478 -LLMELIPKR ---LRGETAL FDICEN--GI TYIKKGRRIT AKHIRNLEND
114561329 -LVMALVPDR ---LRGETAG YDIKDAE-GA LLVEAGRRIT ARHIKQLEKT
41018148 -LVMDLVPER ---LRGETAS YDIKDSD-GS ILVEKGRRVT ARHIRQLEKS
118075307 -LVMDLVAER ---LRGETAS YDIKDVE-GT IIVEKGRRIT ARHIRQLEKS
78701560 SVVLDLVPER ---LRGETAA FDI-KAN-GQ VLVEAGRRVT ARHIRELGKA
88861460 -VMMELVPSR ---LRGEVAQ FEIKDND-GE VVVEKGRRIT ARHIKQLEKE
90407965 -ISMALIADR ---LRGEQLS FDIVSA--GK VYVEAGKRVT ARHIRQLQKD
31340404 -ILMKLVPHR ---LRGETAS FDICIDN--K TYIKKGQRIT ARHINILKEK
33504346 -LFMNLVPER ---LRGETVS FDIKAND--I IYVERGRRIT SKHINKLKAD
87122756 -FEMELIANR ---LRGETAM FNITDTE-GK VIVEEGRRVT AKHIRAMDKA
118751475 -FEMDLVANR ---LRGETAL FNIADAN-GE LIVEEGRRIT AKHIRVMEKS
114773734 -TFMEIVPDH ---LRGETAQ FDILDKE-GN VLVEHGRRIS ARHTRSLEKA
119947049 -ISMSLIADR ---LRGEMAL FDI-AAN-GK IYVEQGKRIT ARHIKQLEKD
77965661 -AQLEFVPER ---LRGEVAR FDITDRD-GK VIVQKDKRIN AKHIRDLEAA
71144434 -LIMDLIPER ---LRGETAI FDISIKK-GE VLVESGRRIT ARHIRALSKA
76874104 -VLMELVPSR ---LRGETAA FDIKSED-GE VFVESGRRVT ARHIKNIEKK
113869444 -AQLEFVPER ---LRGEVAR FDIADKN-GR VVVEKDKRIN AKHIRDLDSA
94500503 -VRLELIPER ---LRGETAS FDLKDPK-GK VIVEEGRRIT ARHIRQMEKE
119468175 -VLMELVPSR ---LRGETAA FDIKGED-GE VLVESGRRVT ARHIKSIEKK
74020342 -AQLEFVPER ---LRGEVAR FDITDRD-GK VIVQKDKRIN AKHIRDLEAA
105894500 -AQLEFVPER ---LRGEVAR FDITDRD-GK VIVQKDKRIN AKHIRDLEAA
115350314 -AQLEFVPER ---LRGEVAR FDITDRD-GK VIVQKDKRIN AKHIRDLEAA
118721067 -AQLEFVPER ---LRGEVAR FDITDRD-GK VIVQKDKRIN AKHIRDLEAA
81378946 -AQMEFVPER ---LRGEVAR FDITDRE-GK VIVQKDKRIN AKHIRDLEAA
12230977 -LNLELVPQR ---LRGEVAS IDIKDGS-GK VIVEQGRRIT ARHINQLEKA
72120286 -AQLEFVPER ---LRGEVAR FDIADKN-GR VVVEKDKRIN AKHIRDLDSA
77955741 -CKLELVPSR ---LRGDIAT FDIKDND-GN VIVEEGRRIT ARHIKQLEKA
88812764 -AVLELIPER ---LRGETAS FDIHIDD--V LLVESGQRIT ARHIRQLERG
67157001 -LSLELVPQR ---LRGEIAV FDIKDAS-GK VIVEQGRRIT ARHINQLEKA
121533099 -ALMEFVPER ---LRGEVAR FDISDKN-GK VVVEKDKRIN AKHIRDLDSA
41017774 -ALMEFVPER ---LRGEVAR FDISDKN-GK VVVEKDKRIN AKHIRDLDAA
118035013 -AQMEFVPER ---LRGEVAR FDITDRD-GK VIVQKDKRIN AKHIRDLENA
76791745 -FMSDIVPDR ---LRGETAQ FDILDSD-GN VLVEAGRRIS ARHTRALEKA
83749356 -ALMEFVPER ---LRGEVAR FDISDKN-GK VVIEKDKRIN AKHIRDLDAA
74316416 -IQFELVPER ---LRGEIAR FDICGKD-DK VIVAKDKRIT AKHIRELDAA
110833239 IYRMKLVPER ---LRGETAT FDIL-AD-GE VVVERGRRIT ARHIRQLEKA
89095345 -INMQLIADR ---LRGETLS FEVKDPE-GN VIVEAGRRIT PRHIRQMAKA
91785473 -AQMEFVPER ---LRGEVAR FDITDRD-GN VIVQKDKRIN AKHIRDLDNA
71557790 -LSLELVPQR ---LRGEIAV LDILDDK-GK VIVEQGRRIT ARHINQLEKA
119478600 SFNLELIPER ---LRGEVAT FDIVSKG-GT VIVESGRRIT ARNIRQIEKE
126666820 -CKLELVPSR ---LRGDIAT FDIKDKD-GN VIAEEGRRIT ARHIKQLEKA
90417542 -YTLELDPER ---LRGEITV FDIKDKK-GA VVVEKGRRVT ARHIRDLEKG
88950291 -VVLDLVPER ---LRGETAS FDI-VAG-GE TIVEAGRRVT ARHVKQLQKS
95108735 -LSLELVPQR ---LRGEVAV MDIHDGS-GK VIVEQGRRIT ARHINQLEKA
118056611 -LSLELVPQR ---LRGEVAV LDIKDAS-GK VIVEQGRRIT ARHINQLDKA
41017716 -LNLELVPQR ---LRGEIAV LDILDDK-GK VIVEQGRRIT ARHINQLEKA
41017697 -IFFNLIPER ---LRGELAG FDIVSED-GK VFVQKDKRIT AKHVRDLQQA
77385310 -LSLELVPQR ---LRGEVAV LDIQDDK-GK VIVEQGRRIT ARHINQLEKA
82739427 -LSLELVPQR ---LRGEVAV MDIHDET-GK VIVEQGRRIT ARHINQLEKA
119858735 -LSLELVPQR ---LRGEVAV MDIHDET-GK VIVEQGRRIT ARHVNQLEKA
145569368 -LALELVPQR ---LRGEIAT FDIKDDS-GK VIVEQGRRIT ARHINQLDKS
94493163 -AVLDLVPER ---LRGEIAS FDIKNAA-GK VIVEQGRRIA VRQIREIEKA
91795637 -FSVELVPSR ---LRGETAT FDIKDGE-GN LIVEEGRRIT QKHIRQMEKA
41018075 -VQLELVPER ---LRGETLN FDLADGD--K VIVEAGKRIT ARHVKQLEAA
90020571 -CVLELVPSR ---LRGDVTT FEIKDKD-GN LIVEDGRRIT ARHIRQLEKA
118731655 -AQMEFVSER ---LRGEVAR FDITDKS-GK VVVAKDKRVT ARHTRELEQS
124268635 -AQMEFVADR ---LRGEIAR FDLTDKA-GA VIVEKDKRIT ARHTRALEAS
91774628 -VQFELVPER ---LRGEVAK FDILDKD-GK VIVAKDKRIT VKHIRDMEKS
00045729 -LSLELVPQR ---LAGEVAV MDIHDET-GK VIVEQGRRIT ARHINQLEKA
47574111 -AQMEFVADR ---LRGEIAR FDLTDKA-GA VIVEKDKRIT ARHTRALEAS
41018077 -VQLELVPER ---LRGETLN FDLADGD--K VIVEAGKRIT ARHVKQLEAA
75434343 -VQLELVPER ---LRGETLN FDLADGD--K VIVEAGKRIT ARHVKQLEAA
134096328 -AEMKFVAER ---LRGEVAR FDITDKA-GK VLVAKDKRIN SKHVRDVEAA
70732889 -LSLELVPQR ---LRGEIAV LDIQDDK-GK VIVEQGRRIT ARHINQLEKA
119877117 -VQLELVPER ---LRGETLG FDLADGD--K VIVEAGKRIT ARHIKQLEAS
71549909 -ILFHLIPER ---LRGELAS FDIVSED-GK VFVQKDKRIT AKHVRDLQQA
78099444 -YQIDLVPER ---LRGEMAQ FDITDAD-GK VIVEQGKRIN ARHVRQMEAS
78099466 -YQIDLVPER ---LRGEMAQ FDITDTD-GK VIVEQGKRIN ARHVRQMEAA
81251487 -YQIDLVPER ---LRGEMAQ FDITDND-GK VIVEQGKRIN ARHVRQMEAS
53804616 -IQLELIPER ---LRGDIAS FDIRLGD--Q IVVEKDHRIT ARHIRMLQKE
84714777 -AQMEFVAER ---MRGEVAR FDLTDKA-GK VVVAKDKRIT VRHTRELEQS
91790275 -AQMEFVAER ---MRGEVAR FDITDKS-GK VVVAKDKRIT VRHTRELEQS
145588235 -GSMEFVPER ---LRGQLAN FDVLDKN-GV VVIQKDKRIN AKHIRELEAA
38049094 -EFINLIPSR ---LRGEMAS FDIAIPETGE LIVEQGRRIT ARHIKQMEKS
83648859 EYFLDLVPSR ---LRGDIAI FEIKDDE-GN LIVEEGRRVT ARHIRQMEKA
81682419 -IQLELIPER ---LRGDIAS FDIRLGD--Q IVVEKDHRIT ARHIRMLQKE
78099422 -YQIDLVPER ---LRGEMAQ FDITDNE-GK VIVEQGKRIN ARHVRQMEAA
78099462 -YQIDLVPER ---LRGEMAQ FDITDND-GK VIVEQGKRIN ARHVRQMEAS
56313630 -AAFELVPDR ---LRGDVAK FDITDGA-GN VIVARDKRIT AKHIRELDQA
118054119 -AQMEFVADR ---LKGEVAR FDITDKS-GK VVVAKDKRIT ARHTRELEQS
88799211 -IEMDLVADR ---LKGETAA FEIRDGE-GN VLLEEGRRIT ARHIKQFESA
88701442 -YNMELIPER ---LRGDVAA FDIMIGK--K VIVEQGRRIT ARHIRELEKA
03549149 -YHIDLIPQR ---LRGEIAS FDIHVPETGE LIVEQGRRIT ARHIKQMEKS
11261131 -VQLELVPER ---LRGEILS FNLTDG--GG VIVEAGKRIT ARHVKQLEAS
71899985 -VQLELVPER ---LRGEILS FNLTDG--GG VIVEAGKRIT ARHVKQLEAS
28199867 -VQLELVPER ---LRGEILS FNLTDG--GS VIVEAGKRIT ARHVKQLEAS
121596184 -AQLEFVPER ---LRGEVAR FDITDKA-GK VIVAKDKRVT ARHTRELEQS
119899713 -AQFELVPDR ---LRGEVAR FDIVDPT-GK VIVARDKRIT AKHIRELDQA
71845575 -VEFTLVPER ---LRGEVAR FDFVGPD-GV LIVPKDKRIT AKHIRDIGAA
71275247 -VQLELVPER ---LRGEILS FNLTDG--GG VIVEAGKRIT ARHVKQLEAS
88704391 -YNMELIPER ---LRGDVAA FDIMIGK--K VIVEQGRRIT ARHIRELEKA
120613164 -AQMEFVADR ---LKGEVAR FDITDKS-GK VVVAKDKRIT ARHTRELEQS
78099430 -YQIDLVPER ---LRGEMAQ FDIADND-GK VIVEQGKRIN ARHVRQMEAA
78099438 -YQIDLVPER ---LRGEMAQ FDIADND-GK VIVEQGKRIN ARHVRQMEAA
49529555 -YQIDLVPER ---LRGEMAQ FDIADND-GK VIVEQGKRIN ARHVRQMEAS
59802172 -VQTDLVAGR ---LKGETAK VDILDKE-GN VLVAKGKRIT AKNIRDITNA
11261160 -VQTDLVADR ---LKGETAK VDILDKE-GN VLVAKGKRIT AKNIRDITNA
89902356 -AQMEFVAER ---LRGEVAR FDITDKS-GK VIVAKEKRVT ARHTRELEQS
78099426 -YQIDLVPER ---LRGEMAQ FDIADKD-GK VIVEQGKRIN ARHVRQMEAA
78099434 -YQIDLVPDR ---LRGEMAQ FDILDND-GK AIVEQGKRIN ARHVRQMEAA
78099440 -YQIDLIPDR ---LRGEMAQ FDIADND-GK VIVEQGKRIN ARHVRQMEAA
78099446 -YQIDLVPDR ---LRGEMAQ FDILDND-GK AIVEQGKRIN ARHVRQMEAA
78099448 -YQIDLVPDR ---LRGEMAQ FDILDND-GK AIVEQGKRIN ARHVRQMEAA
78099452 -YQIDLVPDR ---LRGEMAQ FDILDND-GK AIVEQGKRIN ARHVRQMEAA
78099458 -YQIDLVPER ---LRGEMAQ FDIADND-GK VIVEQGKRIN ARHVRQMEAS
114153758 -AMMEFVPER ---WKGEMAR FDITDRA-GK VIVEKDKRIN AKHLRDLANG
121609223 -AQMEFVPER ---LRGEVAR FDITDKS-GK LIVAKDKRVT ARHTRDLEQS
119502915 -NTMTLVPKR ---LQGEMAA FDIAIDD--K LIVERGRRIT ARHIRQLDDA
78099432 -YQIDLVPER ---LRGEMAQ FDIVDND-GK AIVEQGKRIN ARHVRQMEAA
78099436 -YQIDLVPDR ---LRGEMAQ FDILDND-GK TIVEQGKRIN ARHVRQMEAA
78099450 -YQIDLVPER ---LRGEMAQ FDIVDND-GK TIVEQGKRIN ARHVRQMEAA
78099456 -YQIDLVPDR ---LRGEMAQ FDILDND-GK AIVEQGKRIN ARHVRQMEAA
78099460 -YQIDLVPER ---LRGEMAQ FDIADKD-GK IIVEQGKRIN ARHVRQMEAS
41017646 -VFMRVVPER ---LKGEVAK FDIVAAD-GK LIVAKDKRIT AKHIRDIQTA
78099424 -YQIDLVPER ---LRGEMAQ FDIVDND-GK AIVEQGKRIN ARHVRQMEAA
78099428 -YQIDLVPDR ---LRGEMAQ FDIADND-GK IIVEQGKRIN ARHVRQMEAS
78099464 -YQIDLVPDR ---LRGEMAQ FDIADND-GK VIVEQGKRIN VRHVRQMEAA
41017684 -GMMEFVAER ---WKGEMAR FDIADRD-GK VIVEKDKRIN AKHLRDLAAG
03660649 -VTLDLIPQR ---LRGELAV VEIKDKK-GK VIVEANRRIS ARHIRLIEKA
76884108 -YLLDLVPQR ---LRGESLP FDIASPD-GE VIVEAGRRVT ARHIKQMEKA
82701892 -ILFELLPER ---LRGDTAR FDILSKS-GK VIVQKDKRIT VKHVREMQQA
88909633 -FEIDLVADR ---LRGEMAQ FDIVTPE-GD VVVEQGKRIN ARRIRQLEEA
93007001 -FEIDLVADR ---LRGEMAQ FDIVTPA-GD VVVEQGKRIN ARRIRQLEEA
91770311 -FEIDLVADR ---LRGEMAQ FDIVSPD-GE VLVEQGKRIN ARRIRQIEQS
78099442 -YQIDLVPER ---LRGEMAQ FDILDKD-GK AIVEQGKRIN ARHVRQMEAS
94491355 -VTLDLIPQR ---LRGELAV VEIKDKK-GK VIVEANRRIS ARHIRLIEKA
78099454 -YQIDLVPER ---LRGEMAQ FDILDKD-GK AIVEQGKRIN ARHVRQMEAS
116514968 -IYMYLIPKR ---LKGEIIP FEIIKNK--K RYIKKGERIT TEHIKKLKKK
118594007 -FQFHIIPER ---FRGEIAK FDIKDKK-GN VIIAKDKRIT VKHIREIEKA
118602788 -CDLNMVPIR ---LQRTIAE FDIVANQ--D VIVEKGRRIT AKHVKLLKKV
78362919 -FVMQLVPSQ ---LKGQTAA FDIADGD--K VIIKAGKKIT ARNIKQLQEA
84703909 -FSTTFDPEK ---LKGTKSE RDLVDAATGE VAVEAGKKIT ARTIKQLEEG
94497753 -WQIPYVAEA ---WRGMKPA FDIVDAKSGE VVFAAGQKIS PRAANKAEKD
118591193 SWRMPFDGAR ---LKGTKAS YDLIDADSGE VVIEGGRKIT QRTIKQLEEK
103486971 -WKVPFMVEN ---WRGSKPA FDVVDAKTGE VVFAAGHKIS PRLANKAAKD
88909122 KLFRKLDIER ---MSGQRAL TDIVDPKTGE ALVKAGRRIT RAIVKKIKDL
78220442 RLMWELDKDL ---YRKDVAY ADVADGE-GK VIAKAGKPYT KRSWRLMLEA
114778903 -VQVKFDADK ---LLGTRAV TAVKLDN--K TIVAEGKKFT ALAIRRLTEA
41017783 -WRIPFNVER ---FRGLKAV GDLVDADTGE IVVEAGKKIT ARQARQLGEK
87198050 -WKVPFVLEQ ---WRGSKPA FDIVDAKSGE VIFPAGQKIS PRAANKAAKD
126732286 -WATKFFPER ---VRGTRPT FDLVDADTGE IIAEATKKVT PRAVKKLIDE
114704476 -WRAPFSVER ---VRNQGMI TDLVDADSGE VLVEAGKKVT ARQARKLAEQ
81355250 -WKVPYVAES ---WRGRKPF FDIINGDTGE VVFPAGQKIS PRAANKAGRD
17740410 -WRIPFQPEA ---LKNAKVI TDMIDADTGE VVVEGGKKLT PRLIRQLVDK
77918308 -FKKKVNLDL ---LAGQRAS TDVLGND-GE IIVKANRKFT KAAIRKLADS
36333343 -WRVPFVADR ---FRGYSTI NDLIDADSGK VVLEAGKKLT VRTARQLQEK
68190110 -WRVPFSAER ---FRGMKAT ADIIDADTGE VVLEAGKKMT ARMARQLADK
121525595 -WRVPFNADR ---YRGAKPE RDLIDAKTGK VVVEAGRKVT PRLAKKLAEE
77699396 -WRVPFDANR ---FRGYTTT NDVIDADTGK VVLEAGKKLT VRAARQLQEK
89358263 -WRMPFDPKR ---MKGYKAV ADLIDADTGE VVLEAGKKLT VRAGRQLAEK
84499871 -WVTKFFPER ---VRGTRPT YDLVDADSGE VIAEATKKIT PRAVKKLIDE
68245305 -WQKRMVPER ---LMGNRLN YAIVHPESGE EIVKAKKRVT ARHIKKFEEL
36333349 -WRVPFDPSR ---FRGYSTV NDLIDADTGK VALEAGKKLT VRAARQLAEK
36333363 -WRVPYDAER ---MKGFKAT EDLIDADTGE VVVEAGKKLV ARTARQLAEK
36333373 -WRVPYDAER ---MKGFKAN EDLINADTGE VVLEAGKKLV ARTARQLAEK
36333361 -WRVPYDAER ---MKGFKAT EDMIDADTGE VVVEAGKKLV ARTARQLAEK
78698570 -WRVPFDANR ---FRGYSTV NDLIDADTGK VVLEAGKKLT VRTARQLQEK
86357297 -WRIPFKPET ---LKGAKAI TEMVDADTGE VVVEAGKKLT PRLLRQLSDK
94971702 YWTLEPGIER PTNLVGLKLS HAIKAKN-GE EVAHSGRKVT ASVLKEIQKH
126724853 -WVTKFFPER ---VRGTRPT YDIVDAASGE VIAEAGKKVT PRAVKKLIDE
83949807 -WVTKFFPER ---VRGTRPT FDLVDANTGE VIAEASKKVT PRAVKKLIDE
21666266 -WRVPFIVDR ---FKGVRLS YDLMDVD-GS VLVKANTRIT LRIAKKLYAD
72393943 -WIVPFVVDR ---FRGVRLS HDLVDVN-GN VLVKANTRIT LRMAKKLAND
58616892 -WVVPFVVDR ---FRGVRLS YDLVDID-GN VLVKANTRIT LRLAKKLASD
16124757 -WATPYKPER ---WRGVKPE FPLVDADTGE EVAPAGTKIT ARQAKKFADG
113934121 -WATPYKPER ---WRGVKPE FALIDADSGE EVAAAGTKIT ARQAKKLADN
90417770 -WRVPFSVER ---VRGQGAV VDLIDADSGE VLVEAGKKVT ARQARQMQEK
36333369 -WRVPYDAER ---MKGFKAT VDLIDADTGE VVVEAGKKLV ARTARQLAEK
36333339 -WRVPFVADR ---FRGYSTI NDLIDADSGK VVLEAGKKLT VRTARQLQEK
36333355 -WRVPFDAAR ---FRGYTTI NDLIDADTGK VVLEAGKKLT VRAARQLQEK
36333353 -WRVPFDAAR ---FRGYTTI NDLVDADTGK VVLEAGKKLT VRTARQLQEK
52082901 -WRVPFVADR ---FRGYSTI NDLIDADSGK VVLEAGKKLT VRTARQLQEK
52082903 -WRVPFVADR ---FRGYSTI NDLIDADSGK VVLEAGKKLT VRTARQLQEK
36333359 -WRVPFDANR ---FRGYSTV NDLIDADTGK VVLEAGKKLT VRAARQLQEK
62196286 -WRIPYSAER ---FKGMKII SDLVDADTGE VVLEAGKKLT ARAAKQLAEK
41017786 -WATPYKPER ---WRGVKPE FPLVDADTGE EVAPAGTKIT ARQAKKFADG
116251532 -WRIPFKPET ---LKGAKAI TEMVDADTGE VVVEAGKKLT PRLLRTLSDK
92117084 -WRVPYDPVR ---FRGYSTL NDLIDADSGK VVLEAGKKLT VRAARQLQEK
74420412 -WRVPYDPVR ---FRGYSTL NDLIDADTGK VVLEAGKKLT VRAARQLQEK
84685445 -WVTKFFPER ---IRGTRPN MDIVDADSGE ILFEAGKKVT PRAVKKLIDE
67933520 YWNVDEG--- ---LTGLKLS HAITTKS-GD TVVGQGKKIT ASLFKELQKA
88658392 -WVVPFVADR ---FRGVRLS HDLMDSD-GN VLVKANTRIT LRMARKLAND
89257013 -FALRLDNLS --NMKGELLK FDIVDAQ-DN VIVKKNKKLT SRDVKKIKDA
118498136 -FALRLDNLS --NMKGELLK FDIVDAQ-DN VIVKKNKKLT SRDVKKIKDA
36333345 -WRVPFSADR ---FRGYSAV TDLIDADSGK VVLEAGKKLT VRQARLLQEK
50982576 -WRVPFSADR ---FRGYSAA TDLVDADSGK VVLEAGKKLT VRQARLLQEK
36333337 -WRVPFVADR ---FRGYSTI NDLIDADSGK VVLEAGKKLT VRTARQLQEK
36333365 -WRVPYDAER ---MKGFKAT VDMIDADTGE VVIEAGKKLV ARTARQLAEK
41017741 -WRIPYSAER ---FKGMKII SDLVDADTGE AVLEAGKKLT ARAAKQLAEK
46450754 RLMWEVQKDM ---YRKDSAF VDIEDGK-GG TIVKAGKPIT KRAWRLISEA
115315373 -FALRLDNLS --NMKGELLK FDIVDAQ-DN VIVKKNKKLT SRDVKKIKDA
81562131 -WRVPFDVNR ---FRGYSTV NDLIDADTGK VVLEAGKKLT VRAARQLQEK
91977663 -WRVPFDANR ---FRGYSTV NDLIDADTGK VVLEAGKKLT VRAARQLQEK
39936331 -WRVPFDVNR ---FRGYSTV NDLIDADTGK VVLEAGKKLT VRAARQLQEK
113875389 -WRVPFQPDA ---LKGQKAL ADLIDADTGE VVVEGGKKLT PRLLRQLQDK
85715144 -WRVPYDPVR ---FRGYSTL NDLIDADTGK VVLEAGKKLT VRAARQLQEK
118735795 -WVTKFFPER ---IRGTRPT QDVVDAATGE VIAEAGKKVT PRAVKQLIDE
89053059 -WSTKFFPER ---VRGTRPT TDLVDAKTGE VIAEAGKKVT PRAVKKWIDE
81348897 -WVTPFFPER ---VRGTRPT YDLIDAASGE VIAEAGKKVT PRAVKKLIEE
119383499 -WVTKFFPER ---VRGTRPS FDLVNAETGE IITKAGDKVT PRLVKQLAEK
13183060 -WKVPFVVDR ---FKGVRLS YDLMDVD-GN VLIKANTRIT LRIAKKLYAD
83751225 -WRIPYSVDR ---FKGVKLV SDLVDAESGE VVAEAGKKLT ARTAKLLVEK
42409679 -WKVPFVPDK ---FKGVRLP FDLMDIE-GN VLLKANVRIT SRLAKKLYDN
58419220 -WKVPFVPDK ---FKGVRLP FDLMDVE-GN VLFKANVRIT SRLAKKLHDD
81652940 -WKVPFVPDK ---FKGVRLP FDLMDIE-GN VLLKANVRIT SRLAKKLYDN
120601489 RLMWEVQKDM ---YRKDSAF VDIEDGK-GG TIVKAGKPIT KRAWRLISEA
114799111 -WITSFRADA ---WKGVKPE FELIDAKTGK SVAEAGKKIT ALKAKRMAEA
83858573 -WTMPFVKER ---WRGIKPQ RDLIDAKSGE VVAAAGKKIS ARAANKMAED
90424947 -WRVPFDSNR ---FRGYSTI NDLIDADTGK VVLEAGKKLT VRAARQLQEK
15074281 -WRVPFQPDA ---LKGQKTL ADMIDADTGE VVVESGKKLT PRLLRQLQEK
77386669 -WVTRFFPER ---VRGTRPT YDLVDAATGE VILKAGEKAT PRMVKKWIDE
114764154 -WVTKFFPER ---VRGTRPT YDLVDADSGE IIAEATKKVT PRAVKKLIDE
85375719 -WKIPFEPEA ---WRGQKPT FALVDAKTGE EVFPANQKIS PRAANKAQKD
114570352 -WTVPYVKER ---WRGVKPA RDLVDAKTGD IIAPAGKKIS ARAANKFADD
21666269 -WVVPFVADR ---FRGVRLS HDLMDSD-GN VLVKANTRIT LRMARKLAND
144900874 -WKTAFAPER ---MKGIKLV YDLIDAKTGE KVAEAGAKMT PRLGKKLREQ
83576941 -WKVDFKPDH ---LRGVKLM FDLVDAATGE VKIEAGTKVT PRAARKLAED
41017724 -WRVPFDANR ---FRGYSTI NDLIDADTGK VVLEAGKKLT VRAARQLQEK
85709549 -WKIPFVAEN ---WRGQKPT FPLVDASTGE EIFAANQKIS PRAANKAAKD
110681145 -WVAPFFPDR ---VRGTRPT YDLVDAASGE VLFERGKKVT PRAVKKLIDE
83941511 -WVAPFFPDR ---VRGTRPS YDLVDAATGE ILFEKGKKVT PRAVKQLIDE
84515197 -WTTKFFPER ---VRGTRPT YDLVDADTGE IIAKAGEKVT PRSVKKMIDE
115378469 -FEKSVELEL ---LPGQRAT RDIKTKT-GD LIVKKNRKFT RAAIKKLEAA
95930693 -YTKTVNLDL ---LAGQRTV LDVVAPN-GD VLVKANRKFT KAAIRKISES
118746707 -LRKGIEPEL ---LTMQKAV VDVADAN-GE VIVKANRKFT KASIKKLLDH
89071237 -WVTKFFPER ---VRGTRPA FDLVDAATGE VIAKAGEKVT PRQVKKLIDE
86137185 -WVTPFFPDR ---VRGTRPT FDLVDAASGE VFAEAGKKVT PRAVKKMIDE
99080075 -WVTPFFPER ---VRGTRPT YDLVDAATGE IICEAGKKVT PRAVKKMIDE
41017805 -WRIPYSVDR ---FKGMKLV SDLIDADSGE VVAEAGKKLT VRAAKALAEK
116748984 -SEKELNPDI ---LMGSRAP EDILHPQTGE VLIKKNRKLG KQALRRLQEV
83312239 -WKTPFDAER ---LKGVKLV SDLIDAKSGE KVADAGSKMT PRLGKKLREA
51338825 -WRIPYSVGR ---FKGVKLI SDLVDADSGE VVAEAGKKLT VRAAKALAEK
110602084 -LTKVADPEL ---LTNQKAA IDIVDSATGE VLVKANRKFT KAAIRKMAEH
88937666 -LMKIADPEL ---LTNQKAV VDIVDPNTGE VLVKANRKFT KAAIRKMAEH
94987347 RIKWKFDPSL ---FRKDIAY TDILDND-NN LLVAAGKTIT KRVWRQMEAS
114327212 -WARPFDPEA ---FRGITLA EALIDADTGT VVAEAGTKLT ARSARKIAEQ
126734767 -WTTKFFPER ---VRGTRPA HDLVDAKTGE VIAKAGEKVT PRSVKKLIDA
126737165 -WVTPFFPDR ---VRGTRPT YDLVDAATGE IFAEAGKKVT PRAVKKMIDE
49239811 -WRIPYSVGR ---FKGVKLI SDLVDADSGE VVAEAGKKLT VRAAKALAEK
81642549 KYWVRFVAEH ---TAGQRLE FDLVNPQDGE ILAKKGRKIS KALCRKAVEA
109728116 -WAVKFMPSH ---ITAHRLT SDLIDADTGN VLLKAGQKIT PRLAKKYAGE
86749405 -WRVPFDASR ---FRGYSTV NDLIDADTGK VVLEAGKKLT VRAARQLQEK
108761304 -FEKSVELEL ---LPGQRAT RDI-KAKTGE LIVKKNRKFT RAAIKKLEAA
88938867 AWARPFEPET ---FRGAKLV EDLVDAETGE VVAKADDKLT ARVARQIAVK
121536786 -FEKDLNPDL ---LKGQRAT RDIRDPKTNE IVVKKNRKFT ESAIKKLVAA
39984899 MWK-KADPEL ---LASQKAS VDIVAPKTGE VLLKANRKFT KAAIRKMTEH
91069512 -WAVKFMPSH ---ITAHRLT SDLIDADTGN VLLKAGQKIT PRLAKKYAGE
88909139 EWARPFDPDA ---FRGLKLL SPLVDADTGE VVAEADAKLT ARMVRKIAEK
81701325 MWK-KADPEL ---LASQKAS VDIVAPKTGE VLLKANRKFT KAAIRKMTEH
86158017 -FEKDLVPDL ---LKGQRAT RDIRDPKSSE VIVKKNRKYT ESAIKKLVAA
85858138 ENFYAAVDES ---LVGHKLY DDIRDINTGE ILFKKGRRIN KVILKRIREQ
15081478 -WKVPFFPDK ---FKGVRLP FDLKNVE-GN VLLKANVRIT SKLAKNLYDN
121543291 -VFKAFSEDS ---LRGQRAT VRIKHPETGD LIVDKGRIFN KTVLKNMKSA
145620218 AMTKLADAEL ---LSNQKAT ADIVDPATGE VILKANRKFT KAALRKMAEH
52698494 -WAVKFIPKH ---ITAHRLT SDLVDADTGN VLLKAGQKIT PRLAQKYCAE
75536057 -WAVKFIPQH ---ITAHRLT SDLVDADTGN VLLKAGQKIT PRLAKKYFGE
55584169 -WSVKFIPQH ---ITAHRLT SDLVDADTGN VLLKAGQKIT PRLAQKYFSI
78193094 MWK-KADAEL ---LTTQKTS SDIVDSKTGE VIIKANRKFT KAAIRKMTEH
102191436 -WAVKFMPGH ---ITAHRLT SDLVDADTGN VLLKAGQKIT PRLAQKYFRE
06652717 -WAVKFIPQH ---ITAHRLT SDLVDADTGN ILLKAGQKIT PRLAKKYSGE
06652714 -WAVKFIPQH ---ITAHRLT SDLVDADTGN ILLKAGQKIT PRLAKKYFGE
03860707 -WSVKFIPQH ---ITAHRLT SDLVDADTGN VLLKAGQKIT PRLAQKYFGV
42453335 -WAVKFIPQH ---ITAHRLT SDLVDADTGN ILLKAGQKIT PRLAKKYFGE
91763154 KWKTKFNPEN ---YKAKNFS EEVTDAKTGN VVIKLGDKIN FLTAKKLASD
06652723 -WAVKFIPQH ---ITAHRLT SDLVDADTGN ILLKAGQKIT PRLAKKYFGE
93453265 -FKKKFDPAT ---MVGQRLP HDLINPADGE VLARKGRKVG KALAKKISEA
15081476 KWTVCFVPER ---FKGVRLQ YDLINAETGE LVLAKGNRIS IVLARNLYAK
118762708 -WKVPFVAEN ---WRGQKPA FDVVNADTGE VVFPAGTKIS PRAANKAGKD
15081474 KWTVCFVPEK ---FKGVRLQ YDLINAETGE LVLAKGNRIS IVLARNLYAK

67472412 D-VKLIEVPV EYIAGK--VV AKDY-IDEST GELICAANME LS--------
88909638 D-VKLIEVPV EYIAGK--VV AKDY-IDEST GELICAANME LS--------
77957012 G-IDRIEVPV EYIAGK--VV AKDY-IDEST GELICAANME LS--------
118741178 D-IKLIEVPV EYIAGK--VA AKDY-VDAST GELICPANME LS--------
77960652 G-IDRIEVPV EYIAGK--VV AKDY-IDENT GELICAANME LS--------
123440675 G-IDRIEVPV EYIAGK--VV AKDY-IDENT GELICAANME LS--------
77972249 G-IDRIEVPV EYIAGK--VV AKDY-VDENT GELICAANME LS--------
77977804 G-IDRIEVPV EYIAGK--VV AKDY-IDTNT GELICAANME LS--------
118069351 E-IQSIEVPV EYIAGK--VV AKDY-IDTNT GELICAANME LS--------
41017640 E-VNRIEVPV EYIAGK--VV ARDY-IDVNT GEIICAANME LS--------
49609709 S-IERIEVPV EYIAGK--VL SKDY-IDEST GELIGAANME LS--------
85058112 G-VAQIEVPV EYIIGK--AV VKDY-IDENT GEIIVPANME LT--------
52306319 N-VTKIDVPT EYIVGK--VS AKDY-IDLES GELVCPANME IS--------
126209191 G-ITQIEVPV EYIVGK--VA AKDY-VDLST GEVVCPANME IS--------
41017666 G-ITQIEVPV EYIVGK--VA AKDY-VDLST GELVCPANTE IS--------
23467581 K-ITQVEVPT EYIVGK--VS AKDY-VDLTT GEIICPANME IS--------
41017792 Q-ITQVEVPT EYIVGK--VA AKDY-VDLES GEIVCPANME IS--------
90413408 G-VDQIEVPV EYIVGK--IS SRDY-VNEET GELIAAANQE LS--------
75428794 G-VKKVEVPT EYIIGK--VA AKDY-VDLES GEVICAANTE IS--------
81398906 G-VDQIEVPV EYIVGK--IS SRDY-VNEET GELIAAANQE LN--------
90581313 G-VDHIEVPV EYIVGK--IA SRDY-INEDT GELIVAANQE LS--------
11261127 G-VNFIEVPV EYIVGK--VS AKDY-VNEAT GELIITANQE IS--------
89075377 G-IDHIEVPV EYIVGK--IA SRDY-INEET GELIVAANQE LS--------
88909646 D-ITHIEVPV DYIVGK--VA SHDY-VNEDT GEIIIAANQE FS--------
41017994 G-VDHIEVPV EYIVGK--VA SKDY-INEAT GEIIVNANQE IS--------
41018024 G-VDQIEVPV EYIVGK--VS SKDY-INEAT GEIIVAANQE IS--------
145960951 G-VEHIEVPV EYIVGK--VA SKDY-INEAT GEIIVGANQE IS--------
86147869 G-VEHIEVPV EYIVEK--IA AKDY-INEAT GEIIVGANQE IS--------
01173148 N-ISQVVVPS EYILGK--VA SKDY-VDLES GEIICPANGE IS--------
84393084 G-VEHIEVPV EYIVEK--IA AKDY-INEAT GEIIVGANQE IS--------
94676492 S-IDRINVPR EYLVGK--II AIDY-IHDNT GEIIVPANIE IT--------
00296969 K-INSITVPV EYILGR--IV SKNY-LDPKT GETIILANTE LS--------
85712785 E-MKELEVPV EYMVGK--VL AKDY-VSKET GEVVAKANDE LT--------
81362632 D-IKEMEVPA EYMVGK--VL AKDY-ANKKT GEVVGHANDV LT--------
117621409 S-VTQIEVPV EYVVGK--VA AKDY-AHPQT GEMVVTANQA LS--------
11134500 K-IKSITVPV EYILGR--IV SKNY-VDKKT GETIISSNTE LS--------
124550261 N-TTELEVPV EYIVGK--YA AQDY-IDPDT GEVLVSANSE IS--------
82498512 N-TTELEVPV EYIVGK--YA AQDY-IDPDT GEVLVSANSE IS--------
82743827 N-TTELEVPV EYIVGK--YA AQDY-IDPDT GEVLVSANSE IS--------
145297378 A-VTQIEVPV EYVVGK--VA AKNY-THPQT GEMVVTANQA LS--------
145627288 N-TTELEVPV EYIVGK--YA AQDY-IDPDT GEVLVSANSE IS--------
41018043 N-TTELEVPV EYIVGK--YA AQDY-IDPDT GEVLVSANSE IS--------
91791532 N-TTELEVPV DYIVGK--YA AQDY-IDEDT GEVLVSANNE IS--------
71796432 K-ISKIEVPM DYIIGK--VV IKDY-FDKNT NIPIVTANTE IS--------
127511085 N-TTELEVPV EYISGK--IA AQDY-IDPDT GEVLVSANAE IS--------
68548494 N-TTELEVPV EYIVGK--IA AQDY-IDPDT GEVLVTANNE IR--------
118757820 N-TTELEVPV EYIAGK--IS GQDY-IDPDT GEVLVSANAD IS--------
25166478 K-ISQITVPF EYIIGK--VS AKNY-FDKKT EKPIITANTE LT--------
114561329 N-TTELEVPV DYIVGK--YA AQDY-IDEDT GEVLVTANSE IT--------
41018148 K-TTELEVPV DYIEGK--IA GQDY-IDPDT GEVLVSANAE IT--------
118075307 N-TTELEVPV DYIVGK--IS GQDY-IDPDT GEVLVSANAE MT--------
78701560 G-VDTLEVPA EYLEGK--IV AHDV-VDTGT GEIICEANTE LT--------
88861460 Q-VNSLEVPH EYIIGR--VV ARNY-ISEDS GEIIAEANAE LT--------
90407965 K-IKHLEVPA EYLEGK--VS AKDY-ISSET GEIIINANDI LT--------
31340404 K-IHTIKVPT EYLIGK--IS AKNY-FNKKT NEIIVSANTE LN--------
33504346 N-IIKVEVPL NYLMGK--VI IKDY-LDIKN GELIVAANTE IS--------
87122756 G-VERLSVPL EYMLGK--VT ATNL-VDSAT GALISEANTE LT--------
118751475 G-LERLSVPL EYMLGK--VT AKNL-VHPAT GELIAEANTE LS--------
114773734 K-ITELEVPP EYIIGR--VV SNNI-IDENT GEVVANANDE LT--------
119947049 N-INTLDVPV EYIAEKDLVV AKDY-ISKET GEIIVSANDI LT--------
77965661 K-TKFISVPE DYLLGR--VL AKNV-VDGDT GEVIASANDE VT--------
71144434 K-LEKLEVPA DYIVGR--VL SKAY-IDKST GEVIAEANAI IT--------
76874104 G-IKQLEVPH EYIIGR--VL AKNY-VDEST GEVVANANDE LT--------
113869444 G-TKLISVPE DYLLGR--VL AKNI-IDPDT GEVIANANDE LT--------
94500503 G-MTSLEVPS DYIFGK--VI AKDI-VDPST GELVAECNSE IT--------
119468175 G-ITQLEVPH EYIIGR--II SKNY-VDEST GEVIANANDE LT--------
74020342 K-TKFISVPE DYLLGR--VL AKNV-VDGDT GEVIASANDE VT--------
105894500 K-TKFISVPE DYLLGR--VL AKNV-VDGDT GEVIASANDE VT--------
115350314 K-TKFISVPE DYLLGR--VL AKNV-VDGDT GEVIASANDE VT--------
118721067 K-TKFISVPE DYLLGR--VL AKNV-VDGET GEVIANANDE IT--------
81378946 K-TKYISVPE DYLLGR--VL AKNV-VDGDT GEVIANANDE IT--------
12230977 G-VSQLEVPF DYLIGR--TI AKAI-VHPAT GEIIAECNTE LT--------
72120286 G-TKLISVPE DYLLGR--VL AKNI-IDPDT GEVIANANDE LT--------
77955741 G-ITELEVPT EYLYGR--VL AKDM-IDQST GEVLVECNTE LT--------
88812764 G-LTELDVSD DYLTGK--IL AHDV-VDKSS GEILATANTE LT--------
67157001 G-IKELDVPL EYVLGR--TS AKVI-VHPST GEIIAECNSE LT--------
121533099 G-TKLISVPE DYLLGR--VL AKNI-VDPDT GEVLANANDE LT--------
41017774 G-TKLISVPE DYLLGR--VL AKNI-VDPDT GEVLANANDE LT--------
118035013 K-TKYISVPE DYLLGR--VL AKNV-VDGDT GEVIANANDE VT--------
76791745 G-IVELEVPA EYLVGR--VF ACDY-VDQET GELVVAANDL LT--------
83749356 G-TKLISVPE DYLLGR--VL AKNI-VDPDT GEVLANANDE LT--------
74316416 G-VKKWAVPG EFVVGR--VL AHDV-VDKDT GELVARANDE IT--------
110833239 N-IEYLDIPA EYLQGK--YL AKSI-IDQDT GEILVECNTE LT--------
89095345 N-MEQLEVPM EYVAGK--AI AKDV-VDPST GELICGCNAE IT--------
91785473 K-TKFISVPE DYLLGR--VL AKNV-VDGDT GEVIANANDE IT--------
71557790 G-IKELEVPL DYVLGR--TT AKVI-VHPAT GEIIAECNTE LN--------
119478600 K-LKTLAVPE EYILGR--AL ANDI-VDEKT GEILAECNTE LT--------
126666820 N-ISELEVPT EYLYGR--VL AKDM-IDTKT GEMLVECNSE LT--------
90417542 K-VTSLEVPA EYLLGR--AT ANDI-ADPKT GELLLECNTE IT--------
88950291 G-VEQLEVPE DYLTGK--II AHDV-IDPAT GEILAEANTT LT--------
95108735 G-VKELDVPL EYVLGR--TT AKAI-VHPAT GEILAECNTE LT--------
118056611 G-IKELEVPL DYVIGR--TT AKAI-VHPAT GEIIAECNTE LT--------
41017716 G-IKELEVPL DYVLGR--TT AKVI-VHPAT GEIIAECNTE LN--------
41017697 N-LTKIPVPE EFLLGK--IL AADL-VDKET GEIIALANSE IS--------
77385310 G-IKELDVPL DYVLGR--TT AKAI-VHPAT GEILAECNTE LS--------
82739427 G-VKQLDVPM EYVLGR--TT AKAI-VHPAT GEILAECNTE MT--------
119858735 G-VNQLDVPM EYVLGR--TT AKAI-VHPAT GEIIAECNTE LT--------
145569368 G-IKELEMPM DYVLGR--TV AKAI-VHPAT GEIIAECNTE LT--------
94493163 K-IKQLELPI DYLIGK--TL AKPV-VNTET GEILVDANAE LT--------
91795637 G-LERLDVPM EYLFGK--TL AKDQ-VDPNT GELVCECNTE IT--------
41018075 G-VAALAVPD DYLVGR--IL SHDV-VDGST GELLANANDE IS--------
90020571 G-VTELSVPH EYMVGR--AL AKDI-INAES GEVLFECNTE IT--------
118731655 G-TKFISVPE DFLIGR--VV AKNI-VDPDT GEIIAKANEE LT--------
124268635 G-TSFISVPE DFLVGR--VL AKNM-VDADT GEIIAKANDE LT--------
91774628 G-ISKITVPE EFLLGR--SL AAGI-VDKTT GEIIANANDE VT--------
00045729 G-VKQLDVPM EYVLGR--TT AKAI-VHPAT GEILAECNTE MT--------
47574111 G-TSFISVPE DFLVGR--VL AKNM-VDADT GEIIAKANDE LT--------
41018077 G-VAALAVPD DYLVGR--IL SHDV-VDGST GELLANANDE IN--------
75434343 G-VAALAVPD DYLVGR--IL SHDV-VDGST GELLANANDE IS--------
134096328 G-IKQISVPE DYLLGR--IL AKNI-VDADT GEVIASANDE LT--------
70732889 G-IKELDVPL DYVLGR--TT AKAI-VHPAT GEILAECNTE LN--------
119877117 G-IAALAVPD DYIVGR--IL SHDV-VDAST GELLAQANDE IT--------
71549909 N-LTKISVPE EFLLGK--IL AEDI-VDKET GEVVATANSE IN--------
78099444 G-LTKLSVPD EYLYER--IT AED--ITLKD GEVI-QANTV LG--------
78099466 G-LEKLSVPD EYLYER--IT AED--IQLKD GDVIA-ANTL LS--------
81251487 G-LSKLSVPD EYLYER--IT AED--ITLKD GDII-PANTL LS--------
53804616 N-VNLLDVPK DYLYGK--IL AHNV-VDTST GELIAKVNQE IT--------
84714777 G-TTSISVPE DFLIGR--VV AKNI-IDTDT GEIIAKANDE LT--------
91790275 G-TTTISVPE DFLVGR--VV AKNI-VDAET GEIIAKANDE LT--------
145588235 K-TKTIAVPD DYLVGR--VV ARNI-VDPDS GEILAYANDE IT--------
38049094 N-MQDLVVPR DYLIGK--IL AKHA-VNTET GEILAHANDE VN--------
83648859 G-LKRLRVPS SYLLGK--VT ATNI-ADPST GEVIVECNTE IT--------
81682419 N-VNLLDVPK DYLYGK--IL AHNV-VDTST GELIAKVNQE IT--------
78099422 G-LTKLSVPD EYLYER--IT AED--ITLRD GEVIA-ANTL LS--------
78099462 G-LTKLSVPD EYLYER--IT AQD--ITLRD GEVI-PANTL LS--------
56313630 G-VKMISVPD EFLLGR--II ARNI-VDAET GEIVARANDE IT--------
118054119 G-TKFVSVPE DFLLGR--VL AKNI-VDPDT GEIIAKANEE LT--------
88799211 G-LTSVVVPD TYVLGK--SL ATDL-VNAST GEILAQCNDE IT--------
88701442 G-ATELPVPP EYLHGR--AL AKNI-VDEKS GEVLFECNTE VN--------
03549149 Q-MQDLVVPR DYLIGK--TL AKNI-IDTST GEFLAQANDE IT--------
11261131 G-ISALAVPD EYLIGR--IL SHDV-IDATT GELLASANSE VN--------
71899985 G-ISALAVPD EYLIGR--IL SHDV-IDATT GELLASANSE VN--------
28199867 G-ISALAVPD EYLIGR--IL SHDV-IDATT GELLASANSE VN--------
121596184 G-TTHISVPE DFLIGR--VV ARNI-VDGDT GEILAKANEE LT--------
119899713 G-IKMIGVPD DFVLGR--II ARNV-VDPET GELLARANEE IT--------
71845575 A-IKQIVVPE DFLIGR--VV AKNI-VDKAT GEVVANANDE IT--------
71275247 G-ISALAVPD DYLIGR--IL SHDV-IDATT GELLASANSE VN--------
88704391 G-ATELPVPP EYLHGR--AL AKNI-VDEKS GEVLFECNTE VN--------
120613164 G-TTHISVPE DFLIGR--VV ARNI-VDGDT GEIVAKANEE LT--------
78099430 G-LTKLSVPD EYLYER--IT AED--ITLRD GEVIA-ANTI LS--------
78099438 G-LTKLSVPD EYLYER--IT AEN--ITLRD GEVIA-ANTL LS--------
49529555 G-LTKLSVPD EYLYER--IT AED--ITLRD GDVIA-ANTL LS--------
59802172 G-LTRLDVEQ ESLLGK--AL AADL-IDSET GEVLASANDE IT--------
11261160 G-LTRLDVEP ESLLGK--AL AADL-IDSET GEVLASANDE IT--------
89902356 G-TTHISVPE DFLLGR--VV ARNI-VDTDT GEILAKANEE LT--------
78099426 G-LEKLSVPD EYLYER--II AED--VALRG GDVIA-ANTV LS--------
78099434 N-LAKLSVPD EYLYER--IT AED--IPLKN GDVIA-ANTV LS--------
78099440 N-LAKLSVPD EYLYER--IT AED--IPLKD GEVIA-ANTL LS--------
78099446 N-LAKLSVPD EYLYER--IT AED--ITLKN GDVI-PANTV LS--------
78099448 N-LAKLSVPD EYLYER--IT AED--ITLKD GDVI-PANTV LS--------
78099452 N-LAKLSVPD EYLYER--IT AED--ITLKS GDVI-PANTV LS--------
78099458 G-LTKLPVPD EYLYER--IT AED--ISLKS GDVIA-ANTL LS--------
114153758 G-IQRISVPE DFLYGR--VL AKNV-VDPDT GEVIALANDE IT--------
121609223 G-STHISVPE DFLVGR--VV ARTI-VDADS GEILAKANDE LT--------
119502915 G-IDFLAAPD EYLLGR--RL AKNV-VDTST GEVLVECNVE IT--------
78099432 G-LTKLPVPD EYLYER--IT AED--IVLKD GEVIT-ANTV LS--------
78099436 N-LAKLSVPD EYLYER--IT AED--ITLKS GDVI-PANTV LS--------
78099450 G-LEKLSVPD EYLYER--IT AED--IPLKD GDVIA-ANTL LS--------
78099456 N-LAKLSVPD EYLYER--IT AED--ITLKS GDVI-PANTV LS--------
78099460 G-LEKLAVPD EYLYER--IT AED--IQLKD GDVIA-ANTV LS--------
41017646 E-LDRIEVPA DALLGK--ML AHNV-VNQNT GEVIARANEE VT--------
78099424 G-LTKLPVPD EYLYER--IT AEDI-VLKD- GEVIT-ANTV LS--------
78099428 G-LAKLSVPD EYLYER--IT AED--ITLRN GDVIA-ANTL LS--------
78099464 N-LAKLSVPD EYLYER--IT AED--ITLKD GDVI-PANTL LS--------
41017684 G-IQRVSVPE DFLYGR--VL AKNI-VDPDT GEVVAHANDE IT--------
03660649 E-INKLELPD DYLYGK--VI GKTI-IDKET GEIIAHANEE IT--------
76884108 G-MKTLPAPK EFLIGK--TL ARDL-IDAGT GEVLAKANDE IT--------
82701892 G-IDRLEVPE DFLLGR--VL GHNV-VDKET GEILALANDE IT--------
88909633 G-MTKISIPD EYLYER--IL AEDI-IVND- -EVIARANTL ID--------
93007001 G-MTKISIPD EYLYER--IL AEDI-IVND- -EVIARANTL ID--------
91770311 G-MKKLAVPD EYLYER--IL AEDI-VVND- -EVIAKANTL ID--------
78099442 G-LEKLAVPD EYLYER--IT AED--IQLKD GDVIA-ANTV LS--------
94491355 E-INKLELPD DYLYGK--VI GKTI-IDKET GEIIAHANEE IT--------
78099454 G-LEKLAVPD EYLYER--IT AED--IALKD GDVIA-ANTV LS--------
116514968 K-IKTIQIPE EYLYGK--TI SKNY-YHPKT KEILIKSNTT LT--------
118594007 G-IKTISVDS DYLVGR--KI SKAI-IDKDS GEVIAETNAE IT--------
118602788 G-IKSINVPL EYLLDK--VI SADI-FDKDT GEILISANTI IL--------
78362919 K-VDSVVVPE EYLLGK--VL SSGI-TNEET GELVARSNEV IA--------
84703909 G-VKRFLLSP EQMVGR--YI AKDL-VNRET GEIYAEAGDE ID--------
94497753 G-LETLLIPT DEVYGR--YS AYDL-INEST GEIYIEAGDE VS--------
118591193 G-VTALKVTD EDLHGQ--YL AEDI-VDMKS GEIYAEAGDE IS--------
103486971 G-LDTLLIPT EEIFGR--YS AYDL-INEST GEIYIEAGDE VS--------
88909122 D-ITELDVLP EDLEGK--VL AKPL-IDEST GEIIADANAE LN--------
78220442 G-IPAVEVAP DYIAGM--FL AEDI-VDEAT GEVLAEAADE IT--------
114778903 D-VKWIDVPI ESMVGE--VA AEPIMID--G GEILIDHNQE LT--------
41017783 G-LKAIKATD EDLLGN--YL AEDI-VNYAT GEIFLEAGDE ID--------
87198050 G-LEALLIPT EEIFGR--YA ARDL-IDEST GRIWIEAGDE VS--------
126732286 GKVKQLLVPF EHIVGK--YV AKDI-INEET GAIYVEAGDE LTWTVDKDGE
114704476 G-VKAFRVSE EDIYGN--YL AEDI-VNFET GEVYLEAGDE LD--------
81355250 G-LETLLIPT EEIYGH--YA AYDV-IDEST GRIWIEAGDE VT--------
17740410 G-LKALKATD EDLYGN--YL AEDI-VNYST GEIYLEAGDE ID--------
77918308 N-VEYIPVSE EEIVGK--VA STDI-VDVST GEVIVECNEE IS--------
36333343 G-LKALRFSD EELVGS--YL AEDL-VNPKT GEIHAEAGEE IT--------
68190110 G-LKAIRATE DDLLGN--YL AEDI-VNMKT GEIFLEAGDE ID--------
121525595 G-LKELLVQD EDIHTR--YL AQEI-VNMET GEIFAEAGDE IT--------
77699396 G-LKALRMTD EDIVGN--YL AEDL-VNPKT GEIYAEAGEE IT--------
89358263 G-LKALKISD EEMIGQ--YI AEDL-VDLTS GEIHAEAGEE IT--------
84499871 GNVQNLLVPF DRIVGK--FV AKDI-INEET GAIYVEAGDE LTLEYDKDGE
68245305 G-MDWLPVSQ EELIGS--FV ARNM-SDV-M GEVVIEAGAE IT--------
36333349 G-LKALQLTD EDLIGS--YL ADDL-VNAKT GEIYAEAGEE IT--------
36333363 G-LKFLRAQD EDLYTQ--YI AEDL-VNPAT GEVYAEAGEE IT--------
36333373 G-LKFLRATD EDLYTQ--YI AEDL-VNPAT GEVFAEAGEE IN--------
36333361 G-LKFLRAQD EDLYTQ--YI AEDL-VNPAT GEVYAEAGEE IT--------
78698570 G-LKALRMSD EELLGN--YI AEDL-VNPKT GEIYAEAGEE IT--------
86357297 G-LKALKAGD DDLYGN--YL AEDI-VNYST GEIYLEAGDE ID--------
94971702 K-ISELEIEL GDLEGA--YV ASDV-IDTNT GEVLLEANQE LT--------
126724853 GKVSEVLVPF DAIIGK--FA AKDM-INEEN GAIYVEAGDE LTWELDKAGE
83949807 GQVTELLVPF EHIVGK--FV ARDI-INEEN GAIYVEAGDE LTLERDKDGD
21666266 G-LREYMVPF SGITGM--FV AADL-VDPSS GAVIVSAGET IT--------
72393943 G-LTEYLVPF AEIQGL--FI ANDL-FDPSG NALIISAGEN IT--------
58616892 G-LKKYLVPF AEIQGL--FI ANDL-VDPAS NVMIMCAGES IT--------
16124757 G-LKTLLLAP EALTGR--YL ARDA-VNMAT GEIYAEAGDE LD--------
113934121 G-LKTLLLAP EALTGR--YL ARDA-VNFET GEIYAEAGDE LD--------
90417770 G-VKALRATE DDLVGS--YI AEDI-VNPET GEIYLEAGQE LEMTVDAKTG
36333369 G-LKFLRATD EDLVGQ--YI AEDL-VDFQT GEVHAEAGEE LTMSVDAKTG
36333339 G-LKALRFSD DELVGN--YL AEDL-VNPKT GEIHAEAGEE IT--------
36333355 G-LKALRMSD EELVGN--FL AEDL-VNPKT GEIHAEAGDE IT--------
36333353 G-LKALRMSD EELVGN--FL AEDL-VNPKT GEIHAEAGDE IT--------
52082901 G-LKALRFSD EEVVSN--YL AEDL-VNPKT GEIHAEAGEE IT--------
52082903 G-LKALRLSD DELVGM--YL AEDL-VNPKT GEIHAEAGEE IT--------
36333359 G-LKALRMAD EELVGN--YV AEDL-VNPKT GEIHAEAGEE IT--------
62196286 G-LKAIKATE DDLFGS--YL AEDV-VNYAT GEIYLEAGDE ID--------
41017786 G-LKTLLLAP EALTGR--YL ARDA-VNMAT GEIYAEAGDE LD--------
116251532 G-LKALKAAD DDLYGN--YL AGDI-VNYST GEIYLEAGDE ID--------
92117084 G-LKALRMSD EELVGM--YL AEDL-VNPKT GEIYAEAGEE IT--------
74420412 G-LKALRMSD EELVGM--YL AEDL-VNPKT GEIYAEAGEE IT--------
84685445 GTVKNILVPF DNIVGR--YV AKDI-INEET GAIYVEAGDE LTLEYDKDGD
67933520 K-IEKVEVAP NDLEGA--HV VADV-VDMTT GEVMIDANSE LT--------
88658392 G-LTKYLVPF NEIQGL--FI ANDL-LDSTG NALIISAGEN IT--------
89257013 G-VDSVAIDF DLVSTL--RV AKDI-VNEAT GEVIAYANDD VT--------
118498136 G-VDSVAIDF DLVSTL--RV AKDI-VNEAT GEVIAYANDD VT--------
36333345 G-LKALRMSD ADLVGT--FL AEDL-VNPKT GEIYAEAGEE IT--------
50982576 G-LKALRMSD ADLVGT--FL AEDL-VNPKT GEIYAEAGEE IT--------
36333337 G-LKALRLSD DELITN--YL AEDL-VNPKT GEIHAEAGEE IT--------
36333365 G-LKFLRATD EDLYGQ--YI AEDL-VNPAT GEVFAEAGDE ID--------
41017741 G-LKAIKATE DDLFGS--YL AEDV-VNYAT GEIYLEAGDE ID--------
46450754 G-LETIEVAP DTIEGM--FL AEDI-VNPAT GEVLAEAADE IT--------
115315373 G-VDSVAIDF DLVSTL--RV AKDI-VNEAT GEVIAYANDD VT--------
81562131 G-LKALRMSD EELVGN--YL AEDL-VNPKT GEIYAEAGEE IT--------
91977663 G-LKALRLSD EELVGN--YL AEDL-VNPKT GEIYAEAGEE IT--------
39936331 G-LKALRMSD EELVGN--YL AEDL-VNPKT GEIYAEAGEE IT--------
113875389 G-LKALKATD DDLYGN--YL AEDV-VNFET GEIYLEAGDE ID--------
85715144 G-LKALRMSD EELVGM--YL AEDL-VNPKT GEIYAEAGEE IT--------
118735795 GNVSEILVPF DGIIGK--FA AKDI-INEEN GAIYVEAGDE LTWEVDKDGA
89053059 GSIENLLVPF DGIVGR--FA AKDI-INEET GAIYVEAGDE LTWELDKAGE
81348897 GSVTDLLVPF DHIVGK--FA AKDI-INEET GAIYVEAGDE LTLEYDKDGD
119383499 G-DINLLLPF EKIVGR--FV AKDI-INEQT GLIYAEAGDE ITVEYDRDGE
13183060 G-LREYLVPF AGISGL--FV ATDL-VDPAS GAVIVSAGEA IA--------
83751225 G-LKAIRVSE DELLGS--YL ADDI-VNYET GEIYLEAGDE ID--------
42409679 E-LKEYLVPF NSICGL--FL AEDL-MDSAS STKILSAGES IK--------
58419220 E-LKEYLVPF DSICGL--FL AEDL-IDSVS STKILSAGES IK--------
81652940 E-LKEYLVPF NSICGL--FL AEDL-MDSAS STKILSAGES IK--------
120601489 G-LETIEVAP DTIEGM--FL AEDI-VNPAT GEVLAEAADE IT--------
114799111 G-TDEILVTS EALIGK--FL ARDV-VNLET GEIFGEAGDA LE--------
83858573 G-LEKLLVSS EELMGK--FA AEDL-VNAET GEIFAEAGDE LT--------
90424947 G-LKALRLSD EELVGN--YL AEDL-VNPKT GEIYAEAGEE IT--------
15074281 G-LKALKATD DDLYGN--YL AEDV-VNFET GEIYLEAGDE ID--------
77386669 AQITELLVPF DHIVGR--YV AQDI-INEET GEIWVEAGDE LTMEYDRDGE
114764154 GNVQNLLLPF DQIVGK--YV SKDI-INEET GAIYVEAGDE LTWTVDKDGD
85375719 G-LKDLLLPT EEVFAR--YA AKDM-IDEKT GRIYIEAGDE VG--------
114570352 G-LAALLVSD EHLLGG--YL ADDM-VNLET GEIFAEAGDE MS--------
21666269 G-LTKYLVPF NEIQGL---V ANDF-PDSTG NALIISAGEN IT--------
144900874 G-VEDILVLP EDLVGQ--YA AEDL-INEKT GEIYIEAGHE LT--------
83576941 G-MTEMRVFT EELVGR--YA AEDM-INEAS GEIYAEAGEE LT--------
41017724 G-LKALRLSD EELVGN--YL AEDL-VNPKT GEIHAEAGEE IT--------
85709549 G-LTELLLPT EEVVSR--YA ANDM-IDETT GRIYIEAGDE IT--------
110681145 GKVTELLLPY EHIAGK--FV AKDI-INEET GAIYVEAGDE LTLEYDKDGT
83941511 GKVTELLLPF GHIAGK--FA ARDI-INEET GAIYVEAGDE LTLEHDKDGT
84515197 GKVKNLLVPY EHIVGK--YV ARDI-INEQT GAIHVEAGDE LTLEIDKTGA
115378469 K-MKTLPIDA DELFTK--VS AYDV-VDENT GEVILECNEE VS--------
95930693 G-LETIAIDE SEVLGK--VV ATDV-VDTET GEVLIECNQE LT--------
118746707 G-VTSIPTSS ESIIGR--YA SADV-VDPVT GEILLECNQE LT--------
89071237 GEVTELLVPH SHIAGK--FV ATDI-INEEN GAIYVEAGDE LTIERDKEGE
86137185 GAITNLLVPF ENIIGK--FV AKDI-INEEN GAIYVEAGDE LTMEYDKGGD
99080075 GNITELLVPF EHIVGK--YV AKDI-INEEN GAIYVEAGDE LTLEYDKDGD
41017805 G-LKAVKVSE DDLLGS--YL AEDI-VNYQT GEIYLEAGDE ID--------
116748984 G-INRLPMKS TELIGQ--VL AQDV-IDYGT GEIVAECNDS ID--------
83312239 G-LTDIVVFP EDMIGQ--YV AEDI-INEQT GEIFTEAGDE LT--------
51338825 G-LKAVKITE DDLLGS--YL AEDI-VNYQT GEIYLEAGDE ID--------
110602084 G-IKFIPITI EELVGK--IS SHDI-VDPST GEIVAECNEE LT--------
88937666 G-IKYIPITI EEVLGK--VA SHDI-VDPAT GEVLAECNEE LT--------
94987347 G-LEAFEVDP STVIGQ--FL AEDI-IDTST GEILAESAEE IT--------
114327212 A--KTVLVGR ADLLGR--YM AEDL-VNDQT GEIYAEAGEE LT--------
126734767 GEVTELLVPY DNIVGK--FV SEDI-INEET GAIYVEAGDE LTVEVDKAGE
126737165 GAITELLVPF DHIVGK--YV SKDI-INEEN GAIYVEAGDE LTLEHDKDGE
49239811 G-LKAVKITE DDLLGS--YL AEDI-VNYQT GEIYLEAGDE ID--------
81642549 G-IEFIEASS ETILGK--VL ASAI-TLAGA EEPLYPCNTE IT--------
109728116 G-LNNILVSH EALIGK--YL SEDL-KDPES DEILAKIGEM IT--------
86749405 G-LKALRLSD SELVGN--YL AEDL-VNPKT GEIFAEAGDE LTGKPIKGDD
108761304 K-MKTLPIDA DELFTK--VS AYDV-VEETN GVVLLECNEE VT--------
88938867 T--RTVLVSR ADLIGR--YV AEDL-FDPNT GEIFADAGEE IS--------
121536786 K-MKSLPIEP EEVYTK--IS AEDV-VDEQT GEVLLEVNEE VS--------
39984899 G-ITQIPITM EEVLGK--YA SNDI-VDPST GEVIVECNDE IT--------
91069512 G-LNNILVSH KALIGK--YL SEDL-KDPES DEILAKIGEM IT--------
88909139 T--RVVQVGR LDILGR--FL AYDL-VNENT GEIYGEAGEE LT--------
81701325 G-ITQIPITM EEVLGK--YA SNDI-VDPST GEVIVECNDE IT--------
86158017 K-MKSLPVEP EEVYTK--IS AEDV-VDETT GEVLLEVNEE VT--------
85858138 R-VERIKMDV EELPGR--IL ATDI-LDPET GEVLFHCNEA LS--------
15081478 G-LKEYLIPY DSICGL--FL AEDL-IDSAS STKILSAGES IK--------
121543291 G-IDMVPIRP EDVVGA--VL AAPL-ADSST GEMLADAGDF IS--------
145620218 G-IKEIPISE EEVVAK--VA SHDI-YDPAT GEIIVECNEE LT--------
52698494 G-INNILVAH ETLIGK--YL SEDL-RDPAS DEVLAKIGEI IT--------
75536057 G-LNNILVAH ETLIGK--YL SEDL-RDPAS DEVLAKIGEM IT--------
55584169 G-LNNILVTH ETLIGK--YL SEDL-RDPES DEILAKIGEM IT--------
78193094 G-ITEIPIKA EEVCGK--YA STDI-VDPAT GEVLVECNEE IS--------
102191436 G-LNNVLVAR ETLIGK--YL SEDL-RDPVS DEILAKIGEM IT--------
06652717 G-LNNILVAH ETLIGK--YL SEDL-RDPAS DEVLAKIGEM IT--------
06652714 G-LNNILVAH ETLIGK--YL SEDL-RDPTS DEVLAKIGEM IT--------
03860707 G-LNNILVTH ETLIGK--YL SEDL-RDPAS DEVLAKIGEM IT--------
42453335 G-LNNILVAH ETLIGK--YL SEDL-RDPAS DEVLAKIGEM IT--------
91763154 G-LKDILVSQ ESLIGK--YL HNEVKVSDDE EEGTFGIGTE LN--------
06652723 G-LNNILVAH ETLIGK--YL SEDL-RDPAS DEVLAKIGEM IT--------
93453265 G-IASLDIEA ADLVGK--VT VAPI-ANPET GEVMIPANTE LT--------
15081476 G-LRYCYMDL EVMKDM--YL ADDL-VSAK- GEVLLPHGTR LT--------
118762708 G-LETLLIPT DQIFGR--YS AYDL-IDEST GRIYIEAGDE VT--------
15081474 G-LRYCYMDL EVMKDM--YL ADDL-VSTK- GEVLLPHGTK LT--------

67472412 --LDL----- -LAKL----S QSG--HKRIE TLFTN-DLDH GPYISETLRV
88909638 --LEL----- -LAKL----S QSG--HKRIE TLFTN-DLDH GPYISETLRV
77957012 --LDL----- -LAKL----S QSG--HKQIE TLFTN-DLDH GAYISETLRV
118741178 --LDL----- -LAKL----S QSG--HKRIE TLFTN-DLDH GAYMSETIRV
77960652 --LDL----- -LAKL----S QSG--HKHIE TLFTN-DLDH GAYISETLRV
123440675 --LDL----- -LAKL----S QAG--HKQIE TLFTN-DLDH SAYISETLRV
77972249 --LDL----- -LAKL----S QAG--HKQIE TLFTN-DLDH GAYISETLRV
77977804 --LDL----- -LAKL----S QSG--HKQIE TLFTN-DLDH GAYISETLRV
118069351 --LDL----- -LAKL----S QSG--HKRIE TLFTN-DLDH GAYISETVRV
41017640 --LDL----- -LARL----S QSG--HKSIE TLFTN-DLDH GAYISETLRV
49609709 --LDL----- -LAKL----S QSG--HKRIE TLFTN-DLDH GAYMSETVRV
85058112 --LDL----- -LAKL----S QAG--HKRIE TLFTN-DLDH GAYISETLRV
52306319 --LDI----- -LAKL----A QAG--YKSIE TLFTN-DLDF GPYISETLRV
126209191 --MEM----- -LAKL----S QAG--YKEIE VLFTN-DLDH GPYISETLRV
41017666 --MDM----- -LAKL----S QAG--YKELE VLFTN-DLDH GPYISETLRV
23467581 --LEL----- -LEKL----S QAG--YKNIE TLFTN-DLDF GPYISETLRV
41017792 --LEM----- -LAKL----A QAG--YKTIE TLFTN-DLDY GPYISETLRV
90413408 --LET----- -LALL----S QAG--HKSIE VLFTN-DLDY GPYMSETLRV
75428794 --LEL----- -LAKL----A QAG--YTAIE ALFTN-DLDF GPYISETLRV
81398906 --LEI----- -LALL----S QAG--HKSIE VLFTN-DLDY GPYMSETLRV
90581313 --LEA----- -LALL----S QAG--HKSIE VLFTN-DLDH GPYMSDTLRI
11261127 --LEA----- -LANL----S QAG--YKKLE VLFTN-DLDH GPFMSETLRV
89075377 --LEA----- -LALL----S QAG--HKSIE VLFTN-DLDH GPYMSDTLRI
88909646 --LED----- -LANL----S QAG--YKKIE VLFTN-DLDH GAYISDTLRA
41017994 --LEA----- -LANL----S QAG--HKALE VLFTN-DLDH GPFMSETLRI
41018024 --LEA----- -LAKL----S QAG--HKQLE VLFTN-DLDH GPFMSETLRI
145960951 --LEA----- -LANL----S QAG--HKALE VLFTN-DLDH GPFMSDTLRA
86147869 --LEA----- -LANL----S QAG--HKTLE VLFTN-DLDH GPFMSDTLRA
01173148 --LET----- -LAKL----A QAG--YTTIE TLFTN-DLDY GPYISETLRV
84393084 --LEA----- -LANL----S QAG--HKTLE VLFTN-DLDH GPFMSDTLRA
94676492 --LEI----- -LDKL----G KAN--FKRIE TLFTN-DLDH GAYISETLRI
00296969 --LEI----- -LTKL----K NSS--FFSIE TLFTN-DLDH GPYISETLRI
85712785 --LEL----- -IANL----S EAG--VKKIE TLFVN-DLDH GPYMSETLRV
81362632 --LEL----- -IAEL----S EAG--IKKIE TLFVN-DLDH GPYMSETLRV
117621409 --LEA----- -VANL----S QAG--FKHFE VLFTN-ELDH GAYMSETLRI
11134500 --LEI----- -LEKL----K KLG--FYSIE TLFTN-DLDH GPYISETLRI
124550261 --LED----- -LAKL----S LAG--IKDIS TLYIN-ELDH GAYISDTLRI
82498512 --LED----- -LAKL----S LAG--IKELS TLYIN-ELDH GAYISDTLRI
82743827 --LED----- -LAKL----S LAG--IKDIS TLYIN-ELDH GAYISDTLRI
145297378 --LEA----- -VANL----S QAG--FKHFE VLFTN-ELDH GAYMSETLRI
145627288 --LED----- -LAKL----S LAG--IKELS TLYIN-ELDH GAYISDTLRI
41018043 --LED----- -LAKL----S LAG--IKELS TLYIN-ELDH GAYISDTLRI
91791532 --LED----- -LAKL----S IAG--IKEID TLFIN-DLDH GAYISDTLRI
71796432 --SDI----- -LHNL----I RSG--YESIE TLFSN-DLDY GNYISETLRI
127511085 --LED----- -LAKL----S MAG--IKDID TLYVN-ELDH GAYISDTLRI
68548494 --LED----- -LAQL----S LAG--IKDIS TLYIN-ELDH GAYISDTLRI
118757820 --LED----- -LAKL----S MAG--IKEIS TLYIN-ELDN GAYISDTLRI
25166478 --VDL----- -MLNL----F KSG--YKSIE TLFTN-DLDH GSYISETLRI
114561329 --LED----- -LAKL----S LAG--IKNID TLFIN-DLDH GAYIADTLRI
41018148 --LED----- -LAKL----S MAG--IKEIS TLYIN-DLDN GAYMSDTLRI
118075307 --LED----- -LAKL----S LAG--IKEIS TLYIN-ELDN GAYMSDTLRI
78701560 --AEL----- -VQAI----Q DAG--VKQLD TLFVN-DLDR GPYMSQTLAI
88861460 --LEL----- -MAEL----V KAG--FNRID TLYIN-DVDS GAYMSDTLRI
90407965 --LES----- -LAEL----A QSG--IKAFE VIYTN-ELDC GSFMSDTLRV
31340404 --INI----- -IKEL----K NNE--YTNIE TIFTN-DLDH GPYISETLNI
33504346 --MDI----- -LHNL----V KSG--FNIIE TLFSN-DLDY GNYISETLRI
87122756 --VEL----- -LEAL----V AAG--IKEIE TLYTN-DLDH GPFISDTLRI
118751475 --VDL----- -LEAL----V SSG--ITEVD TLYTN-DLDN GPFISDTLRI
114773734 --VDL----- -VEKL----K EAG--INSFD TLYIN-EIDH GSYISDTLRV
119947049 --LEI----- -LAEL----T QSG--ITSFD IIYTN-ELDC GSFISDTLRV
77965661 --ESV----- -LEKL----R EAG--IKDIQ TLYTN-DLDQ GPYISSTLRV
71144434 --LEL----- -LAEL----S QAG--HKVLS TLYMN-EFDV GSYMSDTLRV
76874104 --LEL----- -MAEL----V KAG--HTKID TLYIN-EVDS GAYMSNTLNI
113869444 --ETL----- -LENL----R EAG--VKQIQ TLYTN-DLDQ GPYMSQTLRV
94500503 --VEL----- -LEKL----T SAG--IKEIE TIYSN-ELDC GSFISDTLRI
119468175 --LEL----- -MAEL----V KAG--HTTID TLYIN-EVDS GAYMSNTLNI
74020342 --ESV----- -LEKL----R EAG--IKEIQ TLYTN-DLDQ GPYISSTLRV
105894500 --ESV----- -LEKL----R EAG--IKDIQ TLYTN-DLDQ GPYISSTLRV
115350314 --ESV----- -LEKL----R EAG--IKEIQ TLYTN-DLDQ GPYISSTLRV
118721067 --ESV----- -LEKL----R EAG--IKEIQ TLYTN-DLDQ GPYISSTLRV
81378946 --EGV----- -LEKL----R EAK--IKEIQ TLYTN-DLDQ GPYISSTLRV
12230977 --LDL----- -LAKV----A KAQ--VVRIE TLYTN-DIDC GPFISDTLKI
72120286 --ETV----- -LENL----R EAG--VKQIQ TLYTN-DLDQ GPYMSQTLRV
77955741 --EEV----- -VTKI----L DAG--VKDIE TLYTN-DLDC GPFMSDTLRI
88812764 --GEL----- -VQAI----R DAG--IKNIE TLYVN-DLDR GAYISTTLRG
67157001 --QDL----- -LVKI----A KAQ--VVRIE TLYTN-DIDC GPFISDTLKI
121533099 --EGV----- -LEKL----R DAG--VKEIQ TLYTN-DLDQ GPYMSATLRT
41017774 --EGV----- -LEKL----R DAG--VKEIQ TLYTN-DLDQ GPYMSQTLRT
118035013 --ESV----- -LDKL----R EAK--IKDIQ TLYTN-DLDQ GPYISSTLRI
76791745 --LEN----- -VLAL----K EAG--YTTFE TLYIN-ELDH GAYISDTLRI
83749356 --EGV----- -LEKL----R DAG--VKDIQ TLYTN-DLDQ GPYMSQTLRT
74316416 --EEL----- -LKKL----A AAG--IDKFQ TLYTN-DLDH GAFISQTLRT
110833239 --AET----- -LEKL----E QGG--ITDFE TLYTN-DLDN GPFMADTLRA
89095345 --EEL----- -IEQL----R AAG--IKEFE TLYTN-DLDC GPFISDTLRN
91785473 --ETV----- -LEKL----R ESK--IKDIQ TLYTN-DLDQ GPYISSTLRI
71557790 --TEI----- -LAKI----A KAQ--VVRIE TLYTN-DIDC GPFVSDTLKI
119478600 --EEL----- -LVQL----S EAG--VKSIA TLYTN-ELDC GPFISDTLRI
126666820 --AEL----- -ITTI----L DAG--VTDIE TLYTN-DLDC GPFMSDTLRN
90417542 --EEI----- -LEQL----A EAG--VKDIE TLYTN-DLDC GPFIADTLRI
88950291 --PEI----- -TQSL----F DAG--IREIE TLFVN-DLDR GPYMSTTLAA
95108735 --TDL----- -LVKI----A KAQ--VVRIE TLYTN-DIDC GPFISDTLKI
118056611 --ADL----- -LAKM----A KAN--VVRFE TLYTN-DIDC GPFISDTLKI
41017716 --TEI----- -LGKI----A KAQ--VVRIE TLYTN-DIDC GPFVSDTLKI
41017697 --ETL----- -LGRI----R QTQ--SSEIS TLFVN-DLNY GPYISQTLRI
77385310 --TEI----- -LAKI----A KAG--VVRIE TLYTN-DIDC GPFVSDTLKI
82739427 --TEL----- -LIKV----A KAQ--VVRIE TLYTN-DIDC GPFISDTLKI
119858735 --TEL----- -LIKI----A KAQ--VVRIE TLYTN-DIDC GPFISDTLKI
145569368 --VDV----- -MAKI----V KAQ--VVRFE TLYTN-DIDC GPFISDTLKI
94493163 --ADI----- -IKKL----I EAR--VEKIE TLYTN-DLDS GAYISTTLRI
91795637 --PEL----- -LEKI----G QAG--ITTLE TLYTN-DLDT GPFVSDTLKI
41018075 --EDQ----- -LAAF----R KAG--VDAVG TLWVN-DLDR GPYLSNTLRI
90020571 --DEV----- -LAEL----V KSG--VKEFE TLYTN-ELDC GPFISDTLRS
118731655 --ESL----- -LKKL----R SAG--IQDLQ CIYTN-ELDQ GAYISQTLRT
124268635 --DSL----- -LKKL----R TAG--IKDIQ CLYTN-ELDM GAYISQTLAS
91774628 --ESL----- -LDKL----R EAD--VNKIN TLYAN-DLDH GDYISQTLRI
00045729 --TEL----- -LIKV----A KAQ--VVRIE TLYTN-DIDC GPFISDTLKI
47574111 --DSL----- -LKKL----R TAG--IKDIQ CLYTN-ELDM GAYISQTLAS
41018077 --EDQ----- -LAAF----R KAG--VDAVG TLWVN-DLDR GPYLSNTLRI
75434343 --EDQ----- -LTAF----R KAG--VDAVG TLWVN-DLDR GPYLSNTLRI
134096328 --DDL----- -LARL----R EGK--ISHIQ TLYTN-DLDQ GGYISQTLRM
70732889 --TEI----- -LAKI----A KAQ--VVRIE TLYTN-DIDC GPFVSDTLKI
119877117 --DEQ----- -LQAF----R KAG--VDAVG TLWVN-DLDR GPYLSNTLRI
71549909 --ETL----- -LERI----K QTQNKNSEIS TLFVN-DLNY GPYISQTLRV
78099444 --HDI----- -MVKL----A EGG--IKQFN ILFTN-DIDR GSFIADTLRT
78099466 --HEI----- -MVKL----A EGG--VKQFN ILFTN-DIDR GSFIADTLRA
81251487 --HEV----- -MVKL----A EGG--VKQFN ILYTN-DIDH GPFIADTLRA
53804616 --EDV----- -YARL----V AAA--IPEIR TLYVN-DLDR GPYISNTMRI
84714777 --ELL----- -LKKL----R TAG--IQNLQ VLYTN-ELDQ GAYISQTLRA
91790275 --ELL----- -LKKL----R LAG--VQDLQ VLYTN-ELDQ GAYISQTLRA
145588235 --EEL----- -LATL----R DAG--IKQLE TIYTN-DLDS GAYISQTLRT
38049094 --AEL----- -LDQL----A QNG--ILSFE TIYTN-DLDH GSYISDTLKI
83648859 --DDA----- -IEKI----E KAG--IKRIE TLYTN-DLDC GPFVSDTLRI
81682419 --EDV----- -YARL----V AAA--IPEIR TLYVN-DLDR GPYISNTMRI
78099422 --HEV----- -MVKL----A EGG--VKQFN ILFTN-DIDR GSFVADTLRA
78099462 --HEV----- -MVKL----A EGG--VKQFN ILFTN-DIDR GSFIADSLRA
56313630 --EDL----- -LDKL----R DAG--VKDLE TLYVN-DLDR GAYISQTLRI
118054119 --EAL----- -LKKL----R SAG--VQDVQ CIYTN-ELDQ GAYISQTLRT
88799211 --VDL----- -LEQI----K ENG--IAAFE TLYTN-DLDC GPFVSDTLRN
88701442 --EEV----- -LSQL----A EAK--ITAIE TLYTN-ELDC GPFISHTLRQ
03549149 --EEL----- -LDAM----A NHG--ILQID MIYTN-DLDH GSYISDTLKI
11261131 --EDR----- -IVAF----R KAG--IDSVG TLWVN-DLDR GAYLSNTLRI
71899985 --EDR----- -IVAF----R KAG--IESVG TLWVN-DLDR GAYLSNTLRI
28199867 --EDR----- -IIAF----R KAG--IESVG TLWVN-DLDR GAYLSNTLRI
121596184 --EAL----- -LKKL----R AAG--VQDLQ VIYTN-ELDQ GAYISQTLRI
119899713 --EDL----- -LGKL----R DAG--VRDLV TLYVN-DLDR GAYISSTLRI
71845575 --ETL----- -LAKL----R EAE--ITTVE TLYTN-ELDR GAFISNTLRA
71275247 --EDR----- -IVAF----R KAG--IESVG TLWVN-DLDR GAYLSNTLRI
88704391 --EEV----- -LSQL----A EAK--ITAIE TLYTN-ELDC GPFISHTLRQ
120613164 --EAL----- -LKKL----R SAG--VQDLQ VIYTN-ELDQ GAYISQTLRI
78099430 --HEV----- -LVKI----A EGG--VKQFN ILFTN-DIDR GSFVADTLRA
78099438 --HEV----- -MVKL----A EGG--VKQFN ILFTN-DIDR GSFVADTLRA
49529555 --HEI----- -MVKL----A EGG--VKQFN ILYTN-DIDH GSFVADTLRA
59802172 --EEL----- -LAKF----D ING--VKEIT TLYIN-ELDQ GAYISNTLRT
11261160 --EEL----- -LAKF----D ING--VKEIT TLYIN-ELDQ GAYISNTLRT
89902356 --EAL----- -IKKL----R LAG--VQDLP CIYTN-ELDQ GAYISQTLRS
78099426 --HEI----- -MVKL----A EGG--VKQFN ILFTN-DIDR GSFIADSLRA
78099434 --HEI----- -LVKL----A EGG--VKQFN ILFTN-DIDR GSFVADTLRA
78099440 --HEV----- -MVKL----A EGG--VKQFN ILFTN-DIDR GSFIADTLRA
78099446 --HEI----- -MVKL----A EGG--VKQFN ILFTN-DIDR GSFIADTLRA
78099448 --HEV----- -MVKI----A EGG--VKQFN ILFTN-DIDR GPFVADTLRA
78099452 --HEI----- -MVKL----A EGG--VKQFN ILFTN-DIDR GSFIADTLRA
78099458 --HEI----- -MVKI----A EGG--VKQFN ILYTN-DIDR GSFVADTLRA
114153758 --ESV----- -LDAM----R AAK--VLDLQ TLYTN-DLDR GPYISQTLRT
121609223 --EAL----- -LKKL----R SAA--VRELQ CIYTN-ELDQ GAYISHTLRS
119502915 --EEL----- -LAIL----R EKE--IDTIE TLYTN-EIDC GPFISDTLAG
78099432 --HEI----- -LVRI----A EGG--IKQFN ILFTN-DIDR GSFVADTLRA
78099436 --HEI----- -MVKL----A EGG--VKQFN ILFTN-DIDR GSFVADTLRA
78099450 --HEV----- -MVKL----A EGG--VKQFN ILFTN-DIDR GSFVADTLRA
78099456 --HDI----- -MVKI----A ENG--VKQFN ILFTN-DIDR GSFVADTLRA
78099460 --HEI----- -MVKI----A EGG--VKQFN LLFTN-DIDR GSFIADTLRA
41017646 --EEI----- -LAKL----A LAE--VEQVE VLFTN-DLDQ GAYISQTLRT
78099424 --HEI----- -LVRI----A EGG--IKQFN ILFTN-DIDR GSFVADTLRA
78099428 --HEV----- -MVKL----A EGG--VKQFN ILFTN-DIDR GSFVADSLRA
78099464 --HEV----- -MVKL----A EGG--VKQFN ILFTN-DIDR GSFIADSLRA
41017684 --ESV----- -LNAM----R AAN--VRDIQ TLYTN-DLDR GPYISQTLRA
03660649 --AEL----- -LKNL----R ATK--TASLD TLYIN-EIEC GPYVSDTLRL
76884108 --AEL----- -MTAL----E DAN--IQAFD LIYTN-DLDR GSFISDSLRL
82701892 --ETL----- -LGKL----R DAN--VEEIR TIYTN-DLDQ GAYISQTLKI
88909633 --HEL----- -LVKLSAFEA SES--IKEFS ILFTN-DIDQ GSYIADTLRA
93007001 --HEL----- -LVKLSAFEA SES--IKEFS ILFTN-DIDQ GSYIADTLRA
91770311 --HEL----- -LVKLSAFEA SES--IKEFK ILFTN-DIDH GTYIADTLRA
78099442 --HEI----- -MVKI----A EGG--VKQFN ILFTN-DIDR GSFVADSLRA
94491355 --AEL----- -LKNL----R ATK--TASLD TLYIN-EIEC GLYVSDTLRL
78099454 --HEV----- -MVKI----A EGG--VKQFN VLFTN-DIDR GSFVADSLRA
116514968 --QDE----- -FNKI----K NFN--NKKFY VLFTN-NIDN GAYISETLKI
118594007 --EEL----- -IEKL----L ELK--VPEFN TLYSN-DLDH GDFLSQTLAS
118602788 --EEV----- -LELL----N INK--IKKIE ILYIN-ASET GAYISDTLRL
78362919 --SDL----- -IETM----K SIK--DLSFR ILFID-DLEN GSYISDTLNL
84703909 --EDV----- -LAEL----A ERG--IDSFE TLDID-HINT GGYIRNTLAA
94497753 --PEN----- -LEKL----D KAG--IDRLE LLDID-HVST GPWIRNTLKA
118591193 --GKL----- -LEEL----V DRG--YHDLT MLDID-HVNT GPYIRNTLSV
103486971 --AEN----- -LEKL----D AAG--IDKLV LLDID-HNNT GPWIRNTLKA
88909122 --AAI----- -IKRS----I EAG--IESFF MIFFD-GLTV GPYLRNTLLV
78220442 --LDL----- -IDRL----R ECS--IKRVP VLHTK-GSDT SSSIRDTLLL
114778903 --EDS----- -ISAL----Q GAG--IKQLE CLLID-SSVR GPWLADTLRL
41017783 --EKT----- -LKVL----L GTG--EQEIK VLDID-HVNV GAYIRNTLNV
87198050 --PEN----- -LDLL----D KAG--IDNLD LLDID-HIST GPWIRNTLKA
126732286 VSGGS----- -LKEL----L DAG--ITEIP VLDID-NINV GPYIRNTMEQ
114704476 --EKT----- -LQVL----I DAG--YESFQ VLDVD-HVNI GSYIRNTLAV
81355250 --PEN----- -LELL----D NAG--VATLE LLDID-HVST GPWIRNTLKA
17740410 --EKT----- -LGLI----L QSG--FDEIP VLNID-HVNV GAYIRNTLSA
77918308 --ESK----- -LEEL----R TRG--IVEFN ILFID-HLHV GPYLRETLLL
36333343 --EKL----- -LKAL----N EQG--YKELP ILDID-HVNI GPYIRNTLSA
68190110 --EKT----- -LKIL----L ETA--GNEVK FLDID-HVNI GGYIRNTLVA
121525595 --PEL----- -LEAL----V EAG--HTDII TLDID-HVNT GAFIRNTLAV
77699396 --EKS----- -LKAL----N EQG--YKDLT LLDID-HVNI GPYIRNTLAA
89358263 --EKT----- -LKLL----E ETG--YNEIP VLDID-HVNT GAYIRNTLTA
84499871 ITGGT----- -LQDL----L DAG--ITDIP VLDID-NVSV GPYMRNTMAQ
68245305 --EEM----- -VQYL----E DGG--IKEID VLFID-GMSV GAYLRNTLAL
36333349 --EKL----- -LKAL----D EEG--YKELP LLDID-HVNI GAYIRNTLAA
36333363 --EKL----- -LKQL----V DDG--FDEIP VLDID-HITV GPYIRNTLNV
36333373 --EKL----- -LKLL----V DEG--FDEIP VLDID-HINV GPYIRNTLNV
36333361 --EKL----- -LKQL----T DDG--FDEIP VLDID-HITV GPYIRNTLNV
78698570 --DKL----- -FKVL----N EQG--YKDLP LLDID-HVNV GPYIRNTLSA
86357297 --EKT----- -LAVI----L ANG--FDEIP VLGID-HINV GAYIRNTLSA
94971702 --ADK----- -LSKM----I DAG--IGEVN VFFPE-RDDV GTVISATLRR
126724853 VSGGS----- -LKEL----V DAG--VKEIP ILDID-NVNV GPYMRNTMAV
83949807 IIGGT----- -LKEL----I DAG--ITDIP VLDID-NINV GPYMRNTMAQ
21666266 --SEH----- -IVKL----E LFD--ISEIA FLNID-FLTV GPYVLNTLFL
72393943 --SEH----- -INKL----E LFD--IKEIF VLNID-FLTV GPYILNTLFL
58616892 --SEH----- -INKL----K LFD--INEIF ILNID-FLTV GPYILNTLFL
16124757 --VTS----- -IQAL----A DQG--FSTID VLDID-HVTV GAYMRNTLRV
113934121 --VTS----- -IEAL----A AQG--FSTID VLDID-HVTV GAYMRNTLRV
90417770 ERKGS----- -LIDL----I NAG--YDEFT VLDID-HVNV GGYIRNTLAV
36333369 EAKGN----- -LVEL----I NKG--YTEIP VLDID-HITV GPYIRNTLAV
36333339 --EKL----- -LKAL----N EQG--YKELP LLDID-HVNI GPYIRNTLNA
36333355 --EKS----- -LKAL----N EIG--YKELP ILDID-HVNV GPYIRNTLAA
36333353 --EKS----- -LKVL----N EIG--YKELP ILDID-HVNV GPYIRNTLSA
52082901 --EKL----- -LKAL----N EQG--YKELP ILDID-HVNI GPYIRNTLSA
52082903 --EKL----- -LKAL----N EQG--YKELP LLDID-HVNI GPYIRNTLSA
36333359 --DKL----- -MKAL----N EQG--YKELP LLDID-HVNV GPYIRNTLSA
62196286 --EKV----- -LKTL----I DTG--ETEIN VLDID-HVNI GAYIRNTLAV
41017786 --VTS----- -IQAL----A DQG--FSTID VLDID-HVTV GAYMRNTLRV
116251532 --EKT----- -LGII----L ANG--FDEIP VLGID-HINV GAYIRNTLTA
92117084 --EKS----- -LKAL----N EHG--YKELP LLDID-HVNV GPYIRNTLSA
74420412 --EKS----- -LKAL----N EEG--YKELP LLDID-HVNV GPYIRNTLAA
84685445 LIGGS----- -AKEL----I DAG--ITDIP VLDID-NVNV GPYIRNTVAA
67933520 --TTV----- -MSKL----I EAG--ITEFE IFFPE-RDDV GTVIAATIRK
88658392 --SEH----- -INKL----E LFN--IEEIF VLNID-FLTV GPYILNTLFL
89257013 --ESL----- -LKSC----V EVG--MLELE VIDFI-TTER GRYISDTLKY
118498136 --ESL----- -LESC----V EVG--MLELE VIDFI-TTER GRYISDTLKY
36333345 --EKS----- -LKAL----I EQG--YKDLP ILDID-HVNV GPYIRNTLSA
50982576 --EKS----- -LKAL----I EQG--YKDLP ILDID-HVNV GPYIRNTLSA
36333337 --EKL----- -LKAL----N EQG--YKELP ILDID-HVNI GPYIRNTLNA
36333365 --EKS----- -LKAL----L DAG--FDELP VLDID-HITV GPYIRNTLKV
41017741 --EKV----- -LKTL----I DTG--ETEIN VLDID-HVNI GAYIRNTLAV
46450754 --ASL----- -VENL----R EAG--ISRLP VLHTK-GLET SSSLRDTLVL
115315373 --ESL----- -LESC----V EVG--MLELE VIDFI-TTER GRYISDTLKY
81562131 --DKT----- -LKML----N EQG--YKELP LLDID-HVNV GPYIRNTLNA
91977663 --EKS----- -LKAL----N EEG--YKELP LLDID-HVNI GPYIRNTLSA
39936331 --DKT----- -LKML----N EQG--YKELP LLDID-HVNV GPYIRNTLNA
113875389 --EKT----- -LPVI----L SAG--FDEIP VLDID-HINI GAYIRNTLAA
85715144 --EKS----- -LKAL----N EEG--YKELP LLDID-HVNV GPYIRNTLAA
118735795 VTGGT----- -LKEL----L DAG--IEEIP VLDID-NITV GAYMRNTLAA
89053059 VSGGT----- -LKEL----I DAG--ITEIP VLDID-NVNV GPYMRNTLAV
81348897 LIGGT----- -VKEL----I DNG--VTNIP VLDID-NINV GPYIRNTMAQ
119383499 ISGGL----- -LKVL----L DNG--IEDIP VLDID-HVNV GPYIRNTMAA
13183060 --AEH----- -IVKL----E LFD--ISEIA FLNID-FLTV GPYVLNTLFL
83751225 --EKV----- -LKVL----F DVG--ANQIN ILDID-HMSV GAYIRNTLKV
42409679 --LED----- -IKKL----E LLS--VDEIS VLNID-NLFV GPYILNTLFL
58419220 --IED----- -VKKL----E LLS--IGEIS VLNID-NLSV GPYILNTLFL
81652940 --LED----- -IKKL----E LLS--VDEIS VLNID-NLFV GPYILNTLFL
120601489 --ASL----- -VENL----R EAG--ISRLP VLHTK-GLET SSSLRDTLVL
114799111 --EPI----- -IAEM----R EYG--IDSIE VLDID-AGGR GPWLRNTLKA
83858573 --EEV----- -INAI----N EAG--VDSLD VLDID-GLSI GGHMRTTLAA
90424947 --EKS----- -LKGL----N EQG--YKELP LLDID-HVNI GAYIRNTLAA
15074281 --EKT----- -LPVI----L SAG--FDEIP VLDID-HINI GAYIRNTLSA
77386669 VKGGT----- -LKLL----L DQG--ITDIP VLDID-NVNV GPYIRNTMAA
114764154 VTGGT----- -LKEL----V DAG--ITEIP VLDID-NVTV GPYMRNTMAQ
85375719 --PDH----- -LEAL----D AAG--IDELE LLDID-EINT GPWIRNTLKV
114570352 --EEI----- -LETL----K DTG--VKELN LLDIDPATGV GPYIRATLAA
21666269 --SEH----- -INKL----E LFN--IGNLW FKDGP-GI-V GPYILNTLFL
144900874 --AAV----- -LADL----E KLG--VTELP CLAID-HINV GPYIRNTLSV
83576941 --EAM----- -LADM----E KAG--FTELR VLHID-HVNV GPYVRNTLAM
41017724 --DKN----- -MKAL----N EQG--YKELP LLDID-HVNV GAYIRNTLSA
85709549 --LEH----- -VETF----D NAG--IDSLE LLDID-EINT GPWIRNTLKV
110681145 LIGGT----- -AKEL----V DAG--ITEIP VLDID-NVNV GPYMRNTMAQ
83941511 LIGGT----- -AKEL----I DAG--ITEIP LLDID-NINV GPYMRNTMAA
84515197 VTGGT----- -LRDL----I DAG--ITSIP VLDID-NISV GGYIRSTMAA
115378469 --QEK----- -VDEL----L KRD--IKEFK VLFID-NLNV GPYLRETLMM
95930693 --ETG----- -IQLL----R EKG--ITSVD VLFID-NLYV GPYLRDTLLQ
118746707 --ADK----- -LDEL----R QKE--VTTFN LLYID-GLNV TSSFRDTLLA
89071237 IIGGT----- -VKDL----L DAG--VTDIP VLDID-NVNV GPYMRNTMAQ
86137185 IIGGT----- -VKEL----M DAG--ITDIP VLDID-NVNV GPYMRNTMAA
99080075 IIGGS----- -VKEL----L DAG--ITDIP VLDID-NVNV GPYMRNTMAQ
41017805 --EKT----- -LRVL----F DVN--ADQID ILDID-HMNI GAYIRNTLKV
116748984 --ADM----- -LKEF----V ERG--VGEIE LLHLE-GQDV SPSFRNTLLM
83312239 --ANL----- -VAEL----E KAG--ISELP VLAID-HINV GPYMRNTLAI
51338825 --EKA----- -LKIL----F DVS--ADQIN ILDID-HMNI GAYIRNTLKV
110602084 --QAK----- -LEEI----K SKG--INTFK VLFID-NLHV TSSFRDTIII
88937666 --QVK----- -IDEI----K GRG--IATFK VLFID-NLHV TSSLRDTILI
94987347 --EGL----- -IQTF----R DAG--ITTFT VLHTR-GNDT SSSIRDTLVQ
114327212 --EAR----- -LAAL----E TLG--VTSLP TLAVD--QTT GPWIRNTLAI
126734767 VTGGT----- -LTEL----V AAG--VKTIP VLDID-NVTV GAYMRNTMAA
126737165 LIGGS----- -LKEL----M DAG--ITEIP VLDID-NVNV GPYMRNTMAA
49239811 --EKA----- -LKIL----F DVS--ADQIN ILDID-HMNI GAYIRNTLKV
81642549 --ETV----- -LENL----A ENG--INEFE TLFMD-GVNY SASFSHTLRL
109728116 --VEL----- -LSVI----S DLK--IKNIS VLVIN--PQS GPYIRNTLFS
86749405 KEIELFVGAT PMKAI----L EQG--YKELP LLDID-HVNV GPYIRNTLSA
108761304 --QEK----- -VDEL----L KHG--IKEFK VLFID-NLNV GPYLRETLML
88938867 --EAK----- -LKTF----E DAG--LDEIP TLAID--QAK GPWIRNTLAA
121536786 --EEK----- -LEEL----R KRG--IGEFK VLFID-NLNV LPSLRDTLMQ
39984899 --QAR----- -LDDI----K AKG--ITEFK VLFID-NLHV TSSLRDTLIA
91069512 --VEL----- -LSVI----S DLK--IKNIS VLVIN--PQS GPYIRNTLFS
88909139 --EDR----- -LAAL----E EMG--ITELP LLSVD--GSH GPWIRNTLAA
81701325 --QAR----- -LDDI----K AKG--ITEFK VLFID-NLHV TSSLRDTLIA
86158017 --EAK----- -VEEL----R KRN--INEFK VLFID-NLNI LPALRDTLMQ
85858138 --AAG----- -IDVV----R EKG--IRELS VINLG-EDLS NVSIRDTLLI
15081478 --LED----- -IKKL----E LLS--IDKIS VLNID-NVSV GPYILNTLFL
121543291 --EEV----- -FERI----G ELG--IEELQ ILFID-GAGS TDSIVKTLLL
145620218 --QAK----- -LEEI----I QKG--ITTFQ VLFID-NLHV TSSFRDTILI
52698494 --SDM----- -LNVI----N DLK--IKNVN VLVIN--PQS GPYIRNTLFA
75536057 --SDM----- -LNVI----N DLK--IKNVN VLVIN--PQS GPYIRNTLFA
55584169 --ADM----- -LQVI----N DLK--IKNVN VLVIN--PQS GPYIRNTLFA
78193094 --QAK----- -LDEI----K ARG--ISEFK VLFID-NLHV TSSLRDTLLV
102191436 --ADM----- -LNVI----N DLK--IKNVN VLVVN--PQS GPYIRNTLFA
06652717 --ADM----- -LNVI----N DLK--IKNVN VLVIN--PQS GPYIRNTLFA
06652714 --ADM----- -LNVI----N ALK--IKNVN VLVIN--PQS GPYIRNTLFA
03860707 --SDM----- -LKVI----N DLK--IKNVN VLVIN--PQS GSYIRNTLFA
42453335 --ADM----- -LNVI----N DLK--IKNVN VLVIN--PQS GPYIRNTLFA
91763154 --DTI----- -IKQI----L EAN--ITSIE ISITN-SINK GPYLLTTILN
06652723 --ADM----- -LNVI----N DLK--IKNVN VLVIN--PQS GPYIRNTLFA
93453265 --ESM----- -LEEI----L AAK--VKAFE ILVID-GITV SDSFSKTLQL
15081476 --KEH----- -VAKL----E FLD--VDSIK LVELK----- GNYIFSTV-L
118762708 --PEN----- -LEAL----D KAG--FDHVD LLDID-HVST GPWIRNTLKA
15081474 --KEH----- -VAKL----E FLD--VDSIK LVELK----- GNYVFSTV-L

67472412 DPTNDRLS
88909638 DPTNDRLS
77957012 DPTSDRLS
118741178 DPTSDRLS
77960652 DPTSDRLS
123440675 DPTSDRLS
77972249 DPTSDRLS
77977804 DPTSDRLS
118069351 DPTSDRLS
41017640 DPTNDRLS
49609709 DPSSDRLS
85058112 DPTSDRLS
52306319 DPSSDRLS
126209191 DPTYDRLS
41017666 DSTYDRLS
23467581 DPSYDRLS
41017792 DPSNDRLS
90413408 DSTTDRLS
75428794 DPSCDRLS
81398906 DSTTDRLS
90581313 DNTTDRLS
11261127 DSTTDRIS
89075377 DNTTDRLS
88909646 DSTVDRLS
41017994 DSTVDRIS
41018024 DSSVDRIS
145960951 DSTVDRIS
86147869 DSTVDRIS
01173148 DPTYDKTS
84393084 DSTVDRIS
94676492 DSTRDRLS
00296969 DSSHDRIS
85712785 DSTTNRLE
81362632 DSSNNRLE
117621409 DSSSSRLE
11134500 DSSNDRMS
124550261 DSTTNRLE
82498512 DPTTNRLE
82743827 DSTTNRLE
145297378 DSSSSRLE
145627288 DSTTNRLE
41018043 DPTTNRLE
91791532 DSTTNRLE
71796432 DATTNKFD
127511085 DSTTNRLE
68548494 DSTTNRLE
118757820 DSTTNRLE
25166478 DSTTDKTS
114561329 DSTTNRLE
41018148 DSTTNRLE
118075307 DSTTNRLE
78701560 DPTRTQLE
88861460 DSTTNRLE
90407965 DSSTNRLE
31340404 DPTHDKLS
33504346 DSTVTRFD
87122756 DPTNNPLE
118751475 DPTSNQLE
114773734 DSTNDRLE
119947049 DSSSNRLE
77965661 DETTDRTA
71144434 DSSTNKLE
76874104 DSSSSRLE
113869444 DETADQTA
94500503 DPSRTQLE
119468175 DSSSNRLE
74020342 DETTDKTA
105894500 DETTDKTA
115350314 DETTDKTA
118721067 DETTDKTA
81378946 DETVDKTA
12230977 DNTSNQLE
72120286 DETADQTA
77955741 DPTRTPLE
88812764 DPTTTQLE
67157001 DSTTNQLE
121533099 DDTADQTA
41017774 DDTVDQTA
118035013 DETADKMA
76791745 DSSTNRLE
83749356 DDTVDQTA
74316416 DDTTDEYA
110833239 DPTRTPLE
89095345 DPTRNQLE
91785473 DETADKMA
71557790 DSTSNQLE
119478600 DPSRNQLE
126666820 DPSRTPLE
90417542 DPSRTQLE
88950291 DATRSQME
95108735 DTTSNQLE
118056611 DSTTNQLE
41017716 DSTSNQLE
41017697 DETTDQMS
77385310 DSTSNQLE
82739427 DTTSNQLE
119858735 DTTSNQLE
145569368 DSTTNQLE
94493163 DPSHNQQE
91795637 DTTHSQLE
41018075 DPTKTQLE
90020571 DPARTQLE
118731655 DETVDEFA
124268635 DETADELA
91774628 DEIPDEYS
00045729 DTTSNQLE
47574111 DETADELA
41018077 DPTKTQLE
75434343 DPTKTQLE
134096328 DDTNDQMA
70732889 DSTSNQLE
119877117 DPTKTQLE
71549909 DESTDQMS
78099444 DTTTGREE
78099466 DTTVGRED
81251487 DTTSGREE
53804616 DLTETQLD
84714777 DETADEFA
91790275 DETADEFA
145588235 DETADQMA
38049094 DPTASQLE
83648859 DATRSQLE
81682419 DLTETQLD
78099422 DLTRDREE
78099462 DTTTGREE
56313630 DETADQWA
118054119 DETVDEFA
88799211 DPTSTPLE
88701442 DSTRNELE
03549149 DPTGSQLE
11261131 DPTRTQLE
71899985 DPTRTQLE
28199867 DPTRTQLE
121596184 DETVDEFA
119899713 DETADQWA
71845575 DETATRQA
71275247 DPTRTQLE
88704391 DSTRNELE
120613164 DETVDEFA
78099430 DTTTGREE
78099438 DTTAGREE
49529555 DTTMGRED
59802172 DETAGRQA
11261160 DETAGRQA
89902356 DETVDEFA
78099426 DTTSSREE
78099434 DTTTGREE
78099440 DTTTGREE
78099446 DTTTGREE
78099448 DTTTGREE
78099452 DTTTGREE
78099458 DTTSGREE
114153758 DETVDQTA
121609223 DETVDEFA
119502915 DASRNALE
78099432 DTTSGREE
78099436 DTTTGREE
78099450 DTTTGREE
78099456 DTTTGREE
78099460 DTTTGREE
41017646 DDIQDQTQ
78099424 DTTSGREE
78099428 DTTSGREE
78099464 DTTSGREE
41017684 DETADQMA
03660649 DTTTNQLE
76884108 DPTTTPLE
82701892 DETADEMA
88909633 DSTSSREE
93007001 DSTSSREE
91770311 DSTGSREE
78099442 DTTSNREE
94491355 DTTTNQLE
78099454 DTTTTREE
116514968 DTTKDRLT
118594007 DDVPDQYS
118602788 DETQTEIE
78362919 DTTTSQLE
84703909 DKNRNRDM
94497753 DKAEDRDQ
118591193 DKNESRED
103486971 DKAEDRDQ
88909122 DKVSNKEE
78220442 DKTADQEQ
114778903 DMVQSREE
41017783 DKNESRQD
87198050 DKAPDRDH
126732286 DKNVSRET
114704476 DKNESRQD
81355250 DKAEDRDH
17740410 DKNQNRQE
77918308 DRMATPED
36333343 DKNMTRED
68190110 DKNESRQD
121525595 DKCTNREQ
77699396 DKNMTRED
89358263 DKNVTRED
84499871 DKNMDRNS
68245305 DKNSGQDE
36333349 DKNVTRED
36333363 DKNSRREE
36333373 DKNSRREE
36333361 DKNSRREE
78698570 DKNMTRED
86357297 DKNENRQD
94971702 DSVKTPQE
126724853 DKNMGRDT
83949807 DKNMNRES
21666266 DKNMTQED
72393943 DKNVTYED
58616892 DKNISYED
16124757 DKNAIRED
113934121 DKNAVRED
90417770 DKNEGRQD
36333369 DKNSRREE
36333339 DKNMTRED
36333355 DKNMTRED
36333353 DKNMTRED
52082901 DKNMTRED
52082903 DKNMTRED
36333359 DKNMTRED
62196286 DKNESRQE
41017786 DKNAIRED
116251532 DKNENRQD
92117084 DKNLTRED
74420412 DKNMTRED
84685445 DKNMNRDT
67933520 DAVKTQNE
88658392 DKNVSYED
89257013 DLTRNTDE
118498136 DLTRNTDE
36333345 DKNMTRED
50982576 DKNVTRED
36333337 DKNMTRED
36333365 DKNSRREE
41017741 DKNESRQE
46450754 DKTPDMEA
115315373 DLTRNTDE
81562131 DKNMTRED
91977663 DKNMTRED
39936331 DKNMTRED
113875389 DKNENRQD
85715144 DKNMTRED
118735795 DKNMNRDT
89053059 DKNLNRES
81348897 DKNMNRET
119383499 DKNMSRDG
13183060 DRHITQED
83751225 DKNESRQD
42409679 DENMSYQD
58419220 DENMSYQD
81652940 DENMSYQD
120601489 DKTPDMEA
114799111 DKNETRFE
83858573 DKNDTREQ
90424947 DKNMTRED
15074281 DKNENRQD
77386669 DKNMGRDT
114764154 DKNMDRNS
85375719 DKAENRDE
114570352 DKNDSREQ
21666269 DKNVSYED
144900874 DKNSSREE
83576941 DKNTTREE
41017724 DKNMTRED
85709549 DKAENRDE
110681145 DKNMNRDT
83941511 DKNMNRDT
84515197 DKNMNRET
115378469 DKIETPEQ
95930693 DTVNNPED
118746707 DKISSSDE
89071237 DKNMNRET
86137185 DKNMGRDT
99080075 DKNMSRET
41017805 DKNESRQD
116748984 DKVNTQED
83312239 DKNSSREE
51338825 DKNESQQD
110602084 DKIGSTDD
88937666 DKIGSTDD
94987347 DKIPTTEK
114327212 DKNSTRDD
126734767 DKNMNRET
126737165 DKNMGRET
49239811 DKNESQQD
81642549 DKVITTAE
109728116 DKNQDRES
86749405 DKNMTRED
108761304 DKLETPEQ
88938867 DKNASRED
121536786 DKISTPEE
39984899 DKIAATEE
91069512 DKNQDRES
88909139 DKNSCRDE
81701325 DKIAATEE
86158017 DKISTPEE
85858138 DRMETPGD
15081478 DENMSYEN
121543291 DKVNTKEE
145620218 DKIGSTDE
52698494 DKNQDREA
75536057 DKNQDREA
55584169 DKNQDRET
78193094 DKINTTDD
102191436 DKNQDRET
06652717 DKNQDREA
06652714 DKNQDREA
03860707 DKNQDREA
42453335 DKNQDREA
91763154 DKNNSKND
06652723 DKNQDHEA
93453265 DRVESRED
15081476 QYDCSYEE
118762708 DKVEDRDH
15081474 QYDCSYEE
