# Supplementary material for: Complete Structural Model of Escherichia coli RNA Polymerase from a Hybrid Approach
Source: PLoS Biol. 2010 Sep 14;8(9):e1000483. doi: 10.1371/journal.pbio.1000483 (PMC2939025; doi:10.1371/journal.pbio.1000483)
Supplement: Dataset S3 — beta-i11_blast_to_fas_to_aln_man4_cull.msf – Sequence alignment (msf format) containing 310 non-redundant βi11 sequences. (0.07 MB TDS) [file pbio.1000483.s003.txt]

beta_i11_blast_to_fas_to_aln_man1_cull.msf MSF: 148 Type: P Check: 9999 ..

 Name: 67472412 Len: 147 Check: 9999 Weight: 1.00
 Name: 29143788 Len: 147 Check: 9999 Weight: 1.00
 Name: 41017640 Len: 147 Check: 9999 Weight: 1.00
 Name: 36783872 Len: 147 Check: 9999 Weight: 1.00
 Name: 49609709 Len: 147 Check: 9999 Weight: 1.00
 Name: 81646553 Len: 147 Check: 9999 Weight: 1.00
 Name: 85058112 Len: 147 Check: 9999 Weight: 1.00
 Name: 118741178 Len: 147 Check: 9999 Weight: 1.00
 Name: 77635951 Len: 147 Check: 9999 Weight: 1.00
 Name: 12722152 Len: 147 Check: 9999 Weight: 1.00
 Name: 118069351 Len: 147 Check: 9999 Weight: 1.00
 Name: 46143683 Len: 147 Check: 9999 Weight: 1.00
 Name: 33152866 Len: 147 Check: 9999 Weight: 1.00
 Name: 23467581 Len: 147 Check: 9999 Weight: 1.00
 Name: 145630307 Len: 147 Check: 9999 Weight: 1.00
 Name: 52306319 Len: 147 Check: 9999 Weight: 1.00
 Name: 75428794 Len: 147 Check: 9999 Weight: 1.00
 Name: 75828313 Len: 147 Check: 9999 Weight: 1.00
 Name: 33504346 Len: 147 Check: 9999 Weight: 1.00
 Name: 94676492 Len: 147 Check: 9999 Weight: 1.00
 Name: 27360735 Len: 147 Check: 9999 Weight: 1.00
 Name: 28807948 Len: 147 Check: 9999 Weight: 1.00
 Name: 10038726 Len: 147 Check: 9999 Weight: 1.00
 Name: 85712785 Len: 147 Check: 9999 Weight: 1.00
 Name: 84393084 Len: 147 Check: 9999 Weight: 1.00
 Name: 89075377 Len: 147 Check: 9999 Weight: 1.00
 Name: 86147869 Len: 147 Check: 9999 Weight: 1.00
 Name: 88861460 Len: 147 Check: 9999 Weight: 1.00
 Name: 71144434 Len: 147 Check: 9999 Weight: 1.00
 Name: 90413408 Len: 147 Check: 9999 Weight: 1.00
 Name: 46914941 Len: 147 Check: 9999 Weight: 1.00
 Name: 00296969 Len: 147 Check: 9999 Weight: 1.00
 Name: 68548494 Len: 147 Check: 9999 Weight: 1.00
 Name: 56178466 Len: 147 Check: 9999 Weight: 1.00
 Name: 88909646 Len: 147 Check: 9999 Weight: 1.00
 Name: 127511085 Len: 147 Check: 9999 Weight: 1.00
 Name: 71796432 Len: 147 Check: 9999 Weight: 1.00
 Name: 91791532 Len: 147 Check: 9999 Weight: 1.00
 Name: 114561329 Len: 147 Check: 9999 Weight: 1.00
 Name: 77816615 Len: 147 Check: 9999 Weight: 1.00
 Name: 78368995 Len: 147 Check: 9999 Weight: 1.00
 Name: 118075307 Len: 147 Check: 9999 Weight: 1.00
 Name: 25166478 Len: 147 Check: 9999 Weight: 1.00
 Name: 114773734 Len: 147 Check: 9999 Weight: 1.00
 Name: 76791745 Len: 147 Check: 9999 Weight: 1.00
 Name: 82743827 Len: 147 Check: 9999 Weight: 1.00
 Name: 145627288 Len: 147 Check: 9999 Weight: 1.00
 Name: 119877117 Len: 147 Check: 9999 Weight: 1.00
 Name: 118757820 Len: 147 Check: 9999 Weight: 1.00
 Name: 113951161 Len: 147 Check: 9999 Weight: 1.00
 Name: 41018148 Len: 147 Check: 9999 Weight: 1.00
 Name: 119947049 Len: 147 Check: 9999 Weight: 1.00
 Name: 90407965 Len: 147 Check: 9999 Weight: 1.00
 Name: 119468175 Len: 147 Check: 9999 Weight: 1.00
 Name: 67157001 Len: 147 Check: 9999 Weight: 1.00
 Name: 76874104 Len: 147 Check: 9999 Weight: 1.00
 Name: 90417542 Len: 147 Check: 9999 Weight: 1.00
 Name: 07378914 Len: 147 Check: 9999 Weight: 1.00
 Name: 121634009 Len: 147 Check: 9999 Weight: 1.00
 Name: 78692177 Len: 147 Check: 9999 Weight: 1.00
 Name: 24371822 Len: 147 Check: 9999 Weight: 1.00
 Name: 116514968 Len: 147 Check: 9999 Weight: 1.00
 Name: 117621409 Len: 147 Check: 9999 Weight: 1.00
 Name: 94500503 Len: 147 Check: 9999 Weight: 1.00
 Name: 145569368 Len: 147 Check: 9999 Weight: 1.00
 Name: 82498512 Len: 147 Check: 9999 Weight: 1.00
 Name: 27903944 Len: 147 Check: 9999 Weight: 1.00
 Name: 31340404 Len: 147 Check: 9999 Weight: 1.00
 Name: 78099422 Len: 147 Check: 9999 Weight: 1.00
 Name: 91770311 Len: 147 Check: 9999 Weight: 1.00
 Name: 90020571 Len: 147 Check: 9999 Weight: 1.00
 Name: 59802172 Len: 147 Check: 9999 Weight: 1.00
 Name: 78099462 Len: 147 Check: 9999 Weight: 1.00
 Name: 70732889 Len: 147 Check: 9999 Weight: 1.00
 Name: 77385310 Len: 147 Check: 9999 Weight: 1.00
 Name: 21107099 Len: 147 Check: 9999 Weight: 1.00
 Name: 145297378 Len: 147 Check: 9999 Weight: 1.00
 Name: 78099440 Len: 147 Check: 9999 Weight: 1.00
 Name: 78099438 Len: 147 Check: 9999 Weight: 1.00
 Name: 78099430 Len: 147 Check: 9999 Weight: 1.00
 Name: 83648859 Len: 147 Check: 9999 Weight: 1.00
 Name: 126640375 Len: 147 Check: 9999 Weight: 1.00
 Name: 119502915 Len: 147 Check: 9999 Weight: 1.00
 Name: 120613164 Len: 147 Check: 9999 Weight: 1.00
 Name: 88799211 Len: 147 Check: 9999 Weight: 1.00
 Name: 76884108 Len: 147 Check: 9999 Weight: 1.00
 Name: 88909633 Len: 147 Check: 9999 Weight: 1.00
 Name: 93007001 Len: 147 Check: 9999 Weight: 1.00
 Name: 119478600 Len: 147 Check: 9999 Weight: 1.00
 Name: 118056611 Len: 147 Check: 9999 Weight: 1.00
 Name: 21111911 Len: 147 Check: 9999 Weight: 1.00
 Name: 78362919 Len: 147 Check: 9999 Weight: 1.00
 Name: 88704391 Len: 147 Check: 9999 Weight: 1.00
 Name: 88701442 Len: 147 Check: 9999 Weight: 1.00
 Name: 78099452 Len: 147 Check: 9999 Weight: 1.00
 Name: 78099466 Len: 147 Check: 9999 Weight: 1.00
 Name: 78099448 Len: 147 Check: 9999 Weight: 1.00
 Name: 49529555 Len: 147 Check: 9999 Weight: 1.00
 Name: 81251487 Len: 147 Check: 9999 Weight: 1.00
 Name: 78099464 Len: 147 Check: 9999 Weight: 1.00
 Name: 78099460 Len: 147 Check: 9999 Weight: 1.00
 Name: 78099432 Len: 147 Check: 9999 Weight: 1.00
 Name: 71039427 Len: 147 Check: 9999 Weight: 1.00
 Name: 78099428 Len: 147 Check: 9999 Weight: 1.00
 Name: 34105498 Len: 147 Check: 9999 Weight: 1.00
 Name: 121609223 Len: 147 Check: 9999 Weight: 1.00
 Name: 89902356 Len: 147 Check: 9999 Weight: 1.00
 Name: 77955741 Len: 147 Check: 9999 Weight: 1.00
 Name: 95108735 Len: 147 Check: 9999 Weight: 1.00
 Name: 26987188 Len: 147 Check: 9999 Weight: 1.00
 Name: 71557790 Len: 147 Check: 9999 Weight: 1.00
 Name: 09950488 Len: 147 Check: 9999 Weight: 1.00
 Name: 78099446 Len: 147 Check: 9999 Weight: 1.00
 Name: 78099444 Len: 147 Check: 9999 Weight: 1.00
 Name: 78099456 Len: 147 Check: 9999 Weight: 1.00
 Name: 126358663 Len: 147 Check: 9999 Weight: 1.00
 Name: 118602788 Len: 147 Check: 9999 Weight: 1.00
 Name: 78099424 Len: 147 Check: 9999 Weight: 1.00
 Name: 145588235 Len: 147 Check: 9999 Weight: 1.00
 Name: 03660649 Len: 147 Check: 9999 Weight: 1.00
 Name: 78701560 Len: 147 Check: 9999 Weight: 1.00
 Name: 113869444 Len: 147 Check: 9999 Weight: 1.00
 Name: 83749356 Len: 147 Check: 9999 Weight: 1.00
 Name: 17547753 Len: 147 Check: 9999 Weight: 1.00
 Name: 134096328 Len: 147 Check: 9999 Weight: 1.00
 Name: 91785473 Len: 147 Check: 9999 Weight: 1.00
 Name: 67549786 Len: 147 Check: 9999 Weight: 1.00
 Name: 85066212 Len: 147 Check: 9999 Weight: 1.00
 Name: 118721067 Len: 147 Check: 9999 Weight: 1.00
 Name: 126666820 Len: 147 Check: 9999 Weight: 1.00
 Name: 119858735 Len: 147 Check: 9999 Weight: 1.00
 Name: 28851083 Len: 147 Check: 9999 Weight: 1.00
 Name: 91774628 Len: 147 Check: 9999 Weight: 1.00
 Name: 78099442 Len: 147 Check: 9999 Weight: 1.00
 Name: 87122756 Len: 147 Check: 9999 Weight: 1.00
 Name: 78099458 Len: 147 Check: 9999 Weight: 1.00
 Name: 78099436 Len: 147 Check: 9999 Weight: 1.00
 Name: 78099426 Len: 147 Check: 9999 Weight: 1.00
 Name: 84714777 Len: 147 Check: 9999 Weight: 1.00
 Name: 121533099 Len: 147 Check: 9999 Weight: 1.00
 Name: 74020342 Len: 147 Check: 9999 Weight: 1.00
 Name: 105894500 Len: 147 Check: 9999 Weight: 1.00
 Name: 77965661 Len: 147 Check: 9999 Weight: 1.00
 Name: 94493163 Len: 147 Check: 9999 Weight: 1.00
 Name: 11261131 Len: 147 Check: 9999 Weight: 1.00
 Name: 118751475 Len: 147 Check: 9999 Weight: 1.00
 Name: 78099450 Len: 147 Check: 9999 Weight: 1.00
 Name: 78099434 Len: 147 Check: 9999 Weight: 1.00
 Name: 41017716 Len: 147 Check: 9999 Weight: 1.00
 Name: 09107862 Len: 147 Check: 9999 Weight: 1.00
 Name: 78099454 Len: 147 Check: 9999 Weight: 1.00
 Name: 53753146 Len: 147 Check: 9999 Weight: 1.00
 Name: 88950291 Len: 147 Check: 9999 Weight: 1.00
 Name: 71549909 Len: 147 Check: 9999 Weight: 1.00
 Name: 121596184 Len: 147 Check: 9999 Weight: 1.00
 Name: 91790275 Len: 147 Check: 9999 Weight: 1.00
 Name: 71845575 Len: 147 Check: 9999 Weight: 1.00
 Name: 94312265 Len: 147 Check: 9999 Weight: 1.00
 Name: 118035013 Len: 147 Check: 9999 Weight: 1.00
 Name: 110833239 Len: 147 Check: 9999 Weight: 1.00
 Name: 53750143 Len: 147 Check: 9999 Weight: 1.00
 Name: 74316416 Len: 147 Check: 9999 Weight: 1.00
 Name: 91795637 Len: 147 Check: 9999 Weight: 1.00
 Name: 89095345 Len: 147 Check: 9999 Weight: 1.00
 Name: 88812764 Len: 147 Check: 9999 Weight: 1.00
 Name: 56313630 Len: 147 Check: 9999 Weight: 1.00
 Name: 56707314 Len: 147 Check: 9999 Weight: 1.00
 Name: 30139093 Len: 147 Check: 9999 Weight: 1.00
 Name: 118054119 Len: 147 Check: 9999 Weight: 1.00
 Name: 53804616 Len: 147 Check: 9999 Weight: 1.00
 Name: 82701892 Len: 147 Check: 9999 Weight: 1.00
 Name: 118746707 Len: 147 Check: 9999 Weight: 1.00
 Name: 118594007 Len: 147 Check: 9999 Weight: 1.00
 Name: 114153758 Len: 147 Check: 9999 Weight: 1.00
 Name: 114704476 Len: 147 Check: 9999 Weight: 1.00
 Name: 119899713 Len: 147 Check: 9999 Weight: 1.00
 Name: 118731655 Len: 147 Check: 9999 Weight: 1.00
 Name: 83576941 Len: 147 Check: 9999 Weight: 1.00
 Name: 124268635 Len: 147 Check: 9999 Weight: 1.00
 Name: 81359248 Len: 147 Check: 9999 Weight: 1.00
 Name: 88658392 Len: 147 Check: 9999 Weight: 1.00
 Name: 118591193 Len: 147 Check: 9999 Weight: 1.00
 Name: 114799111 Len: 147 Check: 9999 Weight: 1.00
 Name: 95930693 Len: 147 Check: 9999 Weight: 1.00
 Name: 145620218 Len: 147 Check: 9999 Weight: 1.00
 Name: 110602084 Len: 147 Check: 9999 Weight: 1.00
 Name: 88909139 Len: 147 Check: 9999 Weight: 1.00
 Name: 78193094 Len: 147 Check: 9999 Weight: 1.00
 Name: 58578835 Len: 147 Check: 9999 Weight: 1.00
 Name: 72393943 Len: 147 Check: 9999 Weight: 1.00
 Name: 41017676 Len: 147 Check: 9999 Weight: 1.00
 Name: 90417770 Len: 147 Check: 9999 Weight: 1.00
 Name: 15965101 Len: 147 Check: 9999 Weight: 1.00
 Name: 77918308 Len: 147 Check: 9999 Weight: 1.00
 Name: 78220442 Len: 147 Check: 9999 Weight: 1.00
 Name: 38049094 Len: 147 Check: 9999 Weight: 1.00
 Name: 68245305 Len: 147 Check: 9999 Weight: 1.00
 Name: 85858138 Len: 147 Check: 9999 Weight: 1.00
 Name: 144900874 Len: 147 Check: 9999 Weight: 1.00
 Name: 17740410 Len: 147 Check: 9999 Weight: 1.00
 Name: 83751225 Len: 147 Check: 9999 Weight: 1.00
 Name: 68190110 Len: 147 Check: 9999 Weight: 1.00
 Name: 89358263 Len: 147 Check: 9999 Weight: 1.00
 Name: 36333349 Len: 147 Check: 9999 Weight: 1.00
 Name: 113934121 Len: 147 Check: 9999 Weight: 1.00
 Name: 116748984 Len: 147 Check: 9999 Weight: 1.00
 Name: 39984899 Len: 147 Check: 9999 Weight: 1.00
 Name: 88606872 Len: 147 Check: 9999 Weight: 1.00
 Name: 13183060 Len: 147 Check: 9999 Weight: 1.00
 Name: 109948061 Len: 147 Check: 9999 Weight: 1.00
 Name: 34482607 Len: 147 Check: 9999 Weight: 1.00
 Name: 36333337 Len: 147 Check: 9999 Weight: 1.00
 Name: 85375719 Len: 147 Check: 9999 Weight: 1.00
 Name: 49239811 Len: 147 Check: 9999 Weight: 1.00
 Name: 146192852 Len: 147 Check: 9999 Weight: 1.00
 Name: 52082903 Len: 147 Check: 9999 Weight: 1.00
 Name: 91977663 Len: 147 Check: 9999 Weight: 1.00
 Name: 86749405 Len: 147 Check: 9999 Weight: 1.00
 Name: 119383499 Len: 147 Check: 9999 Weight: 1.00
 Name: 83858573 Len: 147 Check: 9999 Weight: 1.00
 Name: 16124757 Len: 147 Check: 9999 Weight: 1.00
 Name: 83312239 Len: 147 Check: 9999 Weight: 1.00
 Name: 50876006 Len: 147 Check: 9999 Weight: 1.00
 Name: 88937666 Len: 147 Check: 9999 Weight: 1.00
 Name: 04155718 Len: 147 Check: 9999 Weight: 1.00
 Name: 86149044 Len: 147 Check: 9999 Weight: 1.00
 Name: 74420412 Len: 147 Check: 9999 Weight: 1.00
 Name: 36333343 Len: 147 Check: 9999 Weight: 1.00
 Name: 121536786 Len: 147 Check: 9999 Weight: 1.00
 Name: 86357297 Len: 147 Check: 9999 Weight: 1.00
 Name: 116251532 Len: 147 Check: 9999 Weight: 1.00
 Name: 14021283 Len: 147 Check: 9999 Weight: 1.00
 Name: 41017783 Len: 147 Check: 9999 Weight: 1.00
 Name: 78698570 Len: 147 Check: 9999 Weight: 1.00
 Name: 77699396 Len: 147 Check: 9999 Weight: 1.00
 Name: 36333369 Len: 147 Check: 9999 Weight: 1.00
 Name: 77386669 Len: 147 Check: 9999 Weight: 1.00
 Name: 118735795 Len: 147 Check: 9999 Weight: 1.00
 Name: 83941511 Len: 147 Check: 9999 Weight: 1.00
 Name: 88938867 Len: 147 Check: 9999 Weight: 1.00
 Name: 15081476 Len: 147 Check: 9999 Weight: 1.00
 Name: 115378469 Len: 147 Check: 9999 Weight: 1.00
 Name: 145959748 Len: 147 Check: 9999 Weight: 1.00
 Name: 85715144 Len: 147 Check: 9999 Weight: 1.00
 Name: 114778903 Len: 147 Check: 9999 Weight: 1.00
 Name: 71390288 Len: 147 Check: 9999 Weight: 1.00
 Name: 121525595 Len: 147 Check: 9999 Weight: 1.00
 Name: 90424947 Len: 147 Check: 9999 Weight: 1.00
 Name: 39936331 Len: 147 Check: 9999 Weight: 1.00
 Name: 36333373 Len: 147 Check: 9999 Weight: 1.00
 Name: 36333365 Len: 147 Check: 9999 Weight: 1.00
 Name: 36333363 Len: 147 Check: 9999 Weight: 1.00
 Name: 83367884 Len: 147 Check: 9999 Weight: 1.00
 Name: 126724853 Len: 147 Check: 9999 Weight: 1.00
 Name: 89053059 Len: 147 Check: 9999 Weight: 1.00
 Name: 114764154 Len: 147 Check: 9999 Weight: 1.00
 Name: 126737165 Len: 147 Check: 9999 Weight: 1.00
 Name: 114570352 Len: 147 Check: 9999 Weight: 1.00
 Name: 99080075 Len: 147 Check: 9999 Weight: 1.00
 Name: 84703909 Len: 147 Check: 9999 Weight: 1.00
 Name: 86158017 Len: 147 Check: 9999 Weight: 1.00
 Name: 46450754 Len: 147 Check: 9999 Weight: 1.00
 Name: 94987347 Len: 147 Check: 9999 Weight: 1.00
 Name: 88608380 Len: 147 Check: 9999 Weight: 1.00
 Name: 108761304 Len: 147 Check: 9999 Weight: 1.00
 Name: 57242438 Len: 147 Check: 9999 Weight: 1.00
 Name: 87198050 Len: 147 Check: 9999 Weight: 1.00
 Name: 81355250 Len: 147 Check: 9999 Weight: 1.00
 Name: 36333353 Len: 147 Check: 9999 Weight: 1.00
 Name: 27353685 Len: 147 Check: 9999 Weight: 1.00
 Name: 36333361 Len: 147 Check: 9999 Weight: 1.00
 Name: 84499871 Len: 147 Check: 9999 Weight: 1.00
 Name: 89071237 Len: 147 Check: 9999 Weight: 1.00
 Name: 85709549 Len: 147 Check: 9999 Weight: 1.00
 Name: 114327212 Len: 147 Check: 9999 Weight: 1.00
 Name: 103486971 Len: 147 Check: 9999 Weight: 1.00
 Name: 57240977 Len: 147 Check: 9999 Weight: 1.00
 Name: 78497094 Len: 147 Check: 9999 Weight: 1.00
 Name: 109671199 Len: 147 Check: 9999 Weight: 1.00
 Name: 145957806 Len: 147 Check: 9999 Weight: 1.00
 Name: 93453265 Len: 147 Check: 9999 Weight: 1.00
 Name: 36333345 Len: 147 Check: 9999 Weight: 1.00
 Name: 83949807 Len: 147 Check: 9999 Weight: 1.00
 Name: 126734767 Len: 147 Check: 9999 Weight: 1.00
 Name: 84515197 Len: 147 Check: 9999 Weight: 1.00
 Name: 86137185 Len: 147 Check: 9999 Weight: 1.00
 Name: 84685445 Len: 147 Check: 9999 Weight: 1.00
 Name: 71062923 Len: 147 Check: 9999 Weight: 1.00
 Name: 109728116 Len: 147 Check: 9999 Weight: 1.00
 Name: 52698494 Len: 147 Check: 9999 Weight: 1.00
 Name: 94497753 Len: 147 Check: 9999 Weight: 1.00
 Name: 86155457 Len: 147 Check: 9999 Weight: 1.00
 Name: 41017664 Len: 147 Check: 9999 Weight: 1.00
 Name: 121543291 Len: 147 Check: 9999 Weight: 1.00
 Name: 110681145 Len: 147 Check: 9999 Weight: 1.00
 Name: 56680067 Len: 147 Check: 9999 Weight: 1.00
 Name: 116335064 Len: 147 Check: 9999 Weight: 1.00
 Name: 91763154 Len: 147 Check: 9999 Weight: 1.00
 Name: 03860707 Len: 147 Check: 9999 Weight: 1.00
 Name: 102191436 Len: 147 Check: 9999 Weight: 1.00
 Name: 67005071 Len: 147 Check: 9999 Weight: 1.00
 Name: 06652723 Len: 147 Check: 9999 Weight: 1.00
 Name: 51459651 Len: 147 Check: 9999 Weight: 1.00
 Name: 42453335 Len: 147 Check: 9999 Weight: 1.00
 Name: 88909122 Len: 147 Check: 9999 Weight: 1.00
 Name: 118762708 Len: 147 Check: 9999 Weight: 1.00
 Name: 126732286 Len: 147 Check: 9999 Weight: 1.00
 Name: 42409679 Len: 147 Check: 9999 Weight: 1.00
 Name: 58419220 Len: 147 Check: 9999 Weight: 1.00
 Name: 15081478 Len: 147 Check: 9999 Weight: 1.00

//

67472412 ---KGIGDKI NAMLKQQQ-- -----EVA-- --K------- ----------
29143788 ---KGIGDKI NAMLKQQQ-- -----EVA-- --K------- ----------
41017640 ---KGIGDKI NAMLKQQQ-- -----EVA-- --K------- ----------
36783872 ---KGIGDKI NAMLKQQQ-- -----EVA-- --K------- ----------
49609709 ---KGIGEKI NAMLKQHE-- -----EVT-- --K------- ----------
81646553 ---KGIGEKI NAMLKQHE-- -----EVT-- --K------- ----------
85058112 ---KGIGDKI NAMLKQHE-- -----EVA-- --K------- ----------
118741178 ---KGIGEKI NAMLKQQE-- -----EVA-- --K------- ----------
77635951 ---KGIGEKI NAMLKKQE-- -----EVA-- --K------- ----------
12722152 ---KGIGDKI NAMIKQQQ-- -----DVA-- --K------- ----------
118069351 ---KGIGEKI NQMLKQHQ-- -----EVA-- --K------- ----------
46143683 ---KGIGDQI NAMIKQQQ-- -----SVA-- --K------- ----------
33152866 ---RGIGDQI NAMIKQQQ-- -----EVT-- --K------- ----------
23467581 ---KGIGDQI NAMIKQKQ-- -----DVE-- --K------- ----------
145630307 ---KGIGDQI NAMLKQKQ-- -----EVE-- --K------- ----------
52306319 ---KGIGEQI NRMLKEKQ-- -----EIE-- --K------- ----------
75428794 ---KGIGEQI NIMLKQKQ-- -----DIE-- --K------- ----------
75828313 ---KGIGDKI NQMIKEQQ-- -----ELA-- --K------- ----------
33504346 ---KGIGDQI NLMLQQHQ-- -----EIN-- --K------- ----------
94676492 ---KGIGDKI NKMLKQHK-- -----NAE-- --Q------- ----------
27360735 ---KGIGDKI NQMVKEQQ-- -----ELA-- --K------- ----------
28807948 ---KGIGDKI NQMVKEQQ-- -----ELA-- --K------- ----------
10038726 ---KGIGDKI NHMLKTQE-- -----KIS-- --N------- ----------
85712785 ---RGIGTKI DKMLKAQR-- -----AMA-- --E------- ----------
84393084 ---KGIGDKI NQMLKEQQ-- -----ELH-- --K------- ----------
89075377 ---KGIGDKL NDMLKEQQ-- -----ELH-- --K------- ----------
86147869 ---KGIGDKI NQMVKEQQ-- -----ELH-- --K------- ----------
88861460 ---RGIGERI EEMIKEQR-- -----ALH-- --E------- ----------
71144434 ---RGIGEKI NRMLEAQQ-- -----EIH-- --K------- ----------
90413408 ---KGIGDKL NEMLKQQQ-- -----ELH-- --K------- ----------
46914941 ---KGIGDKL NEMLKQQQ-- -----ELH-- --K------- ----------
00296969 ---KGIGNKI NNMLKKQE-- -----KIS-- --N------- ----------
68548494 ---KGIGNRI QAMLEEQR-- -----EVA-- --E------- ----------
56178466 ---RGIGSKI EKMLKQQR-- -----AIS-- --E------- ----------
88909646 ---KGVGDKI NQMLKEQQ-- -----ELH-- --K------- ----------
127511085 ---KGIGDRI TAMLEEQR-- -----ELA-- --E------- ----------
71796432 ---KGIGDKI NFMLQQHK-- -----EAN-- --Q------- ----------
91791532 ---KGIGNKI TAMLEEQR-- -----EIA-- --E------- ----------
114561329 ---KGIGNKI TAMLEEQR-- -----EIA-- --E------- ----------
77816615 ---KGIGNKI TAMLEEQR-- -----ELA-- --E------- ----------
78368995 ---KGIGDRI TAMLEEQR-- -----ELA-- --E------- ----------
118075307 ---KGIGDKI AAMLEEQR-- -----ELA-- --E------- ----------
25166478 ---KGIGNII DNMLKNNK-- -----KIY-- --K------- ----------
114773734 ---HGLGVKI DRMIKEQE-- -----EVT-- --K------- ----------
76791745 ---HGIGVKI DRMLKEHE-- -----EMA-- --K------- ----------
82743827 ---KGIGNKI TAMLEEQR-- -----ELA-- --E------- ----------
145627288 ---KGIGNKI TAMLEEQR-- -----ELA-- --E------- ----------
119877117 ---KGLGRKI QAMMEAQA-- -----AVA-- --D------- ----------
118757820 ---KGIGNRI TEMLEEQR-- -----ELA-- --E------- ----------
113951161 ---KGIGNKI TAMLEEQR-- -----ELA-- --E------- ----------
41018148 ---KGIGDQI TAMLEEQR-- -----QLA-- --E------- ----------
119947049 ---KGVGEKL ERMIKYQR-- ---DIEIT-- --K------- ----------
90407965 ---KGVGEKL ERMIKNQR-- ---EVEMA-- --K------- ----------
119468175 ---RGIGERL EEMMKEQR-- -----ELH-- --E------- ----------
67157001 ---KGLGEKI NRMLEEQR-- -----KVA-- --E------- ----------
76874104 ---RGIGERI EEMMKEQR-- -----ELH-- --E------- ----------
90417542 ---KGLGVKI DAMIKAQS-- -----KAA-- --E------- ----------
07378914 ---KGIGERI DRMLKEQR-- -----KAG-- --E------- ----------
121634009 ---KGIGERI DRMLKEQR-- -----KAG-- --E------- ----------
78692177 ---KGIGNKI AAMLEDQR-- ---EKGLA-- --E------- ----------
24371822 ---KGIGHKI AAMLEDQR-- ---EKGLA-- --E------- ----------
116514968 ---KGIGNII NRMLKTNK-- -----KIY-- --K------- ----------
117621409 ---KGIGEKI DRMVKEQR-- -----ELH-- --E------- ----------
94500503 ---KGLGEKI NEMIRQQK-- -----AIA-- --E------- ----------
145569368 ---KGLGEKI NLMLEEQR-- -----KVA-- --E------- ----------
82498512 ---KGIGNKI AAMLEDQR-- ---EKGLA-- --E------- ----------
27903944 ---KGLGNII DTMLKQQK-- -----SIL-- --N------- ----------
31340404 ---KGLGNII DTMLKQQK-- -----SIL-- --N------- ----------
78099422 ---KGLGDKI EKMLKEQR-- -----TVL-- --E------- ----------
91770311 ---KGLGDKI NGMIKAQA-- -----AVT-- --E------- ----------
90020571 ---KSLGEKI DEMLKQQK-- -----AVA-- --E------- ----------
59802172 ---KGIGERI DRMLKERR-- -----KAG-- --E------- ----------
78099462 ---KGLGEQI DKMLKQQR-- -----EIA-- --E------- ----------
70732889 ---KGLGEKI NRMVEEQR-- -----KVA-- --E------- ----------
77385310 ---KGLGEKI NRMVEEQR-- -----KVA-- --E------- ----------
21107099 ---KGLGRKI QRMLEAQA-- -----AVS-- --E------- ----------
145297378 ---KGIGEKI DRMIKEQR-- -----ALH-- --E------- ----------
78099440 ---KGLGEQI DKMLQQQR-- -----TVA-- --E------- ----------
78099438 ---KGLGDKI EKMLKEQR-- -----TVL-- --E------- ----------
78099430 ---KGLGDKI DKMMKEQR-- -----TVL-- --E------- ----------
83648859 ---KGLGDKI NRMLAEQK-- -----QAA-- --E------- ----------
126640375 ---KGLGDKI EKMLKEQR-- -----TVL-- --E------- ----------
119502915 ---HGLGLKI NTMLEQQA-- -----KIG-- --Q------- ----------
120613164 ---KGIGQRI GDMLRDQA-- -----KAA-- --E------- ----------
88799211 ---KGLGDRI NEMVEEQR-- -----SAA-- --E------- ----------
76884108 ---KGLGRKI GALLESGE-- -----QAS-- --E------- ----------
88909633 ---KGLGEKI DGMLKSQA-- -----AIK-- --D------- ----------
93007001 ---KGLGEKI DGMLKSQA-- -----AIK-- --D------- ----------
119478600 ---KGLGEKI DTMLQEQR-- -----KIA-- --E------- ----------
118056611 ---KGLGEKI NRMLEEQR-- -----KVA-- --E------- ----------
21111911 ---KGLGRKI QRMLEAQT-- -----AVS-- --E------- ----------
78362919 ---EGLGAKI NAMLEQQA-- -----DIK-- --E------- ----------
88704391 ---RGLGDKI NEMLEEQR-- -----KTA-- --D------- ----------
88701442 ---RGLGDKI NEMLEEQR-- -----KTA-- --D------- ----------
78099452 ---KGLGEQI DKMLKQQR-- -----TIA-- --E------- ----------
78099466 ---KGLGEQI DKMLKQQR-- -----EIA-- --E------- ----------
78099448 ---KGLGEQI DKMLQQQR-- -----TIA-- --E------- ----------
49529555 ---KGLGEQI DKMLQQQR-- -----TIA-- --E------- ----------
81251487 ---KGLGEQI DKMLQQQR-- -----TIA-- --E------- ----------
78099464 ---KGLGDKI EKMLKEQR-- -----TVI-- --E------- ----------
78099460 ---KGLGDKI DKMLQEQR-- -----TVL-- --E------- ----------
78099432 ---KGLGDKI DKMMKEQR-- -----TVL-- --E------- ----------
71039427 ---KGLGEKI DGMLKSQA-- -----AIK-- --D------- ----------
78099428 ---KGLGDKI EKMLKEQR-- -----TVL-- --E------- ----------
34105498 ---KGIGERI NRMVREQS-- ------AA-- --E------- ----------
121609223 ---KGIGQRI GDMLQQQA-- -----KAA-- --E------- ----------
89902356 ---KGIGQRI GDMLQAEA-- -----KVA-- --E------- ----------
77955741 ---KGLGERI SRMLDEQR-- -----KVA-- --E------- ----------
95108735 ---KGLGEKI DRMIEEQR-- -----KAA-- --E------- ----------
26987188 ---KGLGEKI DRMLEEQR-- -----KAA-- --E------- ----------
71557790 ---KGLGEKI NRMLEEQR-- -----KVA-- --E------- ----------
09950488 ---KGLGEKI NRMLEEQR-- -----KVA-- --E------- ----------
78099446 ---KGLGEQI DKMLKQQR-- -----TIA-- --E------- ----------
78099444 ---KGLGEQI DKMLKEQR-- -----TIA-- --E------- ----------
78099456 ---KGLGDKI EKMLKEQR-- -----TVI-- --E------- ----------
126358663 ---KGLGEKI DRMLEEQR-- -----KAA-- --E------- ----------
118602788 ---KGLGYKI TAMLDEKR-- ---TDMVK-- --Q------- ----------
78099424 ---KGLGDKI DKMMKEQR-- -----TVL-- --E------- ----------
145588235 ---QGIGKRI DEMVRQQV-- -----KQA-- --E------- ----------
03660649 ---KGLGKKI GEMIEKGA-- -----DAK-- --E------- ----------
78701560 ---RGLGKRI GEMLEQHT-- -----KMQ-- --E------- ----------
113869444 ---RGLGERI GNMLKAQA-- -----KAA-- --E------- ----------
83749356 ---RGLGERI GNMLKAQA-- -----KAA-- --E------- ----------
17547753 ---RGLGERI GNMLKAQA-- -----KAA-- --E------- ----------
134096328 ---KGLGLRI GEMLNTQV-- -----QIA-- --E------- ----------
91785473 ---KGLGWRI GEMLQRQA-- -----KIA-- --E------- ----------
67549786 ---KGLGWRI GEMLQRQA-- -----KIE-- --E------- ----------
85066212 ---KGLGWRI GEMLARQT-- -----KIE-- --E------- ----------
118721067 ---KGLGWRI GEMLQRQA-- -----KIE-- --E------- ----------
126666820 ---KGLGERI SRMLDEQR-- -----KVA-- --E------- ----------
119858735 ---KGLGEKI DRMIEEQR-- -----KAA-- --E------- ----------
28851083 ---KGLGEKI NRMLEEQR-- -----KVI-- --E------- ----------
91774628 ---KGLGIRI GNMLQAQA-- -----KAA-- --E------- ----------
78099442 ---KGLGDQI DKMMKEQR-- -----TVL-- --E------- ----------
87122756 ---KGLGRKI NEMLEVER-- -EKAEHVA-- --E------- ----------
78099458 ---KGLGEQI DKMLKQQR-- -----AIV-- --E------- ----------
78099436 ---KGLGDKI EKMLKEQR-- -----TVI-- --E------- ----------
78099426 ---KGLGDKI DKMMKEQR-- -----TVL-- --E------- ----------
84714777 ---KGLGQRI GDMLQAES-- -----KVA-- --E------- ----------
121533099 ---RGLGERI GNMLKAQA-- -----KAA-- --E------- ----------
74020342 ---KGLGWRI GEMLQRQA-- -----KIE-- --E------- ----------
105894500 ---KGLGWRI GEMLQRQA-- -----KIE-- --E------- ----------
77965661 ---KGLGWRI GEMLQRQA-- -----KIE-- --E------- ----------
94493163 ---KGLGNKI AKMLDAQK-- -----SIK-- --E------- ----------
11261131 ---KGLGHRI QRMLEANA-- -----AIA-- --D------- ----------
118751475 ---KGLGRKI NEMLVVER-- -EKAEAVA-- --E------- ----------
78099450 ---KGLGEEI DKMLKAQR-- -----TVL-- --E------- ----------
78099434 ---KGLGDKL EKMLKEQR-- -----TVL-- --E------- ----------
41017716 ---KGLGEKI NRMLEEQR-- -----KVI-- --E------- ----------
09107862 ---KGLGHRI QRMLEANA-- -A----IA-- --D------- ----------
78099454 ---KGLGDQI DKMMKEQR-- -----TVL-- --E------- ----------
53753146 ---KGLGRKI AQMLDEKQ-- -----TPE-- --A------- ----------
88950291 ---RGLGHQI GQMLEQQA-- -----DAE-- --A------- ----------
71549909 ---KGLGKKI NEMLISQR-- -----DAS-- --E------- ----------
121596184 ---KGMGQRI GDMLQREA-- -----KTA-- --E------- ----------
91790275 ---KGLGQRI GDMLQAEA-- -----KVA-- --E------- ----------
71845575 ---KGLGHKI GAMLRAQS-- -----SAK-- --E------- ----------
94312265 ---RGLGQRI GDMLKASA-- -----KAQ-- --E------- ----------
118035013 ---KGLGWRI GEMLQRQA-- -----RIE-- --E------- ----------
110833239 ---KGLGERI GEMLAEQK-- -----KIA-- --D------- ----------
53750143 ---KGLGRKI AQMLDERQ-- -T----PE-- --A------- ----------
74316416 ---KGLGEKI GQMMAAQT-- ---KSVVK-- --E------- ----------
91795637 ---NGLGVKI DRMLRDAR-- ---QQQVA-- --E------- ----------
89095345 ---KGLGRRI NEMLEQER-- -ERVETVK-- --E------- ----------
88812764 ---KALGRKI ADLLDTHT-- -----EIS-- --E------- ----------
56313630 ---KALGNKI GTMLRANA-- -----AAA-- --E------- ----------
56707314 ---YGLGKKI EKTLEKTR-- -----KAA-- --E------- ----------
30139093 ---KELGKRV NEMLASQR-- -----NVS-- --D------- ----------
118054119 ---KGLGQRI GDMLQKEA-- -----RAA-- --E------- ----------
53804616 ---KGVGLKI GRMLEAKA-- -----KIE-- --E------- ----------
82701892 ---KGLGQKI GDMLRAGK-- -----EIV-- --E------- ----------
118746707 ---KGLGWKI QKMLEEHT-- -----SEE-- --N------- ----------
118594007 ---KGLGDRI DEMMRSNT-- -----NIA-- --E------- ----------
114153758 ---KGVGQRI ADMLQDER-- ---TAQVK-- --N------- ----------
114704476 ---SGMGKKI GAMLEAYQ-- --ENNDVA-- --P------- ----------
119899713 ---KGLGQKI DRLLRANA-- -----AAG-- --E------- ----------
118731655 ---KGLGQRI GDMLQQEA-- -----RAA-- --E------- ----------
83576941 ---RGLGAQI GALLEQVK-- -RGLIPIN-- --D------- ----------
124268635 ---KGIGQRI GDLLQQEA-- -----KIA-- --D------- ----------
81359248 ---VNLGKKI GRILDKGG-- ---PSMIA-- --D------- ----------
88658392 ---VNLGKKI GHILDNLD-- ---ELTVS-- --H------- ----------
118591193 ---RGMGNRI GEMYDEYR-- --KSGEIE-- --Q------- ----------
114799111 ---RGLGNII DKALEEFH-- --QKHDVA-- --A------- ----------
95930693 ---RGLGNQI QEVLDRQH-- -----THN-- --E------- ----------
145620218 ---KGLGWKI EEFLEKNA-- -----PHD-- --E------- ----------
110602084 ---KGIGWQI EEMLEKNS-- -----EKT-- --K------- ----------
88909139 ---ANIGASI GDMVDEYQ-- -RTGERKQ-- --E------- ----------
78193094 ---KGIGWKI EEMLEKHS-- -----PSA-- --T------- ----------
58578835 ---VNLGKKI GNILDNID-- ---ELTIA-- --H------- ----------
72393943 ---VNLGKKI GHILDNID-- ---ELTIS-- --H------- ----------
41017676 ---KGVGYRI ADMLRDER-- ---TAQAK-- --S------- ----------
90417770 ---AGMGRKI GDMLEAYQ-- --TSQDVS-- --P------- ----------
15965101 ---AGMGKKI GAMLDAYK-- --AGADIQ-- --P------- ----------
77918308 ---RGLGVQI QEHLDRYY-- -----TPE-- --A------- ----------
78220442 ---KEMGRKL ALMLEHGQ-- -----DLA-- --S------- ----------
38049094 ---KGLGQRI ANLLDRKS-- -P----IS-- --E------- ----------
68245305 ---RGMGFKI EEALKQHR-- ---KGVAD-- --V------- ----------
85858138 ---KGLGEKL NDMLDSYQ-- -----KGN-- --Q------- ----------
144900874 ---AGLGQQI GRVLEGYR-- -HNTATVE-- --D------- ----------
17740410 ---AGMGKKI GEMLEEYR-- --KTMDIS-- --E------- ----------
83751225 ---AGMGKKI GDLVDFYQ-- --ETGDIL-- --P------- ----------
68190110 ---AGMGRQI GELIDAYK-- --EAGDIK-- --P------- ----------
89358263 ---AGLGRQV AAAMEAYY-- --GKQDLK-- --P------- ----------
36333349 ---AGMGKKI GETIDAFY-- --QRQDLK-- --P------- ----------
113934121 ---AGLGKQI TTLLEDWQ-- --AGGQKQ-- --A------- ----------
116748984 ---KGIGMQL AQMLEECR-- -----ERE-- --T------- ----------
39984899 ---KGIGWKI EEMLESYS-- -----PAD-- --H------- ----------
88606872 ---VNLGHRV GRMLDSGE-- -EEGPVVE-- --S------- ----------
13183060 ---VNLGHRV GRMLDSGE-- -EEGPVVE-- --R------- ----------
109948061 ---KEFGKQI ASMLENQT-- ---RDFVK-- --E------- ----------
34482607 ---KKLGAQI NEMFENQT-- ---KDWMG-- --A------- ----------
36333337 ---AGLGKRI GQAVDAYY-- GHGKSDIK-- --P------- ----------
85375719 ---RGLGQQV KNALEDWR-- -AANPDPE-- --AGK--PPE A---------
49239811 ---AGMGKKI GDLVDLYQ-- --ETGDIF-- --P------- ----------
146192852 ---AGLGKRI AQTVDAYL-- --SKQDVK-- --P------- ----------
52082903 ---AGLGKRI GQAAEAYW-- --SKQDLK-- --P------- ----------
91977663 ---AGMGKKI GQTIDAYY-- --QRQDLK-- --P------- ----------
86749405 ---AGMGKKI GQTIDAYY-- --QRQDLK-- --P------- ----------
119383499 ---RGLGIKI DEALQDYR-- --RNGDMT-- --P------- ----------
83858573 ---KGLGRQI GEAYEAYK-- --RNGDQG-- --D------- ----------
16124757 ---ANLGKQI TNLLEDWQ-- --QGGQKQ-- --A------- ----------
83312239 ---AGLGQQI GGMLDKYK-- -RNAATII-- --D------- ----------
50876006 ---KNLGAQL EKLAEQYA-- ------VE-- --E------- ----------
88937666 ---KGIGWQI EDMLEKNS-- -----PQN-- --Q------- ----------
04155718 ---KEFGKQI ASMLEDKT-- ---KDFAK-- --E------- ----------
86149044 ---LRLGDQI QEIFDRKQ-- ---KDFLK-- --E------- ----------
74420412 ---AGLGRRI GQAVDAYL-- ASAKQETK-- --P------- ----------
36333343 ---AGLGKRI GQAVDAYY-- GHGKSDIK-- --P------- ----------
121536786 ---KNVGWRL QEMIEKNF-- -----GPD-- --Q------- ----------
86357297 ---AGMGRQI GELIEAYK-- --ANGNIE-- --P------- ----------
116251532 ---AGMGRQI GELIEAYK-- --ANGNIE-- --P------- ----------
14021283 ---AGMGKKI GELIDTYK-- --AAGDIK-- --P------- ----------
41017783 ---AGMGKKI GELIDTYK-- --AAGDIK-- --P------- ----------
78698570 ---AGLGKRI AQTVDAYL-- --SKQDVK-- --P------- ----------
77699396 ---AGLGKRI GQTIDAYY-- --QKQDLK-- --P------- ----------
36333369 ---AGLGKQI GAALDAYR-- --KGHDIK-- --A------- ----------
77386669 ---RGLGIKI DEALQDYR-- --RSGDLT-- --P------- ----------
118735795 ---RGMGLKI DEALGEYR-- --RSGDMT-- --P------- ----------
83941511 ---RGLGINI DEALQEYK-- --RSGDLT-- --P------- ----------
88938867 ---ANLGRQI GEAVEAYQ-- -RDVAERE-- --R------- ----------
15081476 ---YNLGKKI SKLLDEGN-- ------YS-- --E------- ----------
115378469 ---KGVGEQL QRYIEENY-- -----SGE-- --Q------- ----------
145959748 ---LRLGDQI QEIFNRKQ-- ---KDFLK-- --E------- ----------
85715144 ---AGLGRRI GQAVDAYL-- ASTKQETK-- --P------- ----------
114778903 ---SELGKRI EEKMRAKV-- -----GNE-- --E------- ----------
71390288 ---AGMGKKI GELLDVYR-- --KTANIE-- --P------- ----------
121525595 ---AGLGKKI EVALDAYH-- --RENKPK-- --E------- ----------
90424947 ---AGLGKRI GQTIDAYY-- --QKQDLK-- --P------- ----------
39936331 ---AGLGKRI GETIDAYY-- --QSQDLK-- --P------- ----------
36333373 ---AGLGKQI SQALDAYR-- --KSSDFT-- --A------- ----------
36333365 ---AGLGKQI GKAIDAYR-- --KAHDSK-- --A------- ----------
36333363 ---AGLGKQI GAALDAYK-- --KTNDFK-- --A------- ----------
83367884 ---RGLGIQI DEALQDYR-- --RSGDLT-- --P------- ----------
126724853 ---RGLGLKI DDALGEYR-- --RSGDVT-- --P------- ----------
89053059 ---RGMGLQI DEALDEYR-- --RSGDMT-- --P------- ----------
114764154 ---RGLGIKI DDALQDYR-- --RSGDLT-- --P------- ----------
126737165 ---RGLGIQV DDALQEYR-- --RSGDLT-- --P------- ----------
114570352 ---RGLGKQL GEAYDAYK-- --RDGSTA-- --T------- ----------
99080075 ---RGLGLKI DDALQDYR-- --RTGDLT-- --P------- ----------
84703909 ---RGLGRQI GDALEYWE-- -RDESKKD-- --E------- ----------
86158017 ---RNVGLRL QEMIEKEY-- -----GPE-- --Q------- ----------
46450754 ---KELGRQL AEMLDSGA-- -----AMA-- --T------- ----------
94987347 ---KELGQQL NNMVEQGV-- -----AIQ-- --S------- ----------
88608380 ---YNLGKKI SKLLDEGN-- ------YS-- --E------- ----------
108761304 ---KGTGEAL QRYVEANW-- -----SSD-- --A------- ----------
57242438 ---LKLGEQI QELFDKKQ-- ---KDFIK-- --S------- ----------
87198050 ---RGLGKRI GEALDAWR-E ANPNPEAGQP PEA------- ----------
81355250 ---RGLGAKV RTALEEWR-- -EANADRY-- --EWDFSPPE V---------
36333353 ---AGLGRRI AQTVDAYY-- --SKQDSK-- --P------- ----------
27353685 ---AGLGKRI GQTVDAYL-- --SKQDIK-- --P------- ----------
36333361 ---AGLGRQI SQALDAYK-- --KTNDFK-- --A------- ----------
84499871 ---RGLGLKV DEALDEYR-- --RSGDMT-- --P------- ----------
89071237 ---RGLGIQI DEALQEYR-- --RSGDLT-- --P------- ----------
85709549 ---RGLGMDI ADKLEEWH-- -AANPNAK-- --EDYASAKP PEA-------
114327212 ---ANLGRQI GELVEDYR-- -RNGQQRD-- --E------- ----------
103486971 ---RGLGQQV TRALEEWR-- -DANPDAT-- --GGE--MPE A---------
57240977 ---MRLGDQI QEIFDKKQ-- ---KDFIK-- --Q------- ----------
78497094 ---RELGHQI TKEFESKQ-- ---KDFIK-- --N------- ----------
109671199 ---YRLGEQI NEIFETKK-- ---GEWIK-- --E------- ----------
145957806 ---YRLGEQI NEIFETKK-- ---GEWLK-- --E------- ----------
93453265 ---KELGKQV QQMAEARD-- ------LA-- --A------- ----------
36333345 ---AGLGKRI GQAVDAYLAK GDGKSDTK-- --A------- ----------
83949807 ---RGFGVQI DEALQDYR-- --RSGDLT-- --P------- ----------
126734767 ---RGLGIQI DEALGEYR-- --RSGDLT-- --P------- ----------
84515197 ---RGLGIQI DEALGEYR-- --RSGDLT-- --P------- ----------
86137185 ---RGLGIQV DDALQEFR-- --RSGDLT-- --P------- ----------
84685445 ---RGLGLNI DEALGEYK-- --RSGDLT-- --P------- ----------
71062923 ---KEFGEEV KRLVNENN-- -KKFEKTE-- --K------- ----------
109728116 ---VNLAKKI AGLVEEHK-- -TKHASIE-- --K------- ----------
52698494 ---INLAQKI STLVKEYK-- -NKNIGIE-- --K------- ----------
94497753 ---RGLGEQI KHALEDWR-E ANPNAEAGAM PDA------- ----------
86155457 ---MKLGEQI EEIFENKK-- ---AEWIK-- --E------- ----------
41017664 ---KRLGQQI QEILSSQS-- ---KQWLD-- --T------- ----------
121543291 ---RVLGDQI STMLEEKK-- ------YK-- --D------- ----------
110681145 ---RGLGLNV DEALQEYR-- --RSGDLT-- --P------- ----------
56680067 ---RGLGLNV DEALQEYR-- --RSGDLT-- --P------- ----------
116335064 NLIKSFFLKI KNLNKISY-- ------FK-- ---------- ----------
91763154 ---KEFGEEV KRLVNENN-- -KKFEKTE-- --K------- ----------
03860707 ---INLAKKI STLVKEYK-- -DNHIDIE-- --E------- ----------
102191436 ---INLAKKI STLVQEYQ-- -NKKIAIE-- --Q------- ----------
67005071 ---INLAKKI STLVKEYK-- -NKHIGIE-- --Q------- ----------
06652723 ---INLAKKI STLVKEYK-- -NKHIGIE-- --Q------- ----------
51459651 ---INLAKKI STLVKEYK-- -DNNIDIE-- --Q------- ----------
42453335 ---INLAKKI STLVKEYK-- -NKHIGIE-- --Q------- ----------
88909122 ---HNLGKQL GAHLEKWN-- ------AE-- --N------- ----------
118762708 ---RGLGKQV TSALEAWR-- -EANPDAQ-- --AAT--PPA A---------
126732286 ---RALGIQV DEALQEYR-- --RSGDLT-- --P------- ----------
42409679 ---RKLGEKV SNILDEIN-- -KIKSAFC-- --KGIRSLND DNFTQFAVAY
58419220 ---KKLGERV GNILDEIN-- -KINSDFC-- --KEIRSLDD NNFAKFAAVY
15081478 ---KKLGEKV GNILDEIN-- -KIKRAFC-- --EAIRSLSD DDFEKFAALY

67472412 ---------- ---------- ---------- ---------- --------LR
29143788 ---------- ---------- ---------- ---------- --------LR
41017640 ---------- ---------- ---------- ---------- --------LR
36783872 ---------- ---------- ---------- ---------- --------LR
49609709 ---------- ---------- ---------- ---------- --------LR
81646553 ---------- ---------- ---------- ---------- --------LR
85058112 ---------- ---------- ---------- ---------- --------LR
118741178 ---------- ---------- ---------- ---------- --------LR
77635951 ---------- ---------- ---------- ---------- --------LR
12722152 ---------- ---------- ---------- ---------- --------LR
118069351 ---------- ---------- ---------- ---------- --------LR
46143683 ---------- ---------- ---------- ---------- --------LR
33152866 ---------- ---------- ---------- ---------- --------LR
23467581 ---------- ---------- ---------- ---------- --------LR
145630307 ---------- ---------- ---------- ---------- --------LR
52306319 ---------- ---------- ---------- ---------- --------LR
75428794 ---------- ---------- ---------- ---------- --------LR
75828313 ---------- ---------- ---------- ---------- --------LR
33504346 ---------- ---------- ---------- ---------- --------LR
94676492 ---------- ---------- ---------- ---------- --------LR
27360735 ---------- ---------- ---------- ---------- --------FR
28807948 ---------- ---------- ---------- ---------- --------FR
10038726 ---------- ---------- ---------- ---------- --------LR
85712785 ---------- ---------- ---------- ---------- --------LR
84393084 ---------- ---------- ---------- ---------- --------FR
89075377 ---------- ---------- ---------- ---------- --------FR
86147869 ---------- ---------- ---------- ---------- --------FR
88861460 ---------- ---------- ---------- ---------- --------LR
71144434 ---------- ---------- ---------- ---------- --------LR
90413408 ---------- ---------- ---------- ---------- --------FR
46914941 ---------- ---------- ---------- ---------- --------FR
00296969 ---------- ---------- ---------- ---------- --------LK
68548494 ---------- ---------- ---------- ---------- --------LR
56178466 ---------- ---------- ---------- ---------- --------LR
88909646 ---------- ---------- ---------- ---------- --------FR
127511085 ---------- ---------- ---------- ---------- --------LR
71796432 ---------- ---------- ---------- ---------- --------LR
91791532 ---------- ---------- ---------- ---------- --------LR
114561329 ---------- ---------- ---------- ---------- --------LR
77816615 ---------- ---------- ---------- ---------- --------VR
78368995 ---------- ---------- ---------- ---------- --------LR
118075307 ---------- ---------- ---------- ---------- --------LR
25166478 ---------- ---------- ---------- ---------- --------IK
114773734 ---------- ---------- ---------- ---------- --------LR
76791745 ---------- ---------- ---------- ---------- --------LR
82743827 ---------- ---------- ---------- ---------- --------VR
145627288 ---------- ---------- ---------- ---------- --------VR
119877117 ---------- ---------- ---------- ---------- --------LR
118757820 ---------- ---------- ---------- ---------- --------LR
113951161 ---------- ---------- ---------- ---------- --------VR
41018148 ---------- ---------- ---------- ---------- --------IR
119947049 ---------- ---------- ---------- ---------- --------VR
90407965 ---------- ---------- ---------- ---------- --------VR
119468175 ---------- ---------- ---------- ---------- --------LR
67157001 ---------- ---------- ---------- ---------- --------LR
76874104 ---------- ---------- ---------- ---------- --------LR
90417542 ---------- ---------- ---------- ---------- --------IR
07378914 ---------- ---------- ---------- ---------- --------LR
121634009 ---------- ---------- ---------- ---------- --------LR
78692177 ---------- ---------- ---------- ---------- --------VR
24371822 ---------- ---------- ---------- ---------- --------VR
116514968 ---------- ---------- ---------- ---------- --------IR
117621409 ---------- ---------- ---------- ---------- --------MR
94500503 ---------- ---------- ---------- ---------- --------IR
145569368 ---------- ---------- ---------- ---------- --------LR
82498512 ---------- ---------- ---------- ---------- --------VR
27903944 ---------- ---------- ---------- ---------- --------IR
31340404 ---------- ---------- ---------- ---------- --------IR
78099422 ---------- ---------- ---------- ---------- --------LR
91770311 ---------- ---------- ---------- ---------- --------LR
90020571 ---------- ---------- ---------- ---------- --------IR
59802172 ---------- ---------- ---------- ---------- --------LR
78099462 ---------- ---------- ---------- ---------- --------LR
70732889 ---------- ---------- ---------- ---------- --------LR
77385310 ---------- ---------- ---------- ---------- --------LR
21107099 ---------- ---------- ---------- ---------- --------LR
145297378 ---------- ---------- ---------- ---------- --------MR
78099440 ---------- ---------- ---------- ---------- --------LR
78099438 ---------- ---------- ---------- ---------- --------LR
78099430 ---------- ---------- ---------- ---------- --------LR
83648859 ---------- ---------- ---------- ---------- --------IR
126640375 ---------- ---------- ---------- ---------- --------LR
119502915 ---------- ---------- ---------- ---------- --------LR
120613164 ---------- ---------- ---------- ---------- --------MR
88799211 ---------- ---------- ---------- ---------- --------LR
76884108 ---------- ---------- ---------- ---------- --------LR
88909633 ---------- ---------- ---------- ---------- --------LR
93007001 ---------- ---------- ---------- ---------- --------LR
119478600 ---------- ---------- ---------- ---------- --------LR
118056611 ---------- ---------- ---------- ---------- --------LR
21111911 ---------- ---------- ---------- ---------- --------LR
78362919 ---------- ---------- ---------- ---------- --------LK
88704391 ---------- ---------- ---------- ---------- --------IR
88701442 ---------- ---------- ---------- ---------- --------IR
78099452 ---------- ---------- ---------- ---------- --------LR
78099466 ---------- ---------- ---------- ---------- --------LR
78099448 ---------- ---------- ---------- ---------- --------LR
49529555 ---------- ---------- ---------- ---------- --------LR
81251487 ---------- ---------- ---------- ---------- --------LR
78099464 ---------- ---------- ---------- ---------- --------LR
78099460 ---------- ---------- ---------- ---------- --------LR
78099432 ---------- ---------- ---------- ---------- --------LR
71039427 ---------- ---------- ---------- ---------- --------LR
78099428 ---------- ---------- ---------- ---------- --------LR
34105498 ---------- ---------- ---------- ---------- --------IR
121609223 ---------- ---------- ---------- ---------- --------LR
89902356 ---------- ---------- ---------- ---------- --------LR
77955741 ---------- ---------- ---------- ---------- --------LR
95108735 ---------- ---------- ---------- ---------- --------LR
26987188 ---------- ---------- ---------- ---------- --------LR
71557790 ---------- ---------- ---------- ---------- --------LR
09950488 ---------- ---------- ---------- ---------- --------LR
78099446 ---------- ---------- ---------- ---------- --------LR
78099444 ---------- ---------- ---------- ---------- --------LR
78099456 ---------- ---------- ---------- ---------- --------LR
126358663 ---------- ---------- ---------- ---------- --------LR
118602788 ---------- ---------- ---------- ---------- --------IR
78099424 ---------- ---------- ---------- ---------- --------LR
145588235 ---------- ---------- ---------- ---------- --------LR
03660649 ---------- ---------- ---------- ---------- --------LR
78701560 ---------- ---------- ---------- ---------- --------LR
113869444 ---------- ---------- ---------- ---------- --------VR
83749356 ---------- ---------- ---------- ---------- --------LR
17547753 ---------- ---------- ---------- ---------- --------MR
134096328 ---------- ---------- ---------- ---------- --------LR
91785473 ---------- ---------- ---------- ---------- --------LR
67549786 ---------- ---------- ---------- ---------- --------LR
85066212 ---------- ---------- ---------- ---------- --------LR
118721067 ---------- ---------- ---------- ---------- --------LR
126666820 ---------- ---------- ---------- ---------- --------LR
119858735 ---------- ---------- ---------- ---------- --------LR
28851083 ---------- ---------- ---------- ---------- --------LR
91774628 ---------- ---------- ---------- ---------- --------LR
78099442 ---------- ---------- ---------- ---------- --------LR
87122756 ---------- ---------- ---------- ---------- --------LR
78099458 ---------- ---------- ---------- ---------- --------LR
78099436 ---------- ---------- ---------- ---------- --------LR
78099426 ---------- ---------- ---------- ---------- --------LR
84714777 ---------- ---------- ---------- ---------- --------LR
121533099 ---------- ---------- ---------- ---------- --------IR
74020342 ---------- ---------- ---------- ---------- --------MR
105894500 ---------- ---------- ---------- ---------- --------LR
77965661 ---------- ---------- ---------- ---------- --------MR
94493163 ---------- ---------- ---------- ---------- --------IK
11261131 ---------- ---------- ---------- ---------- --------LR
118751475 ---------- ---------- ---------- ---------- --------LR
78099450 ---------- ---------- ---------- ---------- --------LR
78099434 ---------- ---------- ---------- ---------- --------LR
41017716 ---------- ---------- ---------- ---------- --------LR
09107862 ---------- ---------- ---------- ---------- --------LR
78099454 ---------- ---------- ---------- ---------- --------LR
53753146 ---------- ---------- ---------- ---------- --------IK
88950291 ---------- ---------- ---------- ---------- --------LR
71549909 ---------- ---------- ---------- ---------- --------IR
121596184 ---------- ---------- ---------- ---------- --------LR
91790275 ---------- ---------- ---------- ---------- --------LR
71845575 ---------- ---------- ---------- ---------- --------VR
94312265 ---------- ---------- ---------- ---------- --------LR
118035013 ---------- ---------- ---------- ---------- --------VR
110833239 ---------- ---------- ---------- ---------- --------IR
53750143 ---------- ---------- ---------- ---------- --------IK
74316416 ---------- ---------- ---------- ---------- --------LR
91795637 ---------- ---------- ---------- ---------- --------IR
89095345 ---------- ---------- ---------- ---------- --------VR
88812764 ---------- ---------- ---------- ---------- --------LQ
56313630 ---------- ---------- ---------- ---------- --------VR
56707314 ---------- ---------- ---------- ---------- --------LR
30139093 ---------- ---------- ---------- ---------- --------IR
118054119 ---------- ---------- ---------- ---------- --------VR
53804616 ---------- ---------- ---------- ---------- --------IR
82701892 ---------- ---------- ---------- ---------- --------LR
118746707 ---------- ---------- ---------- ---------- --------LK
118594007 ---------- ---------- ---------- ---------- --------VR
114153758 ---------- ---------- ---------- ---------- --------IR
114704476 ---------- ---------- ---------- ---------- --------LR
119899713 ---------- ---------- ---------- ---------- --------VR
118731655 ---------- ---------- ---------- ---------- --------IR
83576941 ---------- ---------- ---------- ---------- --------LR
124268635 ---------- ---------- ---------- ---------- --------VR
81359248 ---------- ---------- ---------- ---------- --------LR
88658392 ---------- ---------- ---------- ---------- --------LR
118591193 ---------- ---------- ---------- ---------- --------LR
114799111 ---------- ---------- ---------- ---------- --------LK
95930693 ---------- ---------- ---------- ---------- --------LR
145620218 ---------- ---------- ---------- ---------- --------IK
110602084 ---------- ---------- ---------- ---------- --------IK
88909139 ---------- ---------- ---------- ---------- --------LL
78193094 ---------- ---------- ---------- ---------- --------IK
58578835 ---------- ---------- ---------- ---------- --------LR
72393943 ---------- ---------- ---------- ---------- --------LR
41017676 ---------- ---------- ---------- ---------- --------VR
90417770 ---------- ---------- ---------- ---------- --------LR
15965101 ---------- ---------- ---------- ---------- --------LR
77918308 ---------- ---------- ---------- ---------- --------MR
78220442 ---------- ---------- ---------- ---------- --------VR
38049094 ---------- ---------- ---------- ---------- --------VR
68245305 ---------- ---------- ---------- ---------- --------LR
85858138 ---------- ---------- ---------- ---------- --------LR
144900874 ---------- ---------- ---------- ---------- --------LR
17740410 ---------- ---------- ---------- ---------- --------LR
83751225 ---------- ---------- ---------- ---------- --------LR
68190110 ---------- ---------- ---------- ---------- --------LR
89358263 ---------- ---------- ---------- ---------- --------LR
36333349 ---------- ---------- ---------- ---------- --------LR
113934121 ---------- ---------- ---------- ---------- --------LI
116748984 ---------- ---------- ---------- ---------- --------MN
39984899 ---------- ---------- ---------- ---------- --------IK
88606872 ---------- ---------- ---------- ---------- --------IR
13183060 ---------- ---------- ---------- ---------- --------IR
109948061 ---------- ---------- ---------- ---------- --------LR
34482607 ---------- ---------- ---------- ---------- --------LR
36333337 ---------- ---------- ---------- ---------- --------LK
85375719 ---------- ---------- ---------- ---------- --------VK
49239811 ---------- ---------- ---------- ---------- --------LR
146192852 ---------- ---------- ---------- ---------- --------LK
52082903 ---------- ---------- ---------- ---------- --------LK
91977663 ---------- ---------- ---------- ---------- --------LR
86749405 ---------- ---------- ---------- ---------- --------LR
119383499 ---------- ---------- ---------- ---------- --------VR
83858573 ---------- ---------- ---------- ---------- --------LN
16124757 ---------- ---------- ---------- ---------- --------LV
83312239 ---------- ---------- ---------- ---------- --------LK
50876006 ---------- ---------- ---------- ---------- --------IK
88937666 ---------- ---------- ---------- ---------- --------IK
04155718 ---------- ---------- ---------- ---------- --------LR
86149044 ---------- ---------- ---------- ---------- --------LR
74420412 ---------- ---------- ---------- ---------- --------LK
36333343 ---------- ---------- ---------- ---------- --------LK
121536786 ---------- ---------- ---------- ---------- --------LR
86357297 ---------- ---------- ---------- ---------- --------LR
116251532 ---------- ---------- ---------- ---------- --------LR
14021283 ---------- ---------- ---------- ---------- --------LR
41017783 ---------- ---------- ---------- ---------- --------LR
78698570 ---------- ---------- ---------- ---------- --------LK
77699396 ---------- ---------- ---------- ---------- --------MR
36333369 ---------- ---------- ---------- ---------- --------LR
77386669 ---------- ---------- ---------- ---------- --------VK
118735795 ---------- ---------- ---------- ---------- --------VR
83941511 ---------- ---------- ---------- ---------- --------VR
88938867 ---------- ---------- ---------- ---------- --------LH
15081476 ---------- ---------- ---------- ---------- --------VK
115378469 ---------- ---------- ---------- ---------- --------LK
145959748 ---------- ---------- ---------- ---------- --------LR
85715144 ---------- ---------- ---------- ---------- --------LK
114778903 ---------- ---------- ---------- ---------- --------MR
71390288 ---------- ---------- ---------- ---------- --------LR
121525595 ---------- ---------- ---------- ---------- --------LK
90424947 ---------- ---------- ---------- ---------- --------MR
39936331 ---------- ---------- ---------- ---------- --------LR
36333373 ---------- ---------- ---------- ---------- --------LK
36333365 ---------- ---------- ---------- ---------- --------LR
36333363 ---------- ---------- ---------- ---------- --------LK
83367884 ---------- ---------- ---------- ---------- --------VK
126724853 ---------- ---------- ---------- ---------- --------VR
89053059 ---------- ---------- ---------- ---------- --------VR
114764154 ---------- ---------- ---------- ---------- --------VR
126737165 ---------- ---------- ---------- ---------- --------VR
114570352 ---------- ---------- ---------- ---------- --------LR
99080075 ---------- ---------- ---------- ---------- --------VR
84703909 ---------- ---------- ---------- ---------- --------YI
86158017 ---------- ---------- ---------- ---------- --------LR
46450754 ---------- ---------- ---------- ---------- --------LR
94987347 ---------- ---------- ---------- ---------- --------LR
88608380 ---------- ---------- ---------- ---------- --------VK
108761304 ---------- ---------- ---------- ---------- --------IK
57242438 ---------- ---------- ---------- ---------- --------LR
87198050 ---------- ---------- ---------- ---------- --------VR
81355250 ---------- ---------- ---------- ---------- --------VR
36333353 ---------- ---------- ---------- ---------- --------LR
27353685 ---------- ---------- ---------- ---------- --------LK
36333361 ---------- ---------- ---------- ---------- --------LK
84499871 ---------- ---------- ---------- ---------- --------VR
89071237 ---------- ---------- ---------- ---------- --------VR
85709549 ---------- ---------- ---------- ---------- --------VV
114327212 ---------- ---------- ---------- ---------- --------LL
103486971 ---------- ---------- ---------- ---------- --------VR
57240977 ---------- ---------- ---------- ---------- --------LR
78497094 ---------- ---------- ---------- ---------- --------LR
109671199 ---------- ---------- ---------- ---------- --------LR
145957806 ---------- ---------- ---------- ---------- --------LR
93453265 ---------- ---------- ---------- ---------- --------VK
36333345 ---------- ---------- ---------- ---------- --------LK
83949807 ---------- ---------- ---------- ---------- --------VR
126734767 ---------- ---------- ---------- ---------- --------VR
84515197 ---------- ---------- ---------- ---------- --------VR
86137185 ---------- ---------- ---------- ---------- --------VR
84685445 ---------- ---------- ---------- ---------- --------VR
71062923 ---------- ---------- ---------- ---------- --------IS
109728116 ---------- ---------- ---------- ---------- --------IK
52698494 ---------- ---------- ---------- ---------- --------IK
94497753 ---------- ---------- ---------- ---------- --------VK
86155457 ---------- ---------- ---------- ---------- --------LR
41017664 ---------- ---------- ---------- ---------- --------LR
121543291 ---------- ---------- ---------- ---------- --------LK
110681145 ---------- ---------- ---------- ---------- --------VR
56680067 ---------- ---------- ---------- ---------- --------VR
116335064 ---------- ---------- ---------- ---------- --------MK
91763154 ---------- ---------- ---------- ---------- --------IS
03860707 ---------- ---------- ---------- ---------- --------IK
102191436 ---------- ---------- ---------- ---------- --------IK
67005071 ---------- ---------- ---------- ---------- --------IK
06652723 ---------- ---------- ---------- ---------- --------IK
51459651 ---------- ---------- ---------- ---------- --------IK
42453335 ---------- ---------- ---------- ---------- --------IK
88909122 ---------- ---------- ---------- ---------- --------AR
118762708 ---------- ---------- ---------- ---------- --------VV
126732286 ---------- ---------- ---------- ---------- --------VR
42409679 LDNKKIENID DDEITASVLN TPNKNALNDE LNELVENYLN SCKSSYSNLR
58419220 FDNKKTEEVR DDEITDSLVN IPNKGLLNDE LNALVENYLN SCKSAYDNLR
15081478 LDNKKFEDIN DDEITASILD TPNKDELNNE LTTLVENYFN SCKDAHSSLR

67472412 EFIQRAYDLG ---A--D--- -VRQKVDLST FSDEEVMRLA ENLRKGM
29143788 EFIQRAYDLG ---A--D--- -VRQKVDLST FSDDEVLRLA ENLRKGM
41017640 EFIQKAYNLG ---D--E--- -TRQKVDLST FSDEEVMRLA ENLKKGM
36783872 EFIQKAYNL- ---G--D--- ETRQKVDLST FSDEEVMRLA ENLKKGM
49609709 EFIQRAYDL- ---G--D--- DLRQKVDLST FSDEEVMRLA ENLKKGM
81646553 EFIQRAYDL- ---G-DD--- -LRQKVDLST FSDEEVMRLA ENLKKGM
85058112 EFIQKAYNL- ---G--D--- DVRQKVDLNT FSDEEVLRLA ENLKKGM
118741178 EFIQRAYDL- ---G--T--- DVRQKVDLNT FSDDEVLRLA ENLKKGM
77635951 EFIQKAYDL- ---G--D--- NVCQKVDLST FTDDEVLRLA ENLKKGM
12722152 EYMQKAYDL- ---G--H--- -GSQKVDLST FSDEEVMRLA QNLRKGL
118069351 EFIQKAYDL- ---G--D--- DVCQKVDLNT FTDDEVLRLA ENLKKGM
46143683 EYIQKAYDL- ---G--H--- -GSQSVDLST FTDEEVMRLA ENLRKGL
33152866 EYIQKAYDL- ---G--H--- -GSQVVDLST FTDEEVMRLA QNLRKGL
23467581 GYIQKAYDL- ---G--D--- -GSQKVDLST FTDEEVLRLA KNLRKGM
145630307 NYIQKAYDLL ---G--N--- -GSQKVDLST FTDEEVLRLA GNLRKGL
52306319 GYIQKAYDLG ---G--G--- --SQKVDLNT FTDEEVMRLA QNLRKGM
75428794 GYIQKAYDLG ---G--G--- --SQVVDLNT FTDEEVLRLA ENLRKGM
75828313 EFLQKVYDL- ---G--D--- -TRQRVDISE LSDEDVRTLA HNLRAGL
33504346 KFIQKAYKL- ---G-VG--- -VRQNIDLNT FSDLEVLRLA KNLKSGM
94676492 QFIQKAYDI- ---G--D--- QVRQKVNLNL FSDQEILLLA ENLKHGM
27360735 EFLQKVYDL- ---G--E--- -TRQKVDIAS LSDEEVRTLI GNLRGGL
28807948 EFLQKVYDL- ---G--D--- -TRQKVDIAS LSDDEVRTLI KNLRGGL
10038726 KFIQKAFDL- ---G--D--- NLRQKVNLDT FSNEEILRLA KNLKNGI
85712785 DFIQQVYDL- ---G--E--- -GRQKVDLAE FSDDEVLRLA GNLRAGL
84393084 EFLQKVYDL- ---G--D--- -TRQKVDIAE LSDDQVRTLI KNLRGGL
89075377 NFLQRVYNL- ---G--D--- -TRQKVDIEA LTDQEVRTLV QNLRKGL
86147869 EFLQKVYDL- ---G--D--- -TRQKVDIAE LSDDQVRTLI KNLRGGL
88861460 EFIQKAYSL- ---G--D--- -CRQKVDIST FTDDEVRRLA HHLRGGL
71144434 NFIQEVYNV- ---G--E--- -SRQVVDVAS FSDDEVLRLA GNLRAGL
90413408 NFLQKVYDL- ---G--D--- -TRQTVDIAA LSDAQVHTLI QNLRDGL
46914941 NFLQKVYDL- ---G--D--- -TRQDVDIAA LSDDQVHTLV QNLRDGL
00296969 KFIQKAFDL- ---G--E--- NLRQKVNLDD FSNEEILDLA KNLKKGM
68548494 GYIKQAYDL- ---G--E--- -TQQKVDIES FTDEEVIRLA KHLKDGL
56178466 DFLQQVYDL- ---G--E--- -SRQKVDITE FTDDEVMRLA GNLKAGL
88909646 NFLQKVYDL- ---G--E--- -TRQEVDIAA LSDDEVRTLI KNLRGGL
127511085 GYIKKVYEL- ---G-ED--- -VQQQVDIDS FTDEEVLRLA KNLKGGI
71796432 RFMQQAYNL- ---G-EG--- -SRQHINLNS FSDIEILKLA KNLKKGM
91791532 GYIKQVYEL- ---G--D--- DVLQRVDIDS FSDDEVVRLA THLKGGI
114561329 GYIKQVYEL- ---G-DD--- -VLQRVDIDS FTDDEVVRLA TNLKGGI
77816615 GYIKQVYEL- ---G--D--- EVQQRVDIDS FTDDEVMRLA QNLKGGI
78368995 GYIKKVYEL- ---G--E--- DVQQQVDIDS FTDEEVLRLA KNLKGGI
118075307 GYIKEVYEL- ---G--E--- EVQQRVDIDS FTDDEVVRLA KNLKGGI
25166478 KFIQNAYNL- ---G-IG--- -IRQKVELDH FSDKEIIKLA NNLRKGM
114773734 SFLNEVYNL- ---G--T--- -SRQEVDIDS FTDHEIRRLA ENLRKGV
76791745 SFLKEVYGA- ---G--T--- -THQEVDLDN FSDDEITRLA DNLRKGV
82743827 GYIKQVYEL- ---G-DE--- -VQQRVDIDS FTDDEVMRLA QNLKGGI
145627288 GYIKQVYEL- ---G--D--- EVQQRVDIDS FTDDEVLRLA TNLKGGI
119877117 KFLDDIYNHD ------D--T NVANRVDLSQ FSDEELLRLA RNLTDGV
118757820 GYIKQVYEL- ---G--D--- EVIQKVDIDS FTDDEILRLA KNLKGGV
113951161 GYIKQVYEL- ---G-DE--- -VQQRVDIDS FTDDEVLRLA TNLKGGI
41018148 GYIKEVYEL- ---G--D--- EVLQRVDIDS FTDDEVLRLA KNLKGGI
119947049 EFVQKLYSF- ---G--D--- -APCHVDLND FDDEAVMRLA KNLYKGL
90407965 EFIQKLYSF- ---G--E--- -APCHVDISE FDDEAVMRLA KNLYRGL
119468175 EFIKQAYEI- ---G--E--- -SRQVVDIAS FSDDEIRRLA ENLKGGL
67157001 QFLGEVYNEI ---G--G--- --RQKEDLDS LSDSEILDLA SNLRGGV
76874104 AFIKQAYEI- ---G--E--- -SRQVVDIDS FTDDEIRRLA ENLKGGL
90417542 KFLQEIYDV- ---G--E--- -TVYGTDLKE LSDKEVLELA GNLRKGV
07378914 EFLNRLYNGS ---G--K--- ----KEDLDA LTDEEIIELA SNLRKGA
121634009 EFLNRLYNGS ---G--K--- ----KEDLDS LTDEEIIELA SNLRKGA
78692177 SYIKQVYEL- ---G--D--- EVQQRVDIDS FTDDELLRLA NNLKGGI
24371822 NYIKQVYEL- ---G--D--- EVQQRVDIDS FTDDELLRLA NNLKGGI
116514968 KFLQKVYNL- ---G--E--- NINQKINLDN FSDIEILQLA KNLRIGL
117621409 DFLQQVYDL- ---GEKD--- --TQQVNVAE LSDDDVRTLV GNLRKGL
94500503 DFLGQIYNHS ------D--- -EVKQEALDT FSDEEIMELA GNLVGGV
145569368 KFLHEIYNEI ---G--G--- ---RQENLDD LSDQEVLDLA NNLRKGV
82498512 SYIKQVYE-L ---G--D--- EVQQRVDIDS FTDDELLRLA NNLKGGI
27903944 KFIQKAFNL- ---G--N--- NTRQKTNLNN FSDDEILSLA KNFKNGI
31340404 KFIQKAFNL- ---G-NN--- -TRQKTNLNN FSDDEILSLA KNFKNGI
78099422 EFLDKIYNKV G--G--E--- ----QEDLDS LTDEEILALA GNLRAGV
91770311 EFLDKIYNKV ---G-GE--- ----QVDLDS LSDDDIRALA QNLRDGV
90020571 QFLDQIYNQI ---G--E--- -SYKAEELDT FSDDEIIELA NNLRDGV
59802172 EFLNKLYNGS ---G--K--- ----KEDLDS LTDEEIIELA SNLRKGA
78099462 VFLDKIYNKV ---G--G--- ---QQEDLDS LTDDEILVLA GNLRAGV
70732889 TFLDEIYNQI ---G--G--- ---RNEDLDS FSDQEILDLA NNLRGGV
77385310 TFLDEIYNQI ---G--G--- ---RNEDLDS FSDQEILDLA KNLRGGV
21107099 KFLNDIYNHD NAIN--A--- ---QRVDLSQ FSDEELLNLG KNLIDGV
145297378 DFLQQVYDL- ---G--E--- KDTKQVDIAE LSDDDVRTLV GNLRKGL
78099440 LFLDKIYNKV G--G--E--- ----QEDLDS LTDEEVLKLA GNLRAGV
78099438 EFLDKIYNKV G--G--E--- ----QEDLDS LTDAEVLALS GNLRAGV
78099430 EFLDKIYNKV G--G--E--- ----QEDLDS LTDEEILVLS GNLRKGV
83648859 KFLHEIYNGI ---G-GR--- ----NEDLDS LSDSEVLVLA ANLKKGV
126640375 EFLDKIYNKV ---G-G---- ---EQEDLDS LTDEEILALA GNLRAGV
119502915 DFLKKIYAHA ---S--D--- -KRRDADIDS LNDTELLELA DNLRKGV
120613164 KFLEEVYNSR ---G--R--- ----KEDLSV LSDDEVMAMA ANLTNGV
88799211 DFMDQVYNQS ---G--D--- -SKRSEALAE FSDAEIQELA SNLKKGV
76884108 VFLDRIYNAS ---G--K--- ----KEDLNS LSDEEVLELA NNLKDGV
88909633 EFLDKIYNQV ---G--G--- ---EQVDLDS LTDDDIMALA DNLRAGV
93007001 DFLDKIYNQV ---G--G--- ---EQVDLDS LSDDDIMALA DNLRAGV
119478600 KFLESIYN-- ---G--D--- -GGRKEDLKS FTDQEIIEMA GNLRGGV
118056611 KFLAEIYNEI ---G--G--- ---RQENLDE FSDNEILELA KNLKGGV
21111911 KFLDDIYNHD SAIN--A--- ---ERVDLSQ FSDEELLNLG KNLIDGV
78362919 SFLHKIYNET Q--G--Q--- ----KVDFDS LTDAEIIELA GNLRKGV
88704391 KFLESIYNNG A--G--R--- ----AADIKG LKDNEVMDLA KNLRAGV
88701442 KFLESIYNNG A--G--R--- ----AADIKG LKDNEVMDLA KNLRAGV
78099452 SFLDKIYNKV G--G--E--- ----QEQLDT LTDEEIFKLA GNLRAGV
78099466 AFLDKIYNKV ---G-G---- ---EQEDLDS LTDDEILVLA GNLRAGV
78099448 AFLDKIYNKV ---G-G---- ---EQEDLDS LTDEEVLKLA GNLRAGV
49529555 IFLDKIYNKV G--G--E--- ----QEELDT LTDEEILVLA GNLRKGV
81251487 IFLDKIYNKV ---G-G---- ---EQEDLNS LTDDEVLVLA GNLRKGV
78099464 EFLDKIYNKV G--G--E--- ----QEELDS LTDAEVLALS GNLRAGV
78099460 EFLDKIYNKV G--G--E--- ----QEDLDS LTDDEILALS GNLRKGV
78099432 DFLDKIYNKV G--G--E--- ----QEDLDS LTDEEILVLS GNLRKGV
71039427 EFLDKIYNQV G--G--E--- ----QVDLDS LTDDDIMALA DNLRAGV
78099428 EFLDKIYNKV ---G-G---- ---EQEDLDS LTDAEVLALS GNLRAGV
34105498 AYLERIYNET ---G--K--- ----PEEIAA LSDAEVMQLA QNLSKGM
121609223 KFLDKVYNAR ---G--R--- ----TEDLAQ LCDEELVAMA AHLRHGM
89902356 KFLDELYNGT ---G--R--- ----KEDLAQ LSDDEVLEMA GNLTSGV
77955741 KLLDEIYNHS ------D--- -EVFKVDLDS LTDKEIFELC NNLRGGV
95108735 TFLTEIYNEI ---G--G--- ---RQENLEE FTDEEIMALA NNLKKGV
26987188 VFLTEVYNEI ---G--G--- ---RQENLDE FTDEEILALA NNLKKGV
71557790 KFLNEIYNEI ---G--G--- ---RQESLED LTDNEILDLA KNLRNGV
09950488 KFLHEIYNEI ---G--G--- ---REENLDE LGDNEILALA KNLRGGV
78099446 SFLDKIYNKV ---G-G---- ---EQEQLDT LTDEEILKLS GNLRAGV
78099444 VFLDKIYNKV G--G--E--- ----QEDLDS LTDEEILVLS GNLRKGV
78099456 EFLDKIYNKV G--G--E--- ----QEELDS LTDAEILALS GNLRAGV
126358663 VFLTEVYNEI ---G--G--- ---RQENLDE FTDEEILALA NNLKKGV
118602788 DFLDEVYNSY ---G--K--- ----QENLAS FSDEEIIELA SNLREGV
78099424 DFLDKIYNKV ---G-G---- ---EQEDLDS LTDEEILVLS GNLRKGV
145588235 KFLKQLYNET ---G--R--- ----IEDIDN FTDEQITVLA ENLRQGL
03660649 KSLKPIYDLS ------K--- --TQRFDLEA LEDPEIVMLA KNLRKGV
78701560 AFLDQVYNAS ---G--Q--- ----KVDLDS LDDEEIKGLA FNLREGV
113869444 KLLTQIYNES ---G--K--- ----VEDLDS LSDSEVLELA ENLKKGV
83749356 KLLGQIYNES ---G--K--- ----VEDLDS LTDAEVLELA ENLKKGV
17547753 KLLGQIYNES ---G--K--- ----VEDLDS LSDAEVLELA ENLKKGV
134096328 KFLAAIYNES ---G--K--- ----TEDLDS FSDAEILELA SNLKNGV
91785473 EFLTKIYNES ---G--R--- ----AEELDS FTDDEIVELA KNLREGV
67549786 VFLTKIYNES ---G--R--- ----QEDLES FTDEEILELA KNLREGV
85066212 VFLTKIYNES ---G--R--- ----AEDLES FSDDEILELA KNLREGV
118721067 AFLTKIYNES ---G--R--- ----AEDLDS FSDDEILELA KNLREGV
126666820 KLLDEIYNHS ---A--E--- --VTQVDLDS LNDREILDLC NNLRGGV
119858735 GFLTEIYNEI ---G--G--- ---RQENLEE FTDEEILALA HNLKKGV
28851083 KFLNEIYNEI ---G--G--- ---RQEALED LTDNEILDLA KNLRNGV
91774628 DFLEQVYNKS N--G--K--- ----SEDIAS LSDDEVIDLA KNLRSGV
78099442 DFLDKIYNKV G--G--E--- ----QEDLDS LTDEEILKLS GNLRAGV
87122756 TFLDEVYNGH E--G--G--V QCARSEELDS FSDDEIMELA ANLKGGI
78099458 DFLDKIYNKV ---GGE---- ----QEQLDT LTDDEILKLA GNLSKGV
78099436 EFLDKIYNKV ---G-G---- ---EQEELDS LTDAEILALS GNLRAGV
78099426 EFLDKIYNKV ---G-G---- ---EQEDLDS LTDDEILALS GNLRAGV
84714777 QFMDTLYNKS ---G--R--- ----TEDLAS LSDEQVVEMA QNLTTGV
121533099 KLLGQIYNES ---G--K--- ----VEDLDS LSDAEILELA ENLKKGV
74020342 SFLTKIYNDS ---G--R--- ----KEDLES FTDDEILELA KNLREGV
105894500 TFLTKIYNES ---G--R--- ----QEDLES FTDDEILELA KNLREGV
77965661 VFLTKIYNDS ---G--R--- ----QEDLES FTDEEILELA KNLREGV
94493163 HFLSAIYNDN KETA--Q--- ----KVNLDK LSDASILELA ENLRQGV
11261131 KFLNEIYNHD KSVV--G--- ---ERVDLSQ FSDDELLNMA KNLTDGV
118751475 SFLGEIYN-- ---G-YEGDL RCARTEDLDS FTDEEILTLA SNLTGGV
78099450 GFLDKIYNKV G--G--E--- ----QEDLDS LTDDEILVLS GNLRAGV
78099434 DFLDKIYNKV G--G--E--- ----QEELDS LTDAEILALS GNLRAGV
41017716 KFLNEIYNEI ---G--G--- ---RQEALED LTDNEILDLA KNLRNGV
09107862 KFLNEIYNHD KSVV--G--- ---ERVDLSQ FSDDELLNMA KNLTDGV
78099454 DFLDKIYNKV ---G-G---- ---EQEDLDS LTDEEILKLS GNLRAGV
53753146 AYLEKIYNHD ---G------ --VQRVNLKC LNDDELMTLA DNLRAGV
88950291 GYLSEIYDAS ---G--R--- ----KEELET LSEEELQELC HNLKGGV
71549909 DFLSKIYSDN ---G--K--- ----QEDLVS LDDKEILELA KNLSDGV
121596184 KFLEEIYNSR ---G--R--- ----KEDLSQ LSDDEILAMA RELTSGV
91790275 KFMDTLYNKS ---G--R--- ----VEDLAN LSDTDVLEMA RNLTTGV
71845575 GFLDQIYNSS ---G--K--- ----SENLDE LNDVEVLEMA ENLKGGV
94312265 PLLAQIYNES ---G--K--- ----AEDLDS LSDAEVLELA GNLKKGV
118035013 AFLTKIYNES ---G--R--- ----AEELES FSDDEILELA KNLREGV
110833239 VFLDKIYNQA GAGG--T--- ----PEDLDS FSDDEIIELA KNLVGGV
53750143 AYLEKIYNHD ---G--V--- ---QRVNLKC LNDDELMTLA DNLRAGV
74316416 HFFKEVYNQS ---G--K--- ----AEDIDN FTDDEILELG QNLQKGV
91795637 DFLGQVYNTA ------E--- --TRQEDIDS LSDDEIITLA KNLRSGV
89095345 GFLDKIYNAD LGAG-MN--- --SRTEDLDS FTDDEIMELA KNLCGGV
88812764 GFLQQIYNSS ---G--R--- ----EEDLDS FSSQQFIELA DNLRSGV
56313630 ELLEHIYNDN ---G--R--- ----PEDMGS LKDDEVIELA SNLSKGV
56707314 KTLEEVYNSV ---G--D--- ---KKVNLEA LNDEEILTLC DNLKGGV
30139093 DFLNKIYNNS ---G--K--- ----QEDLTS LEDDEVLALA RNLSSGV
118054119 AFLEEIYNRS ---G--R--- ----KEELSQ LDDGEVMSMA KELTTGV
53804616 SFLTQVYNVS ---G--R--- ----QEDIAS LSDAEVLELA GNLQDGV
82701892 AFLDKIYNTS ---G--K--- ----PEDIAS LTDGEIADLA QNLQDGV
118746707 KFIRETYDNA ------D--- ---FNKILDT MDREELLLVA RRLSRGV
118594007 KFLDKIYNTS S--G--K--- ----GEDIQS LKDNEVKELA ENLSNGV
114153758 AYLEKVYNTT ---G--T--- ----GARISE LSDEEVIELA NNLKRGV
114704476 QEISGLL--- ---G--D--- -NDRNEKVKD YDDDSVITLA KQMSKGV
119899713 GLLEEIYNGS ---G--K--- ----PEDFSE FTDGDVIELA TNLKKGV
118731655 TFMEEIYNSR ---G--R--- ----KEDLTQ LDDKEIVSMA QALTTGV
83576941 EKLDDVY--- ---G--P--- -RHAKEDLAP MGDDQIKELA FNLRSGV
124268635 KFLDELYNKS G--G--K--- ----SEGLNG LSDAEITEMA TNLAQGV
81359248 DFLDKIYD-- ---G--Q--- --KLKSDIAS MSSEALLVFA NRLRKGV
88658392 NFLYQVYD-- ---G--Q--- --DLKDNIQS MSDEDLLVFA ERLRDGV
118591193 GKIVEIY--- ---G--D--- -NMKGDNVKE YDDEGIVRLA EQLKKGV
114799111 ASLTHAY--- ---G--D--- ----KQEMPE -TDAEIIELA GNLRGGV
95930693 EKIKDVY--- ---D--D--- -QELNPFLDD LSEMDVNKLA KRLAPGI
145620218 RFLKGAYDNP ------E--- ---MDRFLDT LEGEELLNLA RRLKRGI
110602084 TYLKEVY--- ---G--N--- -KEMNKFLDT LDDEELSNVA KRLKRGV
88909139 DRLHEVY--- ---G--D--- -VIFNEDVAT LPNEQLIELA NNLRKGL
78193094 EYLQKVY--- ---G-SK--- --EMNAFLDS LNEEELINVA KRLQRGV
58578835 NFLDQVYD-- ---G--Q--- --DLKYSIRS MSDDDLLAFA ERLRDGV
72393943 NFLDQVYD-- ---G--Q--- --DLKYNIQS MSDEDLLAFA ERLRGGV
41017676 GYLEKVYNTT ---G--S--- ----SAHIDS LTDEEVLELA NNLKKGV
90417770 DEIAGLL--- ---G--D--- -SDRNEKVKT YDDASVLTLA KQMKRGV
15965101 DTIDSVI--- ---G--S--- -GPKGEPIKQ YDDESIVRLA EQTRRGV
77918308 TKIGECY--- ---E--D--- -DRVAEFVDA LPDDEVMQLA RQLSRGV
78220442 EQVKTVF--- ---A-SD--- --AISSEVDN MDDETFVRSV RRLRDGI
38049094 DYLNKIYNHD ---G--M--- ---ERVRLDS LDDSELLLLA DNLRAGV
68245305 RQFEEIYDNT ---R--E--- ----SAEIAA LSDDQLVDMA KNLQYGV
85858138 DELKGIYQSR ------E--- ---FEKFVDG ATEEETYQFV RKLRRGI
144900874 GTLKNFY--- ---G--D--- -DIYSDEIAD LKDDEVLELG NNLRPGI
17740410 SELTEIYASE ---A------ ----NDEVQR FDDDSLVKLA EEAKRGV
83751225 QRIENLI--- ---P--D--- -NDRNEPVRQ YDDESLVKLA HQMRKGV
68190110 AKIESLI--- ---P--D--- -NDRNEPVRQ YDDESVVRLS EQLRRGV
89358263 DRLETIY--- ---G------ ----KDEIEQ LKDGELPELG ENLRKGV
36333349 ETLKNVY--- ---G--D--- ----DEVIKS LNDDELIELA RNLKPGV
113934121 DRLTEIY--- ---G--P--- ----DEELPE -TEEELVELA RNLGKGV
116748984 EKLQRIYNKL ------E--- ---FGTYFKD ASERELRGLI PDFKEGI
39984899 GYLKDVY--- ---G--T--- -TEMDTFLDS LDKDELMNVA KRLQRGV
88606872 SFLSEVYE-- ---G--Q--- --KLKEDVAS MSDEALLKFA NRLRRGV
13183060 SFLSEVYE-- ---G--Q--- --KLKEDVAS MSDEALLKFA NRLRRGV
109948061 TKMLEIANAI NEKD------ -LLTIHALEN CSDEELLEYA KDWSRGV
34482607 AKIIEIAQVS KMTG--V--- ----DEFVSS LSDEALLSYA RDWRRGV
36333337 ETLKKVY--- ---G--D--- ----DEVIKT LNDAELMELG KNLRAGV
85375719 ETLQRVY--- ---G--D--- --RYEDDIAG RSNAEIIELA SNLTAGV
49239811 QRIENLM--- ---P--D--- -NDHNEPVRQ YDNESLYKLA LQMRKGV
146192852 ETLKRIY--- ---G--E--- ----DETIKT LNDNELLELG HNLSRGV
52082903 ETLKKVY--- ---G--D--- ----DETIKT LNDQELLELA RNLKPGV
91977663 ETLKKIY--- ---G--D--- ----DETIKS LNDGELIELG RNLSHGV
86749405 ETLKKIY--- ---G--D--- ----DETIKS LDDGELIELG RNLSHGV
119383499 EAMQNGY--- ---G--D--- -DFYAETFEG MEDETLLEHA DAVRGGV
83858573 KMLIKAY--- ---G--D--- ----DQELPE -TEEERAELG RNLANGV
16124757 ERLTEIY--- ---G--P--- ----DEELPD -TEEGLVELA RNLGKGV
83312239 SKLKDVY--- ---G--D--- -AIYEDEIAG LADNEITELA HNLTPGV
50876006 AKLSRVY--- ---S--D--- -SEYHAIIDG KTDAEVIDWA YRHRKGL
88937666 TYLKEVY--- ---G--N--- -KEMNKFLDS LEEEELNNVA KRLKRGV
04155718 AKMLEIANAI NEKD--P--- --LTIHVLEN CSDEELLEYA KDWSKGV
86149044 AKILEICSIP RLAN--E--- ----KEFIKS LSDEELLNYA RDWSKGV
74420412 ETLKKVY--- ---G--D--- ----NETIKS LEDHELVELG RNLRRGV
36333343 STLKEVY--- ---G--D--- ----DEVIKT LNDQELMELG RNLRAGV
121536786 KKLKKAFEGV E--G-SD--- --RLGQLIDE LPAQELPKLA TKLKEGM
86357297 KTIGDVV--- ---G--A--- -GPKAEQVHE FDDESVLRLA DQWKRGV
116251532 KTIGDVV--- ---G--D--- -GPKAEQVHE FDDDSVLRLA DQWKRGV
14021283 KTLESFMPAN ------D--- ---RNEPIRE YDDESIVRLS EQMRRGV
41017783 KTLESFMPAN ------D--- ---RNEPIRE YDDESIVRLS EQMRRGV
78698570 ETLKRIY--- ---G--E--- ----DETIKS LNDNELLELG HNLSRGV
77699396 ETLKKIY--- ---G--D--- ----DETIKS LNDAELIELA RNLKPGV
36333369 ASFDAVY--- ---E--D--- ----NEIIAS MDENELVEMG QNLRRGV
77386669 EAMRLAY--- ---G--D--- -ETYEGAFGD REDEDLVEMA GRVTKGV
118735795 EAMRLAY--- ---G--D--- -EAYEEAISG LDQDDLLERA GNVTRGV
83941511 EAMHHAY--- ---G--D--- -DVYEEGISG MDEETLLDAA KNVARGV
88938867 AMLKSVY--- ---G--E--- -EIYNEQIAS MSDAELRELC GNIRKGV
15081476 SLILEIYK-- ---N--D--- -RKMMARLKR MTDTEIVEYS RSLRRGV
115378469 KQLKTVY--- ---D--D--- -KAFGDFVDA LPDDEVKILC QRLKKGI
145959748 VKMLEICSIP RLAS--E--- ----KEFIKS LSDEELLNYA RDWSKGV
85715144 ETLKKVY--- ---G--D--- ----NETIKS LNDHELVELG RNLSRGV
114778903 SFLLDIY--- ---A-ED--- -KTACRQIGE MNDAELVELS TNLKGGV
71390288 QTLEHIY--- ---P--D--- -NDRNEPVRS YDDDAILMLA NQVKRGV
121525595 DLVKQIY--- ---G--D--- ----DPTVAS LDEEQLVEMA GNLTNGV
90424947 ETLRKIY--- ---G--E--- ----DETIKS LNDAELLELA RNLKPGV
39936331 ETLRKIY--- ---G--E--- ----DETIKS LDDGELLELG RNLSHGV
36333373 NSFDAIY--- ---G--D--- ----NDIVGS MSETELVEMG QNLRRGV
36333365 ASFDAVY--- ---E--D--- ----NEIIAS MDDAELIEMG QNLRRGV
36333363 ASFDAVY--- ---E--D--- ----NEIIAS MDENELVEMG QNLRRGV
83367884 EAMRLAY--- ---G--D--- -ETYEGAFAD RDDEDLVEMA SRVTKGV
126724853 DALKIAY--- ---G--E--- -NVYDEGLAN MQEADLLEAA GNVVNGV
89053059 DALKIAY--- ---G--D--- -DVYDDAFAD RDEESLLEAA GNVTKGV
114764154 EAMRIAY--- ---G--D--- -EVYDEGIAD MEEDLLVEAA GNVTRGV
126737165 DAMQHAY--- ---G--E--- -NVYEEGLAD MSEEDLLEAA GNVTRGV
114570352 SELDRVYE-- ---G--D--- -------ELP ETDSDIAELG LNLSNGV
99080075 DAMREAY--- ---G-ED--- --VYEEGISS MDETQLIEAA GNVTRGV
84703909 QELKTVY--- ---G--D--- ----DQELPT -DEYELKELG RNLVRGV
86158017 KKLRAAFAGT ---E--GGPA SDRLAALIDD VPEKELPKLA QKLRRGM
46450754 HEVKDVFRSA ------T--- ---IAKLVDE MDDETFRKAV SKLRTGI
94987347 EQVKSVFESP ------E--- ---ISAEIDA MDDDTFRTSV QKLKKGI
88608380 SLVLEIYK-- ---N--D--- -RKMMARLNE MTDAEIVEYS RSLRGGV
108761304 ERLKVIY--- ---S--D--- -PAFGEFLDK LDDEEIKQLC LRSKRGI
57242438 KKMLEICSIP RLAN--E--- ----KAFVES LSDEELLNYA RDWSKGV
87198050 ELLKEIY--- ---G--D--- --NYAAEIDA RNDEQIIDFA QSVRLGV
81355250 ERMIEVY--- ---G--E--- --KYAEDIKS REDREIVEMA GLLRNGV
36333353 EMLKKVY--- ---G--E--- ----DETIKS LGEGELVELG HNLSRGV
27353685 ETLKKVY--- ---G--E--- ----DETIKS LNDNELIELG HNLSRGV
36333361 ASFDAVY--- ---E--D--- ----NEIIAS MDENELVEMG QNLRRGV
84499871 DALKIVY--- ---G--D--- -DVYDEGFSP MDEERLLEAA GNVTRGV
89071237 EAMRLAY--- ---G--D--- -DVYDEGVES MDEQLLLEAA GNVTRGV
85709549 ERLKDVY--- ---G--E--- --QYFEDLES RSTAGIVELA QNLSAGV
114327212 SRLREIY--- ---G--E--- -NVYNDVIAD MNNDQLIELA ENLRKGV
103486971 EKLEHVY--- ---G--A--- --EYVEDIRS RDAEGIIELA SNLKVGV
57240977 TKILEICSVS RLTL--E--- ----KKFVES LNDEQLISYA RDWARGV
78497094 AKMIEIADVA QMMN--A--- ----AKTLGD MSDELLLHHA RDWSRGV
109671199 AKMIEIASVA KLMD--A--- ----KKALGK MSDEKLLEYA KDWSNGV
145957806 AKMIEIASVS KLMN--A--- ----KNALGK MSDEKLLEYA KDWSNGV
93453265 KKLAAVYSPQ ------E--- ---YEQLVGD LSDDELLELA SRMGNGL
36333345 GTLKEVY--- ---G--D--- ----DEVVKS LNDNELLELG RNLKPGV
83949807 EAMKLAY--- ---G--E--- -EVYDEGIAG MDEGQLVEAA GNVTRGV
126734767 DAMKIVY--- ---G--D--- -NVYDEGIAG MDEDELVEAA GNVTGGV
84515197 EAMKIAY--- ---G--D--- -DVYEEGIVG MDEADLVEAA GHVTRGV
86137185 DAMKHAY--- ---G--E--- -NVYEEGLAD MSEDDLLEAA GNVTRGV
84685445 DAMKHAY--- ---G--E--- -DVYAEGIEG MDEERLIEAA SNVTRGV
71062923 SFLKSVY--- ---G--K--- -EVFDGGIEK LNKTEFSDLC ENLQNGI
109728116 KFLIELY--- ---G--E--- ---NINHILE KSDEEIISFC NEAAKGV
52698494 KFLLELY--- ---G--E--- ---NINYILE RSEEEIISFC NKVGKGV
94497753 QRLLDAY--- ---G--E--- --QYVDQIER RDAGQIIDLA EHLGRGV
86155457 AKMTEIADVS RLMD--A--- ----KAILSK IDDDKLIDYA RDWASGV
41017664 SKMIEIAQVV NSDD--K--- --SMIEFLKN LDNEALLAYA RDWSNGV
121543291 KKLSAVFNKE IPAA--E--- -------IEA MSSARLCEFA SEYKDGV
110681145 DALSHAY--- ---G--E--- -NVYDEGIAG MDEETLIEAA GNVTRGV
56680067 DAMKHAY--- ---G--E--- -DVYAEGISG MDEDTLVEAA GNVTRGV
116335064 LFIKIIFKCI Y--D--K--- ----NINLNI FNNSLVLKIF KNIKNQL
91763154 SFLKSVY--- ---G--K--- -EVFDGGIDK LNKTEFSDLC ENIQNGI
03860707 KFLLELY--- ---G--K--- ---DINYILE GSEEEIISFC NKVSKGV
102191436 KFLIKLY--- ---G--E--- ---NINSVLE RSEEEIISFC KKVSKGV
67005071 KFLLELY--- ---G--E--- ---NINYILE RSEEEIISFC NKVSKGV
06652723 KFLIELY--- ---G--E--- ---NINSILE RSEEEIISFC KKVSKGV
51459651 KFLLELY--- ---G--K--- ---DINYILE GSEEGIISFC NKVSKGV
42453335 KFLIELY--- ---G--E--- ---NINSILE RPEEEIIAFC KKVSKGV
88909122 TEMKDIF--- ---S--D--- -SDISAKLDK ADDASLKSMV QRMKHGI
118762708 DRLKEVY--- ---G--K--- --EYHADIEG RSTDQIVEMA GLLKNGV
126732286 DALKIVY--- ---G--D--- -EVYQEGFAD VDETALVEMA GNVTRGV
42409679 NFLIEVYSY- ---G--S--- NVSICNDIRN ISDNNLIEFA RKLRDGV
58419220 SFLIEVYSC- ---G--S--- DVSICNNIRD ISNSNLIEFA HKLRNGI
15081478 HFLIEVYSC- ---G--S--- NLSICNNIRD INDNHLIEFA YKLRDGI
