# Supplementary material for: Complete Structural Model of Escherichia coli RNA Polymerase from a Hybrid Approach
Source: PLoS Biol. 2010 Sep 14;8(9):e1000483. doi: 10.1371/journal.pbio.1000483 (PMC2939025; doi:10.1371/journal.pbio.1000483)
Supplement: Dataset S4 — Eco_TEC_model.pdb – Coordinates (PDB format) of the Eco TEC model. (2.22 MB TXT) [file pbio.1000483.s004.txt]

ATOM      1  N   MET A   1     111.574  74.278 -47.110  1.00 10.88           N  
ATOM      2  CA  MET A   1     112.624  74.290 -48.122  1.00 10.88           C  
ATOM      3  CB  MET A   1     113.611  73.145 -47.884  1.00 10.88           C  
ATOM      4  CG  MET A   1     114.320  73.207 -46.541  1.00 10.88           C  
ATOM      5  SD  MET A   1     115.283  74.717 -46.336  1.00 10.88           S  
ATOM      6  CE  MET A   1     115.956  74.471 -44.695  1.00 10.88           C  
ATOM      7  C   MET A   1     112.037  74.192 -49.526  1.00 10.88           C  
ATOM      8  O   MET A   1     110.941  74.686 -49.787  1.00 10.88           O  
ATOM      9  N   GLN A   2     112.776  73.552 -50.426  1.00 53.69           N  
ATOM     10  CA  GLN A   2     112.326  73.379 -51.802  1.00 53.69           C  
ATOM     11  CB  GLN A   2     113.518  73.137 -52.730  1.00 53.69           C  
ATOM     12  CG  GLN A   2     114.529  74.272 -52.753  1.00 53.69           C  
ATOM     13  CD  GLN A   2     115.687  74.001 -53.694  1.00 53.69           C  
ATOM     14  OE1 GLN A   2     116.590  74.826 -53.839  1.00 53.69           O  
ATOM     15  NE2 GLN A   2     115.667  72.841 -54.339  1.00 53.69           N  
ATOM     16  C   GLN A   2     111.333  72.227 -51.914  1.00 53.69           C  
ATOM     17  O   GLN A   2     110.142  72.442 -52.136  1.00 53.69           O  
ATOM     18  N   GLY A   3     111.832  71.005 -51.760  1.00 29.10           N  
ATOM     19  CA  GLY A   3     110.993  69.824 -51.847  1.00 29.10           C  
ATOM     20  C   GLY A   3     111.681  68.577 -51.326  1.00 29.10           C  
ATOM     21  O   GLY A   3     111.229  67.460 -51.574  1.00 29.10           O  
ATOM     22  N   SER A   4     112.779  68.770 -50.602  1.00 71.98           N  
ATOM     23  CA  SER A   4     113.527  67.654 -50.037  1.00 71.98           C  
ATOM     24  CB  SER A   4     114.832  68.146 -49.408  1.00 71.98           C  
ATOM     25  OG  SER A   4     115.658  68.773 -50.374  1.00 71.98           O  
ATOM     26  C   SER A   4     112.695  66.907 -49.000  1.00 71.98           C  
ATOM     27  O   SER A   4     112.485  65.699 -49.111  1.00 71.98           O  
ATOM     28  N   VAL A   5     112.225  67.634 -47.992  1.00 91.58           N  
ATOM     29  CA  VAL A   5     111.383  67.052 -46.954  1.00 91.58           C  
ATOM     30  CB  VAL A   5     111.677  67.671 -45.575  1.00 91.58           C  
ATOM     31  CG1 VAL A   5     113.048  67.237 -45.080  1.00 91.58           C  
ATOM     32  CG2 VAL A   5     111.583  69.187 -45.643  1.00 91.58           C  
ATOM     33  C   VAL A   5     109.907  67.234 -47.293  1.00 91.58           C  
ATOM     34  O   VAL A   5     109.496  68.293 -47.766  1.00 91.58           O  
ATOM     35  N   THR A   6     109.114  66.195 -47.049  1.00  6.80           N  
ATOM     36  CA  THR A   6     107.692  66.223 -47.372  1.00  6.80           C  
ATOM     37  CB  THR A   6     107.134  64.805 -47.588  1.00  6.80           C  
ATOM     38  OG1 THR A   6     107.297  64.037 -46.388  1.00  6.80           O  
ATOM     39  CG2 THR A   6     107.863  64.113 -48.730  1.00  6.80           C  
ATOM     40  C   THR A   6     106.873  66.917 -46.288  1.00  6.80           C  
ATOM     41  O   THR A   6     105.890  67.598 -46.582  1.00  6.80           O  
ATOM     42  N   GLU A   7     107.279  66.737 -45.036  1.00 74.35           N  
ATOM     43  CA  GLU A   7     106.565  67.323 -43.907  1.00 74.35           C  
ATOM     44  CB  GLU A   7     107.188  66.869 -42.584  1.00 74.35           C  
ATOM     45  CG  GLU A   7     107.155  65.364 -42.366  1.00 74.35           C  
ATOM     46  CD  GLU A   7     105.744  64.821 -42.239  1.00 74.35           C  
ATOM     47  OE1 GLU A   7     104.811  65.624 -42.030  1.00 74.35           O  
ATOM     48  OE2 GLU A   7     105.570  63.589 -42.343  1.00 74.35           O  
ATOM     49  C   GLU A   7     106.548  68.846 -43.982  1.00 74.35           C  
ATOM     50  O   GLU A   7     105.531  69.479 -43.696  1.00 74.35           O  
ATOM     51  N   PHE A   8     107.678  69.429 -44.368  1.00  1.98           N  
ATOM     52  CA  PHE A   8     107.793  70.879 -44.473  1.00  1.98           C  
ATOM     53  CB  PHE A   8     109.205  71.333 -44.097  1.00  1.98           C  
ATOM     54  CG  PHE A   8     109.610  70.957 -42.701  1.00  1.98           C  
ATOM     55  CD1 PHE A   8     110.247  69.752 -42.450  1.00  1.98           C  
ATOM     56  CD2 PHE A   8     109.352  71.806 -41.638  1.00  1.98           C  
ATOM     57  CE1 PHE A   8     110.620  69.403 -41.166  1.00  1.98           C  
ATOM     58  CE2 PHE A   8     109.723  71.462 -40.352  1.00  1.98           C  
ATOM     59  CZ  PHE A   8     110.357  70.259 -40.116  1.00  1.98           C  
ATOM     60  C   PHE A   8     107.436  71.363 -45.874  1.00  1.98           C  
ATOM     61  O   PHE A   8     107.507  72.557 -46.166  1.00  1.98           O  
ATOM     62  N   LEU A   9     107.052  70.429 -46.737  1.00 83.25           N  
ATOM     63  CA  LEU A   9     106.657  70.759 -48.101  1.00 83.25           C  
ATOM     64  CB  LEU A   9     106.973  69.597 -49.046  1.00 83.25           C  
ATOM     65  CG  LEU A   9     106.676  69.809 -50.532  1.00 83.25           C  
ATOM     66  CD1 LEU A   9     107.395  71.043 -51.055  1.00 83.25           C  
ATOM     67  CD2 LEU A   9     107.060  68.577 -51.340  1.00 83.25           C  
ATOM     68  C   LEU A   9     105.172  71.100 -48.163  1.00 83.25           C  
ATOM     69  O   LEU A   9     104.693  71.662 -49.148  1.00 83.25           O  
ATOM     70  N   LYS A  10     104.449  70.762 -47.100  1.00 18.13           N  
ATOM     71  CA  LYS A  10     103.013  71.011 -47.039  1.00 18.13           C  
ATOM     72  CB  LYS A  10     102.243  69.693 -47.163  1.00 18.13           C  
ATOM     73  CG  LYS A  10     102.724  68.601 -46.220  1.00 18.13           C  
ATOM     74  CD  LYS A  10     102.034  67.276 -46.502  1.00 18.13           C  
ATOM     75  CE  LYS A  10     102.557  66.177 -45.590  1.00 18.13           C  
ATOM     76  NZ  LYS A  10     101.954  64.854 -45.907  1.00 18.13           N  
ATOM     77  C   LYS A  10     102.606  71.746 -45.762  1.00 18.13           C  
ATOM     78  O   LYS A  10     101.888  71.196 -44.927  1.00 18.13           O  
ATOM     79  N   PRO A  11     103.065  72.998 -45.608  1.00 41.07           N  
ATOM     80  CA  PRO A  11     102.713  73.814 -44.441  1.00 41.07           C  
ATOM     81  CD  PRO A  11     104.029  73.685 -46.482  1.00 41.07           C  
ATOM     82  CB  PRO A  11     103.639  75.031 -44.568  1.00 41.07           C  
ATOM     83  CG  PRO A  11     104.706  74.623 -45.540  1.00 41.07           C  
ATOM     84  C   PRO A  11     101.258  74.268 -44.495  1.00 41.07           C  
ATOM     85  O   PRO A  11     100.422  73.592 -45.093  1.00 41.07           O  
ATOM     86  N   ARG A  12     100.966  75.407 -43.875  1.00 57.82           N  
ATOM     87  CA  ARG A  12      99.619  75.966 -43.897  1.00 57.82           C  
ATOM     88  CB  ARG A  12      99.172  76.370 -42.490  1.00 57.82           C  
ATOM     89  CG  ARG A  12      98.653  75.218 -41.639  1.00 57.82           C  
ATOM     90  CD  ARG A  12      99.733  74.184 -41.371  1.00 57.82           C  
ATOM     91  NE  ARG A  12     100.858  74.746 -40.631  1.00 57.82           N  
ATOM     92  CZ  ARG A  12     101.935  74.056 -40.270  1.00 57.82           C  
ATOM     93  NH1 ARG A  12     102.036  72.772 -40.583  1.00 57.82           N  
ATOM     94  NH2 ARG A  12     102.911  74.650 -39.598  1.00 57.82           N  
ATOM     95  C   ARG A  12      99.538  77.163 -44.839  1.00 57.82           C  
ATOM     96  O   ARG A  12      99.804  78.297 -44.441  1.00 57.82           O  
ATOM     97  N   LEU A  13      99.171  76.899 -46.089  1.00 13.04           N  
ATOM     98  CA  LEU A  13      99.050  77.950 -47.092  1.00 13.04           C  
ATOM     99  CB  LEU A  13      98.733  77.354 -48.468  1.00 13.04           C  
ATOM    100  CG  LEU A  13      99.825  76.539 -49.167  1.00 13.04           C  
ATOM    101  CD1 LEU A  13     100.144  75.262 -48.402  1.00 13.04           C  
ATOM    102  CD2 LEU A  13      99.412  76.213 -50.595  1.00 13.04           C  
ATOM    103  C   LEU A  13      97.978  78.960 -46.698  1.00 13.04           C  
ATOM    104  O   LEU A  13      96.796  78.627 -46.620  1.00 13.04           O  
ATOM    105  N   VAL A  14      98.401  80.196 -46.451  1.00 56.97           N  
ATOM    106  CA  VAL A  14      97.482  81.253 -46.045  1.00 56.97           C  
ATOM    107  CB  VAL A  14      98.133  82.202 -45.022  1.00 56.97           C  
ATOM    108  CG1 VAL A  14      97.169  83.314 -44.639  1.00 56.97           C  
ATOM    109  CG2 VAL A  14      98.580  81.428 -43.791  1.00 56.97           C  
ATOM    110  C   VAL A  14      97.006  82.063 -47.246  1.00 56.97           C  
ATOM    111  O   VAL A  14      97.741  82.897 -47.775  1.00 56.97           O  
ATOM    112  N   ASP A  15      95.773  81.811 -47.672  1.00  3.93           N  
ATOM    113  CA  ASP A  15      95.190  82.530 -48.798  1.00  3.93           C  
ATOM    114  CB  ASP A  15      94.457  81.564 -49.731  1.00  3.93           C  
ATOM    115  CG  ASP A  15      95.383  80.529 -50.343  1.00  3.93           C  
ATOM    116  OD1 ASP A  15      96.608  80.614 -50.113  1.00  3.93           O  
ATOM    117  OD2 ASP A  15      94.886  79.632 -51.055  1.00  3.93           O  
ATOM    118  C   ASP A  15      94.237  83.614 -48.307  1.00  3.93           C  
ATOM    119  O   ASP A  15      93.109  83.328 -47.906  1.00  3.93           O  
ATOM    120  N   ILE A  16      94.698  84.860 -48.340  1.00 98.66           N  
ATOM    121  CA  ILE A  16      93.903  85.982 -47.855  1.00 98.66           C  
ATOM    122  CB  ILE A  16      94.785  87.053 -47.182  1.00 98.66           C  
ATOM    123  CG2 ILE A  16      95.521  86.465 -45.989  1.00 98.66           C  
ATOM    124  CG1 ILE A  16      95.774  87.642 -48.190  1.00 98.66           C  
ATOM    125  CD1 ILE A  16      96.684  88.699 -47.605  1.00 98.66           C  
ATOM    126  C   ILE A  16      93.087  86.628 -48.970  1.00 98.66           C  
ATOM    127  O   ILE A  16      93.541  86.730 -50.110  1.00 98.66           O  
ATOM    128  N   GLU A  17      91.877  87.060 -48.630  1.00 55.36           N  
ATOM    129  CA  GLU A  17      91.001  87.732 -49.581  1.00 55.36           C  
ATOM    130  CB  GLU A  17      89.917  86.776 -50.083  1.00 55.36           C  
ATOM    131  CG  GLU A  17      90.453  85.556 -50.814  1.00 55.36           C  
ATOM    132  CD  GLU A  17      89.351  84.624 -51.278  1.00 55.36           C  
ATOM    133  OE1 GLU A  17      88.166  84.935 -51.034  1.00 55.36           O  
ATOM    134  OE2 GLU A  17      89.669  83.581 -51.886  1.00 55.36           O  
ATOM    135  C   GLU A  17      90.362  88.954 -48.932  1.00 55.36           C  
ATOM    136  O   GLU A  17      89.139  89.083 -48.895  1.00 55.36           O  
ATOM    137  N   GLN A  18      91.202  89.849 -48.421  1.00 85.13           N  
ATOM    138  CA  GLN A  18      90.729  91.035 -47.717  1.00 85.13           C  
ATOM    139  CB  GLN A  18      91.889  91.731 -47.002  1.00 85.13           C  
ATOM    140  CG  GLN A  18      91.479  92.969 -46.220  1.00 85.13           C  
ATOM    141  CD  GLN A  18      92.653  93.643 -45.537  1.00 85.13           C  
ATOM    142  OE1 GLN A  18      92.487  94.629 -44.819  1.00 85.13           O  
ATOM    143  NE2 GLN A  18      93.850  93.111 -45.757  1.00 85.13           N  
ATOM    144  C   GLN A  18      90.029  92.015 -48.652  1.00 85.13           C  
ATOM    145  O   GLN A  18      90.610  92.477 -49.633  1.00 85.13           O  
ATOM    146  N   VAL A  19      88.777  92.328 -48.337  1.00 45.78           N  
ATOM    147  CA  VAL A  19      88.010  93.297 -49.108  1.00 45.78           C  
ATOM    148  CB  VAL A  19      86.627  92.744 -49.497  1.00 45.78           C  
ATOM    149  CG1 VAL A  19      85.820  93.803 -50.232  1.00 45.78           C  
ATOM    150  CG2 VAL A  19      86.778  91.492 -50.349  1.00 45.78           C  
ATOM    151  C   VAL A  19      87.830  94.582 -48.308  1.00 45.78           C  
ATOM    152  O   VAL A  19      87.094  94.609 -47.321  1.00 45.78           O  
ATOM    153  N   SER A  20      88.509  95.641 -48.737  1.00 65.48           N  
ATOM    154  CA  SER A  20      88.468  96.920 -48.036  1.00 65.48           C  
ATOM    155  CB  SER A  20      87.047  97.491 -48.032  1.00 65.48           C  
ATOM    156  OG  SER A  20      86.585  97.717 -49.352  1.00 65.48           O  
ATOM    157  C   SER A  20      88.986  96.779 -46.607  1.00 65.48           C  
ATOM    158  O   SER A  20      89.981  96.095 -46.364  1.00 65.48           O  
ATOM    159  N   SER A  21      88.308  97.429 -45.667  1.00 76.84           N  
ATOM    160  CA  SER A  21      88.700  97.369 -44.263  1.00 76.84           C  
ATOM    161  CB  SER A  21      89.365  98.679 -43.835  1.00 76.84           C  
ATOM    162  OG  SER A  21      90.536  98.929 -44.594  1.00 76.84           O  
ATOM    163  C   SER A  21      87.501  97.075 -43.368  1.00 76.84           C  
ATOM    164  O   SER A  21      87.172  97.860 -42.478  1.00 76.84           O  
ATOM    165  N   THR A  22      86.852  95.941 -43.610  1.00 29.34           N  
ATOM    166  CA  THR A  22      85.682  95.550 -42.833  1.00 29.34           C  
ATOM    167  CB  THR A  22      84.399  96.206 -43.378  1.00 29.34           C  
ATOM    168  OG1 THR A  22      83.280  95.819 -42.570  1.00 29.34           O  
ATOM    169  CG2 THR A  22      84.152  95.779 -44.817  1.00 29.34           C  
ATOM    170  C   THR A  22      85.501  94.034 -42.812  1.00 29.34           C  
ATOM    171  O   THR A  22      84.766  93.501 -41.981  1.00 29.34           O  
ATOM    172  N   HIS A  23      86.174  93.346 -43.729  1.00 89.01           N  
ATOM    173  CA  HIS A  23      86.087  91.891 -43.808  1.00 89.01           C  
ATOM    174  ND1 HIS A  23      84.011  89.253 -43.492  1.00 89.01           N  
ATOM    175  CG  HIS A  23      84.574  89.982 -44.517  1.00 89.01           C  
ATOM    176  CB  HIS A  23      84.762  91.466 -44.446  1.00 89.01           C  
ATOM    177  NE2 HIS A  23      84.491  87.851 -45.039  1.00 89.01           N  
ATOM    178  CD2 HIS A  23      84.875  89.090 -45.491  1.00 89.01           C  
ATOM    179  CE1 HIS A  23      83.972  87.977 -43.831  1.00 89.01           C  
ATOM    180  C   HIS A  23      87.258  91.298 -44.586  1.00 89.01           C  
ATOM    181  O   HIS A  23      87.806  91.937 -45.485  1.00 89.01           O  
ATOM    182  N   ALA A  24      87.636  90.073 -44.234  1.00 55.21           N  
ATOM    183  CA  ALA A  24      88.744  89.391 -44.891  1.00 55.21           C  
ATOM    184  CB  ALA A  24      90.072  89.944 -44.398  1.00 55.21           C  
ATOM    185  C   ALA A  24      88.679  87.884 -44.666  1.00 55.21           C  
ATOM    186  O   ALA A  24      88.213  87.421 -43.625  1.00 55.21           O  
ATOM    187  N   LYS A  25      89.150  87.122 -45.649  1.00 80.59           N  
ATOM    188  CA  LYS A  25      89.158  85.667 -45.555  1.00 80.59           C  
ATOM    189  CB  LYS A  25      88.609  85.034 -46.838  1.00 80.59           C  
ATOM    190  CG  LYS A  25      87.131  85.292 -47.098  1.00 80.59           C  
ATOM    191  CD  LYS A  25      86.883  86.702 -47.609  1.00 80.59           C  
ATOM    192  CE  LYS A  25      85.424  86.898 -47.992  1.00 80.59           C  
ATOM    193  NZ  LYS A  25      85.161  88.272 -48.501  1.00 80.59           N  
ATOM    194  C   LYS A  25      90.561  85.137 -45.278  1.00 80.59           C  
ATOM    195  O   LYS A  25      91.552  85.718 -45.719  1.00 80.59           O  
ATOM    196  N   VAL A  26      90.636  84.032 -44.544  1.00  5.10           N  
ATOM    197  CA  VAL A  26      91.913  83.395 -44.241  1.00  5.10           C  
ATOM    198  CB  VAL A  26      92.524  83.934 -42.930  1.00  5.10           C  
ATOM    199  CG1 VAL A  26      91.504  83.883 -41.802  1.00  5.10           C  
ATOM    200  CG2 VAL A  26      93.780  83.155 -42.567  1.00  5.10           C  
ATOM    201  C   VAL A  26      91.760  81.878 -44.156  1.00  5.10           C  
ATOM    202  O   VAL A  26      90.983  81.366 -43.350  1.00  5.10           O  
ATOM    203  N   THR A  27      92.502  81.165 -44.997  1.00 23.16           N  
ATOM    204  CA  THR A  27      92.413  79.710 -45.046  1.00 23.16           C  
ATOM    205  CB  THR A  27      92.081  79.212 -46.466  1.00 23.16           C  
ATOM    206  OG1 THR A  27      93.112  79.624 -47.373  1.00 23.16           O  
ATOM    207  CG2 THR A  27      90.748  79.778 -46.931  1.00 23.16           C  
ATOM    208  C   THR A  27      93.703  79.046 -44.576  1.00 23.16           C  
ATOM    209  O   THR A  27      94.801  79.478 -44.927  1.00 23.16           O  
ATOM    210  N   LEU A  28      93.560  77.993 -43.777  1.00 20.13           N  
ATOM    211  CA  LEU A  28      94.704  77.235 -43.285  1.00 20.13           C  
ATOM    212  CB  LEU A  28      94.798  77.318 -41.759  1.00 20.13           C  
ATOM    213  CG  LEU A  28      95.104  78.683 -41.136  1.00 20.13           C  
ATOM    214  CD1 LEU A  28      96.332  79.302 -41.787  1.00 20.13           C  
ATOM    215  CD2 LEU A  28      93.911  79.622 -41.236  1.00 20.13           C  
ATOM    216  C   LEU A  28      94.603  75.778 -43.723  1.00 20.13           C  
ATOM    217  O   LEU A  28      93.669  75.072 -43.344  1.00 20.13           O  
ATOM    218  N   GLU A  29      95.567  75.333 -44.522  1.00 99.64           N  
ATOM    219  CA  GLU A  29      95.549  73.975 -45.054  1.00 99.64           C  
ATOM    220  CB  GLU A  29      94.556  73.877 -46.215  1.00 99.64           C  
ATOM    221  CG  GLU A  29      94.831  74.849 -47.351  1.00 99.64           C  
ATOM    222  CD  GLU A  29      93.848  74.702 -48.497  1.00 99.64           C  
ATOM    223  OE1 GLU A  29      93.029  73.760 -48.463  1.00 99.64           O  
ATOM    224  OE2 GLU A  29      93.896  75.527 -49.433  1.00 99.64           O  
ATOM    225  C   GLU A  29      96.933  73.533 -45.515  1.00 99.64           C  
ATOM    226  O   GLU A  29      97.731  74.352 -45.970  1.00 99.64           O  
ATOM    227  N   PRO A  30      97.223  72.227 -45.398  1.00 67.96           N  
ATOM    228  CA  PRO A  30      96.335  71.234 -44.784  1.00 67.96           C  
ATOM    229  CD  PRO A  30      98.330  71.586 -46.124  1.00 67.96           C  
ATOM    230  CB  PRO A  30      96.828  69.906 -45.379  1.00 67.96           C  
ATOM    231  CG  PRO A  30      97.733  70.281 -46.521  1.00 67.96           C  
ATOM    232  C   PRO A  30      96.470  71.193 -43.263  1.00 67.96           C  
ATOM    233  O   PRO A  30      97.333  71.866 -42.700  1.00 67.96           O  
ATOM    234  N   LEU A  31      95.619  70.404 -42.613  1.00 83.72           N  
ATOM    235  CA  LEU A  31      95.674  70.219 -41.166  1.00 83.72           C  
ATOM    236  CB  LEU A  31      94.677  71.143 -40.462  1.00 83.72           C  
ATOM    237  CG  LEU A  31      94.911  72.650 -40.578  1.00 83.72           C  
ATOM    238  CD1 LEU A  31      93.765  73.422 -39.942  1.00 83.72           C  
ATOM    239  CD2 LEU A  31      96.238  73.039 -39.946  1.00 83.72           C  
ATOM    240  C   LEU A  31      95.384  68.765 -40.806  1.00 83.72           C  
ATOM    241  O   LEU A  31      94.752  68.043 -41.576  1.00 83.72           O  
ATOM    242  N   GLU A  32      95.845  68.340 -39.634  1.00 25.35           N  
ATOM    243  CA  GLU A  32      95.671  66.956 -39.203  1.00 25.35           C  
ATOM    244  CB  GLU A  32      96.773  66.558 -38.218  1.00 25.35           C  
ATOM    245  CG  GLU A  32      98.185  66.762 -38.744  1.00 25.35           C  
ATOM    246  CD  GLU A  32      98.504  65.872 -39.930  1.00 25.35           C  
ATOM    247  OE1 GLU A  32      97.739  64.919 -40.186  1.00 25.35           O  
ATOM    248  OE2 GLU A  32      99.524  66.124 -40.605  1.00 25.35           O  
ATOM    249  C   GLU A  32      94.297  66.721 -38.580  1.00 25.35           C  
ATOM    250  O   GLU A  32      93.366  67.496 -38.794  1.00 25.35           O  
ATOM    251  N   ARG A  33      94.182  65.645 -37.807  1.00 96.07           N  
ATOM    252  CA  ARG A  33      92.920  65.277 -37.173  1.00 96.07           C  
ATOM    253  CB  ARG A  33      92.950  63.810 -36.738  1.00 96.07           C  
ATOM    254  CG  ARG A  33      92.960  62.814 -37.887  1.00 96.07           C  
ATOM    255  CD  ARG A  33      91.554  62.530 -38.396  1.00 96.07           C  
ATOM    256  NE  ARG A  33      90.888  63.728 -38.897  1.00 96.07           N  
ATOM    257  CZ  ARG A  33      89.660  63.742 -39.405  1.00 96.07           C  
ATOM    258  NH1 ARG A  33      88.960  62.619 -39.480  1.00 96.07           N  
ATOM    259  NH2 ARG A  33      89.131  64.878 -39.838  1.00 96.07           N  
ATOM    260  C   ARG A  33      92.597  66.164 -35.975  1.00 96.07           C  
ATOM    261  O   ARG A  33      93.260  66.092 -34.941  1.00 96.07           O  
ATOM    262  N   GLY A  34      91.570  66.995 -36.121  1.00 61.01           N  
ATOM    263  CA  GLY A  34      91.130  67.861 -35.044  1.00 61.01           C  
ATOM    264  C   GLY A  34      92.099  68.991 -34.757  1.00 61.01           C  
ATOM    265  O   GLY A  34      92.604  69.119 -33.642  1.00 61.01           O  
ATOM    266  N   PHE A  35      92.358  69.813 -35.768  1.00 72.74           N  
ATOM    267  CA  PHE A  35      93.256  70.952 -35.616  1.00 72.74           C  
ATOM    268  CB  PHE A  35      94.581  70.693 -36.335  1.00 72.74           C  
ATOM    269  CG  PHE A  35      95.459  69.697 -35.637  1.00 72.74           C  
ATOM    270  CD1 PHE A  35      95.213  68.339 -35.746  1.00 72.74           C  
ATOM    271  CD2 PHE A  35      96.530  70.119 -34.867  1.00 72.74           C  
ATOM    272  CE1 PHE A  35      96.019  67.421 -35.101  1.00 72.74           C  
ATOM    273  CE2 PHE A  35      97.339  69.205 -34.221  1.00 72.74           C  
ATOM    274  CZ  PHE A  35      97.083  67.854 -34.339  1.00 72.74           C  
ATOM    275  C   PHE A  35      92.614  72.239 -36.120  1.00 72.74           C  
ATOM    276  O   PHE A  35      92.911  73.326 -35.624  1.00 72.74           O  
ATOM    277  N   GLY A  36      91.734  72.111 -37.107  1.00 34.21           N  
ATOM    278  CA  GLY A  36      90.990  73.250 -37.609  1.00 34.21           C  
ATOM    279  C   GLY A  36      90.029  73.755 -36.552  1.00 34.21           C  
ATOM    280  O   GLY A  36      89.589  74.904 -36.587  1.00 34.21           O  
ATOM    281  N   HIS A  37      89.707  72.881 -35.605  1.00 91.35           N  
ATOM    282  CA  HIS A  37      88.828  73.223 -34.495  1.00 91.35           C  
ATOM    283  ND1 HIS A  37      86.343  72.655 -32.311  1.00 91.35           N  
ATOM    284  CG  HIS A  37      87.561  72.087 -32.617  1.00 91.35           C  
ATOM    285  CB  HIS A  37      88.074  71.981 -34.018  1.00 91.35           C  
ATOM    286  NE2 HIS A  37      87.207  72.033 -30.451  1.00 91.35           N  
ATOM    287  CD2 HIS A  37      88.100  71.696 -31.438  1.00 91.35           C  
ATOM    288  CE1 HIS A  37      86.155  72.610 -31.004  1.00 91.35           C  
ATOM    289  C   HIS A  37      89.617  73.829 -33.341  1.00 91.35           C  
ATOM    290  O   HIS A  37      89.122  74.701 -32.626  1.00 91.35           O  
ATOM    291  N   THR A  38      90.848  73.360 -33.166  1.00 60.82           N  
ATOM    292  CA  THR A  38      91.706  73.837 -32.089  1.00 60.82           C  
ATOM    293  CB  THR A  38      93.017  73.031 -32.018  1.00 60.82           C  
ATOM    294  OG1 THR A  38      92.717  71.636 -31.894  1.00 60.82           O  
ATOM    295  CG2 THR A  38      93.852  73.476 -30.827  1.00 60.82           C  
ATOM    296  C   THR A  38      92.042  75.314 -32.262  1.00 60.82           C  
ATOM    297  O   THR A  38      92.011  76.085 -31.303  1.00 60.82           O  
ATOM    298  N   LEU A  39      92.361  75.703 -33.492  1.00 85.03           N  
ATOM    299  CA  LEU A  39      92.735  77.081 -33.788  1.00 85.03           C  
ATOM    300  CB  LEU A  39      93.673  77.131 -34.995  1.00 85.03           C  
ATOM    301  CG  LEU A  39      94.980  76.346 -34.872  1.00 85.03           C  
ATOM    302  CD1 LEU A  39      95.771  76.413 -36.170  1.00 85.03           C  
ATOM    303  CD2 LEU A  39      95.810  76.860 -33.705  1.00 85.03           C  
ATOM    304  C   LEU A  39      91.511  77.955 -34.043  1.00 85.03           C  
ATOM    305  O   LEU A  39      91.553  79.169 -33.846  1.00 85.03           O  
ATOM    306  N   GLY A  40      90.424  77.331 -34.483  1.00 46.08           N  
ATOM    307  CA  GLY A  40      89.206  78.052 -34.802  1.00 46.08           C  
ATOM    308  C   GLY A  40      88.584  78.746 -33.606  1.00 46.08           C  
ATOM    309  O   GLY A  40      88.032  79.839 -33.730  1.00 46.08           O  
ATOM    310  N   ASN A  41      88.675  78.111 -32.442  1.00 62.48           N  
ATOM    311  CA  ASN A  41      88.084  78.656 -31.225  1.00 62.48           C  
ATOM    312  CB  ASN A  41      87.472  77.536 -30.381  1.00 62.48           C  
ATOM    313  CG  ASN A  41      86.818  78.052 -29.115  1.00 62.48           C  
ATOM    314  OD1 ASN A  41      86.816  77.380 -28.084  1.00 62.48           O  
ATOM    315  ND2 ASN A  41      86.262  79.256 -29.185  1.00 62.48           N  
ATOM    316  C   ASN A  41      89.082  79.450 -30.388  1.00 62.48           C  
ATOM    317  O   ASN A  41      88.756  80.515 -29.863  1.00 62.48           O  
ATOM    318  N   ALA A  42      90.297  78.924 -30.267  1.00 38.04           N  
ATOM    319  CA  ALA A  42      91.331  79.554 -29.454  1.00 38.04           C  
ATOM    320  CB  ALA A  42      92.589  78.697 -29.442  1.00 38.04           C  
ATOM    321  C   ALA A  42      91.655  80.969 -29.925  1.00 38.04           C  
ATOM    322  O   ALA A  42      92.159  81.787 -29.156  1.00 38.04           O  
ATOM    323  N   LEU A  43      91.363  81.252 -31.190  1.00 53.40           N  
ATOM    324  CA  LEU A  43      91.652  82.560 -31.766  1.00 53.40           C  
ATOM    325  CB  LEU A  43      92.185  82.409 -33.193  1.00 53.40           C  
ATOM    326  CG  LEU A  43      93.504  81.649 -33.345  1.00 53.40           C  
ATOM    327  CD1 LEU A  43      93.843  81.443 -34.814  1.00 53.40           C  
ATOM    328  CD2 LEU A  43      94.630  82.378 -32.628  1.00 53.40           C  
ATOM    329  C   LEU A  43      90.426  83.469 -31.757  1.00 53.40           C  
ATOM    330  O   LEU A  43      90.551  84.691 -31.680  1.00 53.40           O  
ATOM    331  N   ARG A  44      89.244  82.866 -31.831  1.00 67.76           N  
ATOM    332  CA  ARG A  44      87.998  83.624 -31.864  1.00 67.76           C  
ATOM    333  CB  ARG A  44      86.811  82.695 -32.133  1.00 67.76           C  
ATOM    334  CG  ARG A  44      85.469  83.409 -32.185  1.00 67.76           C  
ATOM    335  CD  ARG A  44      84.322  82.430 -32.376  1.00 67.76           C  
ATOM    336  NE  ARG A  44      83.032  83.109 -32.451  1.00 67.76           N  
ATOM    337  CZ  ARG A  44      82.286  83.416 -31.395  1.00 67.76           C  
ATOM    338  NH1 ARG A  44      82.701  83.105 -30.174  1.00 67.76           N  
ATOM    339  NH2 ARG A  44      81.125  84.035 -31.558  1.00 67.76           N  
ATOM    340  C   ARG A  44      87.766  84.403 -30.573  1.00 67.76           C  
ATOM    341  O   ARG A  44      87.208  85.501 -30.592  1.00 67.76           O  
ATOM    342  N   ARG A  45      88.196  83.832 -29.453  1.00 45.37           N  
ATOM    343  CA  ARG A  45      87.991  84.453 -28.150  1.00 45.37           C  
ATOM    344  CB  ARG A  45      87.954  83.390 -27.051  1.00 45.37           C  
ATOM    345  CG  ARG A  45      86.919  82.300 -27.280  1.00 45.37           C  
ATOM    346  CD  ARG A  45      86.871  81.331 -26.111  1.00 45.37           C  
ATOM    347  NE  ARG A  45      86.502  81.998 -24.866  1.00 45.37           N  
ATOM    348  CZ  ARG A  45      86.389  81.383 -23.694  1.00 45.37           C  
ATOM    349  NH1 ARG A  45      86.616  80.080 -23.603  1.00 45.37           N  
ATOM    350  NH2 ARG A  45      86.049  82.069 -22.612  1.00 45.37           N  
ATOM    351  C   ARG A  45      89.067  85.490 -27.841  1.00 45.37           C  
ATOM    352  O   ARG A  45      89.330  85.795 -26.677  1.00 45.37           O  
ATOM    353  N   ILE A  46      89.683  86.029 -28.887  1.00 87.11           N  
ATOM    354  CA  ILE A  46      90.739  87.022 -28.723  1.00 87.11           C  
ATOM    355  CB  ILE A  46      92.087  86.504 -29.261  1.00 87.11           C  
ATOM    356  CG2 ILE A  46      93.184  87.532 -29.032  1.00 87.11           C  
ATOM    357  CG1 ILE A  46      92.449  85.173 -28.600  1.00 87.11           C  
ATOM    358  CD1 ILE A  46      93.764  84.594 -29.073  1.00 87.11           C  
ATOM    359  C   ILE A  46      90.386  88.330 -29.426  1.00 87.11           C  
ATOM    360  O   ILE A  46      90.692  89.414 -28.930  1.00 87.11           O  
ATOM    361  N   LEU A  47      89.737  88.223 -30.580  1.00 43.54           N  
ATOM    362  CA  LEU A  47      89.368  89.397 -31.362  1.00 43.54           C  
ATOM    363  CB  LEU A  47      89.080  89.010 -32.816  1.00 43.54           C  
ATOM    364  CG  LEU A  47      90.251  88.622 -33.724  1.00 43.54           C  
ATOM    365  CD1 LEU A  47      90.970  87.387 -33.206  1.00 43.54           C  
ATOM    366  CD2 LEU A  47      89.760  88.395 -35.146  1.00 43.54           C  
ATOM    367  C   LEU A  47      88.157  90.115 -30.773  1.00 43.54           C  
ATOM    368  O   LEU A  47      87.804  91.210 -31.209  1.00 43.54           O  
ATOM    369  N   LEU A  48      87.525  89.498 -29.779  1.00 33.17           N  
ATOM    370  CA  LEU A  48      86.283  90.030 -29.224  1.00 33.17           C  
ATOM    371  CB  LEU A  48      85.179  88.968 -29.261  1.00 33.17           C  
ATOM    372  CG  LEU A  48      84.514  88.673 -30.609  1.00 33.17           C  
ATOM    373  CD1 LEU A  48      85.520  88.149 -31.622  1.00 33.17           C  
ATOM    374  CD2 LEU A  48      83.370  87.686 -30.432  1.00 33.17           C  
ATOM    375  C   LEU A  48      86.427  90.580 -27.806  1.00 33.17           C  
ATOM    376  O   LEU A  48      85.531  91.264 -27.311  1.00 33.17           O  
ATOM    377  N   SER A  49      87.547  90.285 -27.154  1.00 79.47           N  
ATOM    378  CA  SER A  49      87.743  90.719 -25.773  1.00 79.47           C  
ATOM    379  CB  SER A  49      87.056  89.749 -24.809  1.00 79.47           C  
ATOM    380  OG  SER A  49      87.577  88.438 -24.951  1.00 79.47           O  
ATOM    381  C   SER A  49      89.212  90.878 -25.392  1.00 79.47           C  
ATOM    382  O   SER A  49      89.545  90.961 -24.209  1.00 79.47           O  
ATOM    383  N   SER A  50      90.089  90.923 -26.390  1.00 84.86           N  
ATOM    384  CA  SER A  50      91.516  91.090 -26.134  1.00 84.86           C  
ATOM    385  CB  SER A  50      92.279  89.803 -26.454  1.00 84.86           C  
ATOM    386  OG  SER A  50      91.798  88.718 -25.681  1.00 84.86           O  
ATOM    387  C   SER A  50      92.099  92.258 -26.922  1.00 84.86           C  
ATOM    388  O   SER A  50      92.902  93.031 -26.398  1.00 84.86           O  
ATOM    389  N   MET A  51      91.694  92.383 -28.181  1.00 56.30           N  
ATOM    390  CA  MET A  51      92.190  93.455 -29.036  1.00 56.30           C  
ATOM    391  CB  MET A  51      91.900  93.155 -30.507  1.00 56.30           C  
ATOM    392  CG  MET A  51      92.068  94.358 -31.419  1.00 56.30           C  
ATOM    393  SD  MET A  51      92.228  93.902 -33.153  1.00 56.30           S  
ATOM    394  CE  MET A  51      93.817  93.078 -33.126  1.00 56.30           C  
ATOM    395  C   MET A  51      91.611  94.814 -28.656  1.00 56.30           C  
ATOM    396  O   MET A  51      90.394  94.998 -28.649  1.00 56.30           O  
ATOM    397  N   PRO A  52      92.493  95.773 -28.338  1.00 91.88           N  
ATOM    398  CA  PRO A  52      92.102  97.141 -27.981  1.00 91.88           C  
ATOM    399  CD  PRO A  52      93.950  95.576 -28.259  1.00 91.88           C  
ATOM    400  CB  PRO A  52      93.446  97.834 -27.732  1.00 91.88           C  
ATOM    401  CG  PRO A  52      94.396  96.728 -27.418  1.00 91.88           C  
ATOM    402  C   PRO A  52      91.365  97.832 -29.124  1.00 91.88           C  
ATOM    403  O   PRO A  52      91.512  97.436 -30.280  1.00 91.88           O  
ATOM    404  N   GLY A  53      90.581  98.855 -28.798  1.00 50.11           N  
ATOM    405  CA  GLY A  53      89.836  99.593 -29.800  1.00 50.11           C  
ATOM    406  C   GLY A  53      89.675 101.056 -29.441  1.00 50.11           C  
ATOM    407  O   GLY A  53      90.265 101.535 -28.472  1.00 50.11           O  
ATOM    408  N   CYS A  54      88.873 101.770 -30.224  1.00 56.76           N  
ATOM    409  CA  CYS A  54      88.633 103.188 -29.983  1.00 56.76           C  
ATOM    410  CB  CYS A  54      89.266 104.035 -31.088  1.00 56.76           C  
ATOM    411  SG  CYS A  54      91.058 103.851 -31.234  1.00 56.76           S  
ATOM    412  C   CYS A  54      87.141 103.487 -29.880  1.00 56.76           C  
ATOM    413  O   CYS A  54      86.360 103.108 -30.753  1.00 56.76           O  
ATOM    414  N   ALA A  55      86.753 104.171 -28.808  1.00 55.08           N  
ATOM    415  CA  ALA A  55      85.354 104.516 -28.587  1.00 55.08           C  
ATOM    416  CB  ALA A  55      84.631 103.375 -27.887  1.00 55.08           C  
ATOM    417  C   ALA A  55      85.216 105.806 -27.784  1.00 55.08           C  
ATOM    418  O   ALA A  55      86.170 106.262 -27.155  1.00 55.08           O  
ATOM    419  N   VAL A  56      84.022 106.388 -27.812  1.00 62.84           N  
ATOM    420  CA  VAL A  56      83.751 107.619 -27.080  1.00 62.84           C  
ATOM    421  CB  VAL A  56      82.370 108.196 -27.439  1.00 62.84           C  
ATOM    422  CG1 VAL A  56      82.094 109.456 -26.633  1.00 62.84           C  
ATOM    423  CG2 VAL A  56      82.285 108.480 -28.930  1.00 62.84           C  
ATOM    424  C   VAL A  56      83.819 107.386 -25.575  1.00 62.84           C  
ATOM    425  O   VAL A  56      83.284 106.401 -25.066  1.00 62.84           O  
ATOM    426  N   THR A  57      84.480 108.296 -24.867  1.00 49.87           N  
ATOM    427  CA  THR A  57      84.623 108.182 -23.421  1.00 49.87           C  
ATOM    428  CB  THR A  57      86.093 108.323 -22.986  1.00 49.87           C  
ATOM    429  OG1 THR A  57      86.589 109.611 -23.371  1.00 49.87           O  
ATOM    430  CG2 THR A  57      86.946 107.242 -23.633  1.00 49.87           C  
ATOM    431  C   THR A  57      83.785 109.227 -22.691  1.00 49.87           C  
ATOM    432  O   THR A  57      83.239 108.960 -21.621  1.00 49.87           O  
ATOM    433  N   GLU A  58      83.684 110.416 -23.278  1.00  7.23           N  
ATOM    434  CA  GLU A  58      82.943 111.510 -22.661  1.00  7.23           C  
ATOM    435  CB  GLU A  58      83.707 112.052 -21.452  1.00  7.23           C  
ATOM    436  CG  GLU A  58      85.138 112.456 -21.759  1.00  7.23           C  
ATOM    437  CD  GLU A  58      85.860 113.008 -20.547  1.00  7.23           C  
ATOM    438  OE1 GLU A  58      85.182 113.350 -19.556  1.00  7.23           O  
ATOM    439  OE2 GLU A  58      87.105 113.101 -20.587  1.00  7.23           O  
ATOM    440  C   GLU A  58      82.665 112.639 -23.650  1.00  7.23           C  
ATOM    441  O   GLU A  58      83.464 112.903 -24.547  1.00  7.23           O  
ATOM    442  N   VAL A  59      81.525 113.299 -23.475  1.00 54.35           N  
ATOM    443  CA  VAL A  59      81.141 114.420 -24.327  1.00 54.35           C  
ATOM    444  CB  VAL A  59      80.154 113.985 -25.427  1.00 54.35           C  
ATOM    445  CG1 VAL A  59      79.666 115.193 -26.208  1.00 54.35           C  
ATOM    446  CG2 VAL A  59      80.802 112.968 -26.355  1.00 54.35           C  
ATOM    447  C   VAL A  59      80.503 115.531 -23.500  1.00 54.35           C  
ATOM    448  O   VAL A  59      79.509 115.308 -22.808  1.00 54.35           O  
ATOM    449  N   GLU A  60      81.077 116.728 -23.574  1.00  4.44           N  
ATOM    450  CA  GLU A  60      80.570 117.868 -22.817  1.00  4.44           C  
ATOM    451  CB  GLU A  60      81.707 118.559 -22.060  1.00  4.44           C  
ATOM    452  CG  GLU A  60      82.756 119.194 -22.958  1.00  4.44           C  
ATOM    453  CD  GLU A  60      83.822 119.931 -22.172  1.00  4.44           C  
ATOM    454  OE1 GLU A  60      83.760 119.915 -20.925  1.00  4.44           O  
ATOM    455  OE2 GLU A  60      84.721 120.527 -22.802  1.00  4.44           O  
ATOM    456  C   GLU A  60      79.863 118.873 -23.721  1.00  4.44           C  
ATOM    457  O   GLU A  60      80.275 119.097 -24.858  1.00  4.44           O  
ATOM    458  N   ILE A  61      78.797 119.475 -23.205  1.00 12.56           N  
ATOM    459  CA  ILE A  61      78.045 120.477 -23.952  1.00 12.56           C  
ATOM    460  CB  ILE A  61      76.611 120.001 -24.273  1.00 12.56           C  
ATOM    461  CG2 ILE A  61      75.848 121.073 -25.037  1.00 12.56           C  
ATOM    462  CG1 ILE A  61      76.635 118.693 -25.068  1.00 12.56           C  
ATOM    463  CD1 ILE A  61      76.841 117.453 -24.221  1.00 12.56           C  
ATOM    464  C   ILE A  61      77.984 121.789 -23.175  1.00 12.56           C  
ATOM    465  O   ILE A  61      77.880 121.789 -21.948  1.00 12.56           O  
ATOM    466  N   ASP A  62      78.053 122.903 -23.896  1.00 56.48           N  
ATOM    467  CA  ASP A  62      78.058 124.224 -23.276  1.00 56.48           C  
ATOM    468  CB  ASP A  62      78.290 125.307 -24.333  1.00 56.48           C  
ATOM    469  CG  ASP A  62      79.622 125.156 -25.042  1.00 56.48           C  
ATOM    470  OD1 ASP A  62      80.417 124.280 -24.639  1.00 56.48           O  
ATOM    471  OD2 ASP A  62      79.875 125.914 -26.002  1.00 56.48           O  
ATOM    472  C   ASP A  62      76.771 124.512 -22.508  1.00 56.48           C  
ATOM    473  O   ASP A  62      76.795 125.172 -21.469  1.00 56.48           O  
ATOM    474  N   GLY A  63      75.650 124.017 -23.022  1.00 51.84           N  
ATOM    475  CA  GLY A  63      74.359 124.268 -22.409  1.00 51.84           C  
ATOM    476  C   GLY A  63      73.786 123.065 -21.684  1.00 51.84           C  
ATOM    477  O   GLY A  63      72.623 123.070 -21.281  1.00 51.84           O  
ATOM    478  N   VAL A  64      74.605 122.031 -21.516  1.00 74.11           N  
ATOM    479  CA  VAL A  64      74.169 120.813 -20.842  1.00 74.11           C  
ATOM    480  CB  VAL A  64      74.256 119.590 -21.774  1.00 74.11           C  
ATOM    481  CG1 VAL A  64      74.093 118.303 -20.981  1.00 74.11           C  
ATOM    482  CG2 VAL A  64      73.213 119.686 -22.876  1.00 74.11           C  
ATOM    483  C   VAL A  64      74.984 120.541 -19.582  1.00 74.11           C  
ATOM    484  O   VAL A  64      76.212 120.613 -19.596  1.00 74.11           O  
ATOM    485  N   LEU A  65      74.289 120.226 -18.493  1.00 25.00           N  
ATOM    486  CA  LEU A  65      74.942 119.919 -17.227  1.00 25.00           C  
ATOM    487  CB  LEU A  65      74.316 120.723 -16.084  1.00 25.00           C  
ATOM    488  CG  LEU A  65      74.547 122.237 -16.065  1.00 25.00           C  
ATOM    489  CD1 LEU A  65      73.866 122.920 -17.242  1.00 25.00           C  
ATOM    490  CD2 LEU A  65      74.055 122.826 -14.752  1.00 25.00           C  
ATOM    491  C   LEU A  65      74.865 118.426 -16.921  1.00 25.00           C  
ATOM    492  O   LEU A  65      75.889 117.761 -16.770  1.00 25.00           O  
ATOM    493  N   HIS A  66      73.644 117.907 -16.832  1.00 78.37           N  
ATOM    494  CA  HIS A  66      73.431 116.493 -16.546  1.00 78.37           C  
ATOM    495  ND1 HIS A  66      70.747 118.291 -15.806  1.00 78.37           N  
ATOM    496  CG  HIS A  66      71.004 116.946 -15.964  1.00 78.37           C  
ATOM    497  CB  HIS A  66      72.292 116.314 -15.539  1.00 78.37           C  
ATOM    498  NE2 HIS A  66      69.002 117.444 -16.715  1.00 78.37           N  
ATOM    499  CD2 HIS A  66      69.897 116.417 -16.536  1.00 78.37           C  
ATOM    500  CE1 HIS A  66      69.539 118.564 -16.266  1.00 78.37           C  
ATOM    501  C   HIS A  66      73.145 115.702 -17.819  1.00 78.37           C  
ATOM    502  O   HIS A  66      72.852 116.278 -18.867  1.00 78.37           O  
ATOM    503  N   GLU A  67      73.230 114.379 -17.720  1.00 66.72           N  
ATOM    504  CA  GLU A  67      73.049 113.507 -18.876  1.00 66.72           C  
ATOM    505  CB  GLU A  67      73.646 112.124 -18.595  1.00 66.72           C  
ATOM    506  CG  GLU A  67      73.629 111.180 -19.787  1.00 66.72           C  
ATOM    507  CD  GLU A  67      74.223 109.823 -19.463  1.00 66.72           C  
ATOM    508  OE1 GLU A  67      74.639 109.616 -18.304  1.00 66.72           O  
ATOM    509  OE2 GLU A  67      74.274 108.964 -20.369  1.00 66.72           O  
ATOM    510  C   GLU A  67      71.580 113.376 -19.270  1.00 66.72           C  
ATOM    511  O   GLU A  67      71.262 112.929 -20.372  1.00 66.72           O  
ATOM    512  N   TYR A  68      70.689 113.774 -18.369  1.00 89.41           N  
ATOM    513  CA  TYR A  68      69.255 113.654 -18.612  1.00 89.41           C  
ATOM    514  CB  TYR A  68      68.560 113.043 -17.394  1.00 89.41           C  
ATOM    515  CG  TYR A  68      69.124 111.703 -16.980  1.00 89.41           C  
ATOM    516  CD1 TYR A  68      70.167 111.620 -16.068  1.00 89.41           C  
ATOM    517  CD2 TYR A  68      68.617 110.522 -17.504  1.00 89.41           C  
ATOM    518  CE1 TYR A  68      70.687 110.399 -15.687  1.00 89.41           C  
ATOM    519  CE2 TYR A  68      69.131 109.296 -17.129  1.00 89.41           C  
ATOM    520  CZ  TYR A  68      70.166 109.241 -16.220  1.00 89.41           C  
ATOM    521  OH  TYR A  68      70.682 108.023 -15.843  1.00 89.41           O  
ATOM    522  C   TYR A  68      68.623 114.999 -18.959  1.00 89.41           C  
ATOM    523  O   TYR A  68      67.502 115.294 -18.544  1.00 89.41           O  
ATOM    524  N   SER A  69      69.350 115.810 -19.720  1.00 69.00           N  
ATOM    525  CA  SER A  69      68.857 117.118 -20.135  1.00 69.00           C  
ATOM    526  CB  SER A  69      69.898 118.200 -19.839  1.00 69.00           C  
ATOM    527  OG  SER A  69      69.378 119.497 -20.076  1.00 69.00           O  
ATOM    528  C   SER A  69      68.504 117.112 -21.620  1.00 69.00           C  
ATOM    529  O   SER A  69      68.330 116.051 -22.219  1.00 69.00           O  
ATOM    530  N   THR A  70      68.398 118.299 -22.208  1.00 13.75           N  
ATOM    531  CA  THR A  70      68.065 118.425 -23.623  1.00 13.75           C  
ATOM    532  CB  THR A  70      66.567 118.168 -23.875  1.00 13.75           C  
ATOM    533  OG1 THR A  70      66.292 118.260 -25.278  1.00 13.75           O  
ATOM    534  CG2 THR A  70      65.719 119.186 -23.128  1.00 13.75           C  
ATOM    535  C   THR A  70      68.430 119.807 -24.157  1.00 13.75           C  
ATOM    536  O   THR A  70      68.567 120.762 -23.393  1.00 13.75           O  
ATOM    537  N   LYS A  71      68.586 119.904 -25.473  1.00 23.13           N  
ATOM    538  CA  LYS A  71      68.920 121.169 -26.116  1.00 23.13           C  
ATOM    539  CB  LYS A  71      70.233 121.047 -26.892  1.00 23.13           C  
ATOM    540  CG  LYS A  71      71.458 120.849 -26.014  1.00 23.13           C  
ATOM    541  CD  LYS A  71      71.695 122.055 -25.120  1.00 23.13           C  
ATOM    542  CE  LYS A  71      71.924 123.314 -25.943  1.00 23.13           C  
ATOM    543  NZ  LYS A  71      72.143 124.510 -25.084  1.00 23.13           N  
ATOM    544  C   LYS A  71      67.802 121.628 -27.045  1.00 23.13           C  
ATOM    545  O   LYS A  71      67.053 120.812 -27.582  1.00 23.13           O  
ATOM    546  N   GLU A  72      67.694 122.940 -27.230  1.00 47.27           N  
ATOM    547  CA  GLU A  72      66.670 123.508 -28.098  1.00 47.27           C  
ATOM    548  CB  GLU A  72      66.306 124.923 -27.644  1.00 47.27           C  
ATOM    549  CG  GLU A  72      65.754 124.995 -26.229  1.00 47.27           C  
ATOM    550  CD  GLU A  72      65.405 126.410 -25.812  1.00 47.27           C  
ATOM    551  OE1 GLU A  72      65.573 127.333 -26.636  1.00 47.27           O  
ATOM    552  OE2 GLU A  72      64.963 126.600 -24.659  1.00 47.27           O  
ATOM    553  C   GLU A  72      67.134 123.525 -29.551  1.00 47.27           C  
ATOM    554  O   GLU A  72      68.260 123.923 -29.849  1.00 47.27           O  
ATOM    555  N   GLY A  73      66.258 123.090 -30.451  1.00 30.77           N  
ATOM    556  CA  GLY A  73      66.579 123.035 -31.865  1.00 30.77           C  
ATOM    557  C   GLY A  73      67.061 121.662 -32.289  1.00 30.77           C  
ATOM    558  O   GLY A  73      67.134 121.360 -33.480  1.00 30.77           O  
ATOM    559  N   VAL A  74      67.390 120.828 -31.309  1.00 67.53           N  
ATOM    560  CA  VAL A  74      67.865 119.476 -31.578  1.00 67.53           C  
ATOM    561  CB  VAL A  74      69.108 119.138 -30.734  1.00 67.53           C  
ATOM    562  CG1 VAL A  74      69.574 117.720 -31.023  1.00 67.53           C  
ATOM    563  CG2 VAL A  74      70.221 120.137 -31.007  1.00 67.53           C  
ATOM    564  C   VAL A  74      66.774 118.449 -31.296  1.00 67.53           C  
ATOM    565  O   VAL A  74      66.274 118.354 -30.175  1.00 67.53           O  
ATOM    566  N   GLN A  75      66.410 117.682 -32.319  1.00  5.25           N  
ATOM    567  CA  GLN A  75      65.365 116.672 -32.188  1.00  5.25           C  
ATOM    568  CB  GLN A  75      65.131 115.968 -33.526  1.00  5.25           C  
ATOM    569  CG  GLN A  75      64.717 116.900 -34.653  1.00  5.25           C  
ATOM    570  CD  GLN A  75      64.458 116.164 -35.953  1.00  5.25           C  
ATOM    571  OE1 GLN A  75      64.576 114.941 -36.021  1.00  5.25           O  
ATOM    572  NE2 GLN A  75      64.101 116.909 -36.993  1.00  5.25           N  
ATOM    573  C   GLN A  75      65.708 115.650 -31.110  1.00  5.25           C  
ATOM    574  O   GLN A  75      65.150 115.680 -30.013  1.00  5.25           O  
ATOM    575  N   GLU A  76      66.628 114.745 -31.430  1.00  3.50           N  
ATOM    576  CA  GLU A  76      67.056 113.721 -30.484  1.00  3.50           C  
ATOM    577  CB  GLU A  76      68.020 112.735 -31.150  1.00  3.50           C  
ATOM    578  CG  GLU A  76      69.235 113.384 -31.796  1.00  3.50           C  
ATOM    579  CD  GLU A  76      68.886 114.147 -33.059  1.00  3.50           C  
ATOM    580  OE1 GLU A  76      68.308 113.536 -33.983  1.00  3.50           O  
ATOM    581  OE2 GLU A  76      69.189 115.356 -33.127  1.00  3.50           O  
ATOM    582  C   GLU A  76      67.704 114.342 -29.251  1.00  3.50           C  
ATOM    583  O   GLU A  76      68.546 115.234 -29.360  1.00  3.50           O  
ATOM    584  N   ASP A  77      67.304 113.864 -28.078  1.00 27.27           N  
ATOM    585  CA  ASP A  77      67.841 114.365 -26.819  1.00 27.27           C  
ATOM    586  CB  ASP A  77      67.055 113.799 -25.635  1.00 27.27           C  
ATOM    587  CG  ASP A  77      67.094 112.283 -25.578  1.00 27.27           C  
ATOM    588  OD1 ASP A  77      66.986 111.641 -26.644  1.00 27.27           O  
ATOM    589  OD2 ASP A  77      67.228 111.733 -24.466  1.00 27.27           O  
ATOM    590  C   ASP A  77      69.320 114.023 -26.676  1.00 27.27           C  
ATOM    591  O   ASP A  77      69.857 113.218 -27.437  1.00 27.27           O  
ATOM    592  N   ILE A  78      69.972 114.638 -25.695  1.00 44.55           N  
ATOM    593  CA  ILE A  78      71.391 114.408 -25.457  1.00 44.55           C  
ATOM    594  CB  ILE A  78      71.941 115.342 -24.363  1.00 44.55           C  
ATOM    595  CG2 ILE A  78      71.742 116.798 -24.757  1.00 44.55           C  
ATOM    596  CG1 ILE A  78      71.267 115.047 -23.022  1.00 44.55           C  
ATOM    597  CD1 ILE A  78      71.788 115.887 -21.882  1.00 44.55           C  
ATOM    598  C   ILE A  78      71.660 112.961 -25.058  1.00 44.55           C  
ATOM    599  O   ILE A  78      72.728 112.420 -25.342  1.00 44.55           O  
ATOM    600  N   LEU A  79      70.686 112.339 -24.402  1.00 44.08           N  
ATOM    601  CA  LEU A  79      70.821 110.955 -23.963  1.00 44.08           C  
ATOM    602  CB  LEU A  79      69.716 110.595 -22.968  1.00 44.08           C  
ATOM    603  CG  LEU A  79      69.804 109.217 -22.309  1.00 44.08           C  
ATOM    604  CD1 LEU A  79      71.158 109.024 -21.644  1.00 44.08           C  
ATOM    605  CD2 LEU A  79      68.677 109.028 -21.305  1.00 44.08           C  
ATOM    606  C   LEU A  79      70.793 110.006 -25.157  1.00 44.08           C  
ATOM    607  O   LEU A  79      71.157 108.835 -25.043  1.00 44.08           O  
ATOM    608  N   GLU A  80      70.361 110.521 -26.303  1.00 53.19           N  
ATOM    609  CA  GLU A  80      70.333 109.741 -27.533  1.00 53.19           C  
ATOM    610  CB  GLU A  80      69.016 109.963 -28.279  1.00 53.19           C  
ATOM    611  CG  GLU A  80      68.867 109.137 -29.547  1.00 53.19           C  
ATOM    612  CD  GLU A  80      67.532 109.355 -30.231  1.00 53.19           C  
ATOM    613  OE1 GLU A  80      66.720 110.149 -29.711  1.00 53.19           O  
ATOM    614  OE2 GLU A  80      67.294 108.733 -31.287  1.00 53.19           O  
ATOM    615  C   GLU A  80      71.514 110.111 -28.423  1.00 53.19           C  
ATOM    616  O   GLU A  80      71.879 109.366 -29.333  1.00 53.19           O  
ATOM    617  N   ILE A  81      72.111 111.267 -28.151  1.00 52.77           N  
ATOM    618  CA  ILE A  81      73.259 111.736 -28.919  1.00 52.77           C  
ATOM    619  CB  ILE A  81      73.575 113.214 -28.623  1.00 52.77           C  
ATOM    620  CG2 ILE A  81      74.838 113.644 -29.352  1.00 52.77           C  
ATOM    621  CG1 ILE A  81      72.396 114.101 -29.028  1.00 52.77           C  
ATOM    622  CD1 ILE A  81      72.620 115.574 -28.765  1.00 52.77           C  
ATOM    623  C   ILE A  81      74.499 110.894 -28.636  1.00 52.77           C  
ATOM    624  O   ILE A  81      75.079 110.305 -29.548  1.00 52.77           O  
ATOM    625  N   LEU A  82      74.900 110.839 -27.369  1.00 31.75           N  
ATOM    626  CA  LEU A  82      76.074 110.067 -26.975  1.00 31.75           C  
ATOM    627  CB  LEU A  82      76.387 110.264 -25.489  1.00 31.75           C  
ATOM    628  CG  LEU A  82      75.559 109.470 -24.473  1.00 31.75           C  
ATOM    629  CD1 LEU A  82      76.109 109.655 -23.067  1.00 31.75           C  
ATOM    630  CD2 LEU A  82      74.095 109.862 -24.529  1.00 31.75           C  
ATOM    631  C   LEU A  82      75.873 108.587 -27.280  1.00 31.75           C  
ATOM    632  O   LEU A  82      76.836 107.854 -27.506  1.00 31.75           O  
ATOM    633  N   LEU A  83      74.616 108.154 -27.285  1.00 98.03           N  
ATOM    634  CA  LEU A  83      74.281 106.769 -27.588  1.00 98.03           C  
ATOM    635  CB  LEU A  83      72.785 106.522 -27.373  1.00 98.03           C  
ATOM    636  CG  LEU A  83      72.280 105.076 -27.366  1.00 98.03           C  
ATOM    637  CD1 LEU A  83      70.924 104.988 -26.681  1.00 98.03           C  
ATOM    638  CD2 LEU A  83      72.213 104.496 -28.773  1.00 98.03           C  
ATOM    639  C   LEU A  83      74.678 106.439 -29.022  1.00 98.03           C  
ATOM    640  O   LEU A  83      75.220 105.368 -29.297  1.00 98.03           O  
ATOM    641  N   ASN A  84      74.406 107.368 -29.933  1.00 46.43           N  
ATOM    642  CA  ASN A  84      74.778 107.201 -31.332  1.00 46.43           C  
ATOM    643  CB  ASN A  84      74.041 108.215 -32.208  1.00 46.43           C  
ATOM    644  CG  ASN A  84      72.535 108.052 -32.148  1.00 46.43           C  
ATOM    645  OD1 ASN A  84      72.023 107.138 -31.501  1.00 46.43           O  
ATOM    646  ND2 ASN A  84      71.816 108.940 -32.825  1.00 46.43           N  
ATOM    647  C   ASN A  84      76.284 107.336 -31.525  1.00 46.43           C  
ATOM    648  O   ASN A  84      76.866 106.703 -32.406  1.00 46.43           O  
ATOM    649  N   LEU A  85      76.908 108.164 -30.694  1.00 52.23           N  
ATOM    650  CA  LEU A  85      78.350 108.371 -30.754  1.00 52.23           C  
ATOM    651  CB  LEU A  85      78.766 109.516 -29.828  1.00 52.23           C  
ATOM    652  CG  LEU A  85      78.151 110.885 -30.126  1.00 52.23           C  
ATOM    653  CD1 LEU A  85      78.580 111.907 -29.084  1.00 52.23           C  
ATOM    654  CD2 LEU A  85      78.523 111.349 -31.525  1.00 52.23           C  
ATOM    655  C   LEU A  85      79.099 107.097 -30.382  1.00 52.23           C  
ATOM    656  O   LEU A  85      80.253 106.909 -30.766  1.00 52.23           O  
ATOM    657  N   LYS A  86      78.435 106.224 -29.632  1.00 83.42           N  
ATOM    658  CA  LYS A  86      79.028 104.958 -29.219  1.00 83.42           C  
ATOM    659  CB  LYS A  86      78.122 104.250 -28.209  1.00 83.42           C  
ATOM    660  CG  LYS A  86      77.894 105.035 -26.928  1.00 83.42           C  
ATOM    661  CD  LYS A  86      76.869 104.357 -26.035  1.00 83.42           C  
ATOM    662  CE  LYS A  86      77.311 102.956 -25.649  1.00 83.42           C  
ATOM    663  NZ  LYS A  86      76.316 102.291 -24.764  1.00 83.42           N  
ATOM    664  C   LYS A  86      79.282 104.056 -30.422  1.00 83.42           C  
ATOM    665  O   LYS A  86      80.063 103.107 -30.345  1.00 83.42           O  
ATOM    666  N   GLY A  87      78.618 104.360 -31.532  1.00 43.39           N  
ATOM    667  CA  GLY A  87      78.787 103.600 -32.756  1.00 43.39           C  
ATOM    668  C   GLY A  87      79.774 104.255 -33.702  1.00 43.39           C  
ATOM    669  O   GLY A  87      80.146 103.679 -34.724  1.00 43.39           O  
ATOM    670  N   LEU A  88      80.199 105.466 -33.358  1.00 67.33           N  
ATOM    671  CA  LEU A  88      81.160 106.203 -34.170  1.00 67.33           C  
ATOM    672  CB  LEU A  88      81.309 107.636 -33.656  1.00 67.33           C  
ATOM    673  CG  LEU A  88      82.284 108.535 -34.419  1.00 67.33           C  
ATOM    674  CD1 LEU A  88      81.895 108.625 -35.886  1.00 67.33           C  
ATOM    675  CD2 LEU A  88      82.343 109.918 -33.790  1.00 67.33           C  
ATOM    676  C   LEU A  88      82.515 105.505 -34.177  1.00 67.33           C  
ATOM    677  O   LEU A  88      83.089 105.230 -33.123  1.00 67.33           O  
ATOM    678  N   ALA A  89      83.023 105.221 -35.372  1.00 50.64           N  
ATOM    679  CA  ALA A  89      84.301 104.534 -35.516  1.00 50.64           C  
ATOM    680  CB  ALA A  89      84.173 103.381 -36.499  1.00 50.64           C  
ATOM    681  C   ALA A  89      85.404 105.491 -35.956  1.00 50.64           C  
ATOM    682  O   ALA A  89      85.304 106.128 -37.004  1.00 50.64           O  
ATOM    683  N   VAL A  90      86.454 105.586 -35.148  1.00 51.11           N  
ATOM    684  CA  VAL A  90      87.591 106.442 -35.464  1.00 51.11           C  
ATOM    685  CB  VAL A  90      87.636 107.686 -34.555  1.00 51.11           C  
ATOM    686  CG1 VAL A  90      86.454 108.598 -34.844  1.00 51.11           C  
ATOM    687  CG2 VAL A  90      87.657 107.275 -33.091  1.00 51.11           C  
ATOM    688  C   VAL A  90      88.904 105.675 -35.338  1.00 51.11           C  
ATOM    689  O   VAL A  90      89.078 104.869 -34.424  1.00 51.11           O  
ATOM    690  N   ARG A  91      89.825 105.929 -36.262  1.00 79.93           N  
ATOM    691  CA  ARG A  91      91.116 105.251 -36.262  1.00 79.93           C  
ATOM    692  CB  ARG A  91      91.292 104.433 -37.543  1.00 79.93           C  
ATOM    693  CG  ARG A  91      92.609 103.678 -37.619  1.00 79.93           C  
ATOM    694  CD  ARG A  91      92.743 102.926 -38.933  1.00 79.93           C  
ATOM    695  NE  ARG A  91      94.009 102.204 -39.024  1.00 79.93           N  
ATOM    696  CZ  ARG A  91      95.135 102.727 -39.497  1.00 79.93           C  
ATOM    697  NH1 ARG A  91      95.157 103.982 -39.926  1.00 79.93           N  
ATOM    698  NH2 ARG A  91      96.241 101.997 -39.542  1.00 79.93           N  
ATOM    699  C   ARG A  91      92.263 106.244 -36.113  1.00 79.93           C  
ATOM    700  O   ARG A  91      92.282 107.287 -36.765  1.00 79.93           O  
ATOM    701  N   VAL A  92      93.219 105.911 -35.252  1.00 16.21           N  
ATOM    702  CA  VAL A  92      94.372 106.773 -35.019  1.00 16.21           C  
ATOM    703  CB  VAL A  92      94.395 107.308 -33.573  1.00 16.21           C  
ATOM    704  CG1 VAL A  92      94.411 106.157 -32.578  1.00 16.21           C  
ATOM    705  CG2 VAL A  92      95.591 108.222 -33.363  1.00 16.21           C  
ATOM    706  C   VAL A  92      95.677 106.038 -35.312  1.00 16.21           C  
ATOM    707  O   VAL A  92      95.821 104.858 -34.990  1.00 16.21           O  
ATOM    708  N   GLN A  93      96.623 106.739 -35.928  1.00  5.41           N  
ATOM    709  CA  GLN A  93      97.908 106.147 -36.278  1.00  5.41           C  
ATOM    710  CB  GLN A  93      98.665 107.045 -37.260  1.00  5.41           C  
ATOM    711  CG  GLN A  93      98.922 108.451 -36.746  1.00  5.41           C  
ATOM    712  CD  GLN A  93      99.716 109.293 -37.725  1.00  5.41           C  
ATOM    713  OE1 GLN A  93     100.067 108.836 -38.813  1.00  5.41           O  
ATOM    714  NE2 GLN A  93     100.004 110.532 -37.343  1.00  5.41           N  
ATOM    715  C   GLN A  93      98.762 105.882 -35.041  1.00  5.41           C  
ATOM    716  O   GLN A  93      99.505 104.902 -34.988  1.00  5.41           O  
ATOM    717  N   GLY A  94      98.650 106.759 -34.049  1.00 61.21           N  
ATOM    718  CA  GLY A  94      99.413 106.619 -32.822  1.00 61.21           C  
ATOM    719  C   GLY A  94      99.232 107.793 -31.880  1.00 61.21           C  
ATOM    720  O   GLY A  94     100.079 108.684 -31.813  1.00 61.21           O  
ATOM    721  N   LYS A  95      98.123 107.793 -31.149  1.00 19.99           N  
ATOM    722  CA  LYS A  95      97.833 108.855 -30.193  1.00 19.99           C  
ATOM    723  CB  LYS A  95      97.273 110.084 -30.911  1.00 19.99           C  
ATOM    724  CG  LYS A  95      97.120 111.311 -30.027  1.00 19.99           C  
ATOM    725  CD  LYS A  95      96.619 112.503 -30.828  1.00 19.99           C  
ATOM    726  CE  LYS A  95      96.556 113.759 -29.975  1.00 19.99           C  
ATOM    727  NZ  LYS A  95      95.654 113.592 -28.804  1.00 19.99           N  
ATOM    728  C   LYS A  95      96.853 108.366 -29.132  1.00 19.99           C  
ATOM    729  O   LYS A  95      95.818 107.783 -29.453  1.00 19.99           O  
ATOM    730  N   ASP A  96      97.188 108.605 -27.868  1.00 53.03           N  
ATOM    731  CA  ASP A  96      96.366 108.143 -26.754  1.00 53.03           C  
ATOM    732  CB  ASP A  96      97.110 108.323 -25.429  1.00 53.03           C  
ATOM    733  CG  ASP A  96      98.391 107.513 -25.364  1.00 53.03           C  
ATOM    734  OD1 ASP A  96      98.668 106.755 -26.318  1.00 53.03           O  
ATOM    735  OD2 ASP A  96      99.121 107.633 -24.358  1.00 53.03           O  
ATOM    736  C   ASP A  96      95.021 108.862 -26.704  1.00 53.03           C  
ATOM    737  O   ASP A  96      94.101 108.533 -27.454  1.00 53.03           O  
ATOM    738  N   GLU A  97      94.910 109.842 -25.813  1.00 92.21           N  
ATOM    739  CA  GLU A  97      93.667 110.587 -25.645  1.00 92.21           C  
ATOM    740  CB  GLU A  97      93.545 111.121 -24.215  1.00 92.21           C  
ATOM    741  CG  GLU A  97      93.568 110.047 -23.137  1.00 92.21           C  
ATOM    742  CD  GLU A  97      94.957 109.489 -22.895  1.00 92.21           C  
ATOM    743  OE1 GLU A  97      95.944 110.187 -23.212  1.00 92.21           O  
ATOM    744  OE2 GLU A  97      95.063 108.356 -22.381  1.00 92.21           O  
ATOM    745  C   GLU A  97      93.568 111.736 -26.641  1.00 92.21           C  
ATOM    746  O   GLU A  97      94.274 112.737 -26.520  1.00 92.21           O  
ATOM    747  N   VAL A  98      92.687 111.586 -27.624  1.00 99.90           N  
ATOM    748  CA  VAL A  98      92.482 112.618 -28.634  1.00 99.90           C  
ATOM    749  CB  VAL A  98      92.684 112.064 -30.059  1.00 99.90           C  
ATOM    750  CG1 VAL A  98      91.823 110.829 -30.278  1.00 99.90           C  
ATOM    751  CG2 VAL A  98      92.375 113.135 -31.095  1.00 99.90           C  
ATOM    752  C   VAL A  98      91.090 113.232 -28.518  1.00 99.90           C  
ATOM    753  O   VAL A  98      90.095 112.520 -28.375  1.00 99.90           O  
ATOM    754  N   ILE A  99      91.027 114.559 -28.574  1.00 79.18           N  
ATOM    755  CA  ILE A  99      89.760 115.271 -28.454  1.00 79.18           C  
ATOM    756  CB  ILE A  99      89.855 116.443 -27.454  1.00 79.18           C  
ATOM    757  CG2 ILE A  99      88.638 117.344 -27.574  1.00 79.18           C  
ATOM    758  CG1 ILE A  99      89.979 115.922 -26.019  1.00 79.18           C  
ATOM    759  CD1 ILE A  99      91.316 115.286 -25.698  1.00 79.18           C  
ATOM    760  C   ILE A  99      89.289 115.803 -29.805  1.00 79.18           C  
ATOM    761  O   ILE A  99      90.037 116.478 -30.512  1.00 79.18           O  
ATOM    762  N   LEU A 100      88.045 115.493 -30.155  1.00 92.49           N  
ATOM    763  CA  LEU A 100      87.467 115.941 -31.417  1.00 92.49           C  
ATOM    764  CB  LEU A 100      86.827 114.769 -32.168  1.00 92.49           C  
ATOM    765  CG  LEU A 100      87.754 113.689 -32.735  1.00 92.49           C  
ATOM    766  CD1 LEU A 100      88.458 112.922 -31.625  1.00 92.49           C  
ATOM    767  CD2 LEU A 100      86.973 112.736 -33.626  1.00 92.49           C  
ATOM    768  C   LEU A 100      86.436 117.041 -31.187  1.00 92.49           C  
ATOM    769  O   LEU A 100      85.360 116.792 -30.644  1.00 92.49           O  
ATOM    770  N   THR A 101      86.771 118.257 -31.605  1.00  3.59           N  
ATOM    771  CA  THR A 101      85.884 119.400 -31.423  1.00  3.59           C  
ATOM    772  CB  THR A 101      86.662 120.729 -31.457  1.00  3.59           C  
ATOM    773  OG1 THR A 101      87.318 120.869 -32.723  1.00  3.59           O  
ATOM    774  CG2 THR A 101      87.700 120.766 -30.346  1.00  3.59           C  
ATOM    775  C   THR A 101      84.789 119.437 -32.485  1.00  3.59           C  
ATOM    776  O   THR A 101      84.959 118.911 -33.585  1.00  3.59           O  
ATOM    777  N   LEU A 102      83.666 120.061 -32.145  1.00 80.46           N  
ATOM    778  CA  LEU A 102      82.540 120.173 -33.065  1.00 80.46           C  
ATOM    779  CB  LEU A 102      81.716 118.883 -33.063  1.00 80.46           C  
ATOM    780  CG  LEU A 102      80.481 118.867 -33.967  1.00 80.46           C  
ATOM    781  CD1 LEU A 102      80.871 119.111 -35.417  1.00 80.46           C  
ATOM    782  CD2 LEU A 102      79.727 117.554 -33.824  1.00 80.46           C  
ATOM    783  C   LEU A 102      81.652 121.359 -32.704  1.00 80.46           C  
ATOM    784  O   LEU A 102      81.353 121.588 -31.532  1.00 80.46           O  
ATOM    785  N   ASN A 103      81.233 122.109 -33.718  1.00 83.96           N  
ATOM    786  CA  ASN A 103      80.369 123.265 -33.509  1.00 83.96           C  
ATOM    787  CB  ASN A 103      81.166 124.427 -32.911  1.00 83.96           C  
ATOM    788  CG  ASN A 103      80.290 125.612 -32.555  1.00 83.96           C  
ATOM    789  OD1 ASN A 103      79.063 125.530 -32.604  1.00 83.96           O  
ATOM    790  ND2 ASN A 103      80.919 126.724 -32.192  1.00 83.96           N  
ATOM    791  C   ASN A 103      79.683 123.705 -34.798  1.00 83.96           C  
ATOM    792  O   ASN A 103      80.336 124.177 -35.729  1.00 83.96           O  
ATOM    793  N   LYS A 104      78.364 123.548 -34.845  1.00 84.13           N  
ATOM    794  CA  LYS A 104      77.589 123.923 -36.022  1.00 84.13           C  
ATOM    795  CB  LYS A 104      77.427 122.725 -36.961  1.00 84.13           C  
ATOM    796  CG  LYS A 104      76.638 123.026 -38.226  1.00 84.13           C  
ATOM    797  CD  LYS A 104      76.505 121.789 -39.102  1.00 84.13           C  
ATOM    798  CE  LYS A 104      75.693 122.082 -40.353  1.00 84.13           C  
ATOM    799  NZ  LYS A 104      75.537 120.874 -41.211  1.00 84.13           N  
ATOM    800  C   LYS A 104      76.221 124.473 -35.630  1.00 84.13           C  
ATOM    801  O   LYS A 104      75.553 123.932 -34.749  1.00 84.13           O  
ATOM    802  N   SER A 105      75.810 125.551 -36.291  1.00 79.88           N  
ATOM    803  CA  SER A 105      74.522 126.175 -36.011  1.00 79.88           C  
ATOM    804  CB  SER A 105      74.719 127.556 -35.384  1.00 79.88           C  
ATOM    805  OG  SER A 105      75.439 128.415 -36.252  1.00 79.88           O  
ATOM    806  C   SER A 105      73.679 126.287 -37.277  1.00 79.88           C  
ATOM    807  O   SER A 105      74.080 125.823 -38.345  1.00 79.88           O  
ATOM    808  N   GLY A 106      72.508 126.903 -37.151  1.00 53.53           N  
ATOM    809  CA  GLY A 106      71.610 127.074 -38.278  1.00 53.53           C  
ATOM    810  C   GLY A 106      71.015 125.761 -38.748  1.00 53.53           C  
ATOM    811  O   GLY A 106      71.335 124.698 -38.217  1.00 53.53           O  
ATOM    812  N   ILE A 107      70.145 125.836 -39.749  1.00 20.89           N  
ATOM    813  CA  ILE A 107      69.506 124.645 -40.295  1.00 20.89           C  
ATOM    814  CB  ILE A 107      68.315 125.008 -41.205  1.00 20.89           C  
ATOM    815  CG2 ILE A 107      68.724 126.052 -42.233  1.00 20.89           C  
ATOM    816  CG1 ILE A 107      67.766 123.756 -41.893  1.00 20.89           C  
ATOM    817  CD1 ILE A 107      66.578 124.027 -42.790  1.00 20.89           C  
ATOM    818  C   ILE A 107      70.503 123.780 -41.064  1.00 20.89           C  
ATOM    819  O   ILE A 107      71.040 124.195 -42.092  1.00 20.89           O  
ATOM    820  N   GLY A 108      70.749 122.578 -40.554  1.00 53.68           N  
ATOM    821  CA  GLY A 108      71.680 121.659 -41.182  1.00 53.68           C  
ATOM    822  C   GLY A 108      71.982 120.458 -40.308  1.00 53.68           C  
ATOM    823  O   GLY A 108      72.574 120.599 -39.238  1.00 53.68           O  
ATOM    824  N   PRO A 109      71.574 119.264 -40.762  1.00 95.73           N  
ATOM    825  CA  PRO A 109      71.794 118.011 -40.032  1.00 95.73           C  
ATOM    826  CD  PRO A 109      70.836 119.050 -42.019  1.00 95.73           C  
ATOM    827  CB  PRO A 109      71.263 116.946 -40.997  1.00 95.73           C  
ATOM    828  CG  PRO A 109      70.287 117.666 -41.857  1.00 95.73           C  
ATOM    829  C   PRO A 109      73.273 117.764 -39.751  1.00 95.73           C  
ATOM    830  O   PRO A 109      74.022 117.415 -40.663  1.00 95.73           O  
ATOM    831  N   VAL A 110      73.682 117.945 -38.499  1.00 52.34           N  
ATOM    832  CA  VAL A 110      75.066 117.716 -38.103  1.00 52.34           C  
ATOM    833  CB  VAL A 110      75.322 118.170 -36.653  1.00 52.34           C  
ATOM    834  CG1 VAL A 110      76.726 117.783 -36.215  1.00 52.34           C  
ATOM    835  CG2 VAL A 110      75.107 119.669 -36.521  1.00 52.34           C  
ATOM    836  C   VAL A 110      75.437 116.243 -38.235  1.00 52.34           C  
ATOM    837  O   VAL A 110      74.816 115.380 -37.615  1.00 52.34           O  
ATOM    838  N   THR A 111      76.451 115.962 -39.046  1.00  6.40           N  
ATOM    839  CA  THR A 111      76.898 114.592 -39.265  1.00  6.40           C  
ATOM    840  CB  THR A 111      76.854 114.219 -40.759  1.00  6.40           C  
ATOM    841  OG1 THR A 111      77.146 112.826 -40.918  1.00  6.40           O  
ATOM    842  CG2 THR A 111      77.865 115.041 -41.543  1.00  6.40           C  
ATOM    843  C   THR A 111      78.313 114.386 -38.735  1.00  6.40           C  
ATOM    844  O   THR A 111      78.982 115.341 -38.340  1.00  6.40           O  
ATOM    845  N   ALA A 112      78.762 113.135 -38.729  1.00 59.80           N  
ATOM    846  CA  ALA A 112      80.090 112.796 -38.231  1.00 59.80           C  
ATOM    847  CB  ALA A 112      80.245 111.287 -38.124  1.00 59.80           C  
ATOM    848  C   ALA A 112      81.184 113.382 -39.115  1.00 59.80           C  
ATOM    849  O   ALA A 112      82.352 113.425 -38.729  1.00 59.80           O  
ATOM    850  N   ALA A 113      80.800 113.830 -40.305  1.00 53.18           N  
ATOM    851  CA  ALA A 113      81.751 114.407 -41.246  1.00 53.18           C  
ATOM    852  CB  ALA A 113      81.247 114.253 -42.672  1.00 53.18           C  
ATOM    853  C   ALA A 113      82.019 115.874 -40.926  1.00 53.18           C  
ATOM    854  O   ALA A 113      82.903 116.495 -41.516  1.00 53.18           O  
ATOM    855  N   ASP A 114      81.253 116.421 -39.988  1.00 71.55           N  
ATOM    856  CA  ASP A 114      81.412 117.814 -39.586  1.00 71.55           C  
ATOM    857  CB  ASP A 114      80.097 118.367 -39.033  1.00 71.55           C  
ATOM    858  CG  ASP A 114      78.988 118.371 -40.066  1.00 71.55           C  
ATOM    859  OD1 ASP A 114      79.264 118.035 -41.237  1.00 71.55           O  
ATOM    860  OD2 ASP A 114      77.841 118.711 -39.709  1.00 71.55           O  
ATOM    861  C   ASP A 114      82.523 117.973 -38.554  1.00 71.55           C  
ATOM    862  O   ASP A 114      82.898 119.090 -38.198  1.00 71.55           O  
ATOM    863  N   ILE A 115      83.046 116.848 -38.078  1.00 13.31           N  
ATOM    864  CA  ILE A 115      84.123 116.858 -37.096  1.00 13.31           C  
ATOM    865  CB  ILE A 115      84.404 115.444 -36.557  1.00 13.31           C  
ATOM    866  CG2 ILE A 115      85.547 115.471 -35.555  1.00 13.31           C  
ATOM    867  CG1 ILE A 115      83.143 114.858 -35.918  1.00 13.31           C  
ATOM    868  CD1 ILE A 115      82.618 115.669 -34.755  1.00 13.31           C  
ATOM    869  C   ILE A 115      85.406 117.427 -37.693  1.00 13.31           C  
ATOM    870  O   ILE A 115      85.779 117.091 -38.817  1.00 13.31           O  
ATOM    871  N   THR A 116      86.074 118.290 -36.935  1.00  6.48           N  
ATOM    872  CA  THR A 116      87.324 118.894 -37.382  1.00  6.48           C  
ATOM    873  CB  THR A 116      87.898 119.854 -36.324  1.00  6.48           C  
ATOM    874  OG1 THR A 116      88.132 119.139 -35.103  1.00  6.48           O  
ATOM    875  CG2 THR A 116      86.929 120.995 -36.059  1.00  6.48           C  
ATOM    876  C   THR A 116      88.363 117.826 -37.707  1.00  6.48           C  
ATOM    877  O   THR A 116      88.805 117.087 -36.827  1.00  6.48           O  
ATOM    878  N   HIS A 117      88.746 117.750 -38.977  1.00 50.43           N  
ATOM    879  CA  HIS A 117      89.719 116.763 -39.428  1.00 50.43           C  
ATOM    880  ND1 HIS A 117      88.153 115.180 -41.977  1.00 50.43           N  
ATOM    881  CG  HIS A 117      88.535 116.464 -41.651  1.00 50.43           C  
ATOM    882  CB  HIS A 117      89.824 116.772 -40.954  1.00 50.43           C  
ATOM    883  NE2 HIS A 117      86.585 116.471 -42.660  1.00 50.43           N  
ATOM    884  CD2 HIS A 117      87.541 117.274 -42.086  1.00 50.43           C  
ATOM    885  CE1 HIS A 117      86.979 115.213 -42.581  1.00 50.43           C  
ATOM    886  C   HIS A 117      91.090 117.007 -38.809  1.00 50.43           C  
ATOM    887  O   HIS A 117      91.630 118.111 -38.885  1.00 50.43           O  
ATOM    888  N   ASP A 118      91.647 115.968 -38.196  1.00 51.04           N  
ATOM    889  CA  ASP A 118      92.958 116.061 -37.564  1.00 51.04           C  
ATOM    890  CB  ASP A 118      92.935 115.400 -36.185  1.00 51.04           C  
ATOM    891  CG  ASP A 118      91.975 116.081 -35.229  1.00 51.04           C  
ATOM    892  OD1 ASP A 118      91.399 117.125 -35.604  1.00 51.04           O  
ATOM    893  OD2 ASP A 118      91.796 115.574 -34.101  1.00 51.04           O  
ATOM    894  C   ASP A 118      94.028 115.413 -38.436  1.00 51.04           C  
ATOM    895  O   ASP A 118      93.718 114.682 -39.377  1.00 51.04           O  
ATOM    896  N   GLY A 119      95.289 115.686 -38.119  1.00 41.73           N  
ATOM    897  CA  GLY A 119      96.401 115.131 -38.869  1.00 41.73           C  
ATOM    898  C   GLY A 119      96.751 113.724 -38.425  1.00 41.73           C  
ATOM    899  O   GLY A 119      97.632 113.083 -38.998  1.00 41.73           O  
ATOM    900  N   ASP A 120      96.058 113.243 -37.398  1.00 65.48           N  
ATOM    901  CA  ASP A 120      96.296 111.905 -36.870  1.00 65.48           C  
ATOM    902  CB  ASP A 120      96.780 111.980 -35.420  1.00 65.48           C  
ATOM    903  CG  ASP A 120      98.102 112.707 -35.283  1.00 65.48           C  
ATOM    904  OD1 ASP A 120      98.737 112.991 -36.320  1.00 65.48           O  
ATOM    905  OD2 ASP A 120      98.508 112.995 -34.137  1.00 65.48           O  
ATOM    906  C   ASP A 120      95.042 111.042 -36.957  1.00 65.48           C  
ATOM    907  O   ASP A 120      94.930 110.178 -37.827  1.00 65.48           O  
ATOM    908  N   VAL A 121      94.101 111.281 -36.049  1.00  8.86           N  
ATOM    909  CA  VAL A 121      92.865 110.508 -36.001  1.00  8.86           C  
ATOM    910  CB  VAL A 121      92.074 110.788 -34.706  1.00  8.86           C  
ATOM    911  CG1 VAL A 121      91.775 112.274 -34.574  1.00  8.86           C  
ATOM    912  CG2 VAL A 121      90.791 109.971 -34.677  1.00  8.86           C  
ATOM    913  C   VAL A 121      91.976 110.786 -37.211  1.00  8.86           C  
ATOM    914  O   VAL A 121      91.833 111.931 -37.640  1.00  8.86           O  
ATOM    915  N   GLU A 122      91.386 109.728 -37.759  1.00 91.32           N  
ATOM    916  CA  GLU A 122      90.498 109.852 -38.908  1.00 91.32           C  
ATOM    917  CB  GLU A 122      91.124 109.198 -40.141  1.00 91.32           C  
ATOM    918  CG  GLU A 122      91.414 107.715 -39.977  1.00 91.32           C  
ATOM    919  CD  GLU A 122      92.024 107.101 -41.222  1.00 91.32           C  
ATOM    920  OE1 GLU A 122      92.226 107.837 -42.210  1.00 91.32           O  
ATOM    921  OE2 GLU A 122      92.300 105.883 -41.212  1.00 91.32           O  
ATOM    922  C   GLU A 122      89.139 109.223 -38.617  1.00 91.32           C  
ATOM    923  O   GLU A 122      88.948 108.590 -37.579  1.00 91.32           O  
ATOM    924  N   ILE A 123      88.198 109.401 -39.538  1.00 56.01           N  
ATOM    925  CA  ILE A 123      86.855 108.857 -39.374  1.00 56.01           C  
ATOM    926  CB  ILE A 123      85.806 109.976 -39.233  1.00 56.01           C  
ATOM    927  CG2 ILE A 123      84.416 109.385 -39.060  1.00 56.01           C  
ATOM    928  CG1 ILE A 123      86.155 110.888 -38.054  1.00 56.01           C  
ATOM    929  CD1 ILE A 123      85.175 112.021 -37.847  1.00 56.01           C  
ATOM    930  C   ILE A 123      86.475 107.956 -40.545  1.00 56.01           C  
ATOM    931  O   ILE A 123      86.560 108.360 -41.705  1.00 56.01           O  
ATOM    932  N   VAL A 124      86.056 106.734 -40.234  1.00 29.63           N  
ATOM    933  CA  VAL A 124      85.673 105.772 -41.262  1.00 29.63           C  
ATOM    934  CB  VAL A 124      86.310 104.394 -41.010  1.00 29.63           C  
ATOM    935  CG1 VAL A 124      87.826 104.489 -41.091  1.00 29.63           C  
ATOM    936  CG2 VAL A 124      85.876 103.848 -39.659  1.00 29.63           C  
ATOM    937  C   VAL A 124      84.158 105.618 -41.347  1.00 29.63           C  
ATOM    938  O   VAL A 124      83.651 104.782 -42.095  1.00 29.63           O  
ATOM    939  N   LYS A 125      83.440 106.429 -40.577  1.00 80.76           N  
ATOM    940  CA  LYS A 125      81.982 106.394 -40.581  1.00 80.76           C  
ATOM    941  CB  LYS A 125      81.468 105.598 -39.379  1.00 80.76           C  
ATOM    942  CG  LYS A 125      79.973 105.315 -39.401  1.00 80.76           C  
ATOM    943  CD  LYS A 125      79.549 104.518 -38.177  1.00 80.76           C  
ATOM    944  CE  LYS A 125      78.053 104.248 -38.180  1.00 80.76           C  
ATOM    945  NZ  LYS A 125      77.632 103.445 -36.998  1.00 80.76           N  
ATOM    946  C   LYS A 125      81.404 107.807 -40.571  1.00 80.76           C  
ATOM    947  O   LYS A 125      80.782 108.222 -39.593  1.00 80.76           O  
ATOM    948  N   PRO A 126      81.616 108.555 -41.666  1.00 38.10           N  
ATOM    949  CA  PRO A 126      81.134 109.936 -41.786  1.00 38.10           C  
ATOM    950  CD  PRO A 126      82.409 108.151 -42.837  1.00 38.10           C  
ATOM    951  CB  PRO A 126      81.833 110.444 -43.056  1.00 38.10           C  
ATOM    952  CG  PRO A 126      82.926 109.455 -43.340  1.00 38.10           C  
ATOM    953  C   PRO A 126      79.622 110.000 -41.974  1.00 38.10           C  
ATOM    954  O   PRO A 126      78.983 110.945 -41.512  1.00 38.10           O  
ATOM    955  N   GLN A 127      79.064 109.000 -42.647  1.00 68.37           N  
ATOM    956  CA  GLN A 127      77.637 108.974 -42.950  1.00 68.37           C  
ATOM    957  CB  GLN A 127      77.313 107.822 -43.903  1.00 68.37           C  
ATOM    958  CG  GLN A 127      78.043 107.897 -45.235  1.00 68.37           C  
ATOM    959  CD  GLN A 127      77.674 106.759 -46.168  1.00 68.37           C  
ATOM    960  OE1 GLN A 127      76.895 105.875 -45.811  1.00 68.37           O  
ATOM    961  NE2 GLN A 127      78.234 106.777 -47.372  1.00 68.37           N  
ATOM    962  C   GLN A 127      76.781 108.867 -41.691  1.00 68.37           C  
ATOM    963  O   GLN A 127      75.567 109.067 -41.739  1.00 68.37           O  
ATOM    964  N   HIS A 128      77.415 108.549 -40.568  1.00 56.21           N  
ATOM    965  CA  HIS A 128      76.699 108.419 -39.305  1.00 56.21           C  
ATOM    966  ND1 HIS A 128      76.270 106.615 -36.500  1.00 56.21           N  
ATOM    967  CG  HIS A 128      76.954 107.751 -36.875  1.00 56.21           C  
ATOM    968  CB  HIS A 128      77.622 107.890 -38.207  1.00 56.21           C  
ATOM    969  NE2 HIS A 128      76.129 107.978 -34.853  1.00 56.21           N  
ATOM    970  CD2 HIS A 128      76.860 108.608 -35.831  1.00 56.21           C  
ATOM    971  CE1 HIS A 128      75.786 106.776 -35.282  1.00 56.21           C  
ATOM    972  C   HIS A 128      76.088 109.749 -38.880  1.00 56.21           C  
ATOM    973  O   HIS A 128      76.800 110.725 -38.645  1.00 56.21           O  
ATOM    974  N   VAL A 129      74.763 109.780 -38.783  1.00 47.13           N  
ATOM    975  CA  VAL A 129      74.051 110.989 -38.390  1.00 47.13           C  
ATOM    976  CB  VAL A 129      72.555 110.901 -38.742  1.00 47.13           C  
ATOM    977  CG1 VAL A 129      71.823 112.143 -38.260  1.00 47.13           C  
ATOM    978  CG2 VAL A 129      72.373 110.715 -40.241  1.00 47.13           C  
ATOM    979  C   VAL A 129      74.198 111.250 -36.894  1.00 47.13           C  
ATOM    980  O   VAL A 129      73.978 110.358 -36.075  1.00 47.13           O  
ATOM    981  N   ILE A 130      74.572 112.476 -36.546  1.00 20.52           N  
ATOM    982  CA  ILE A 130      74.757 112.851 -35.149  1.00 20.52           C  
ATOM    983  CB  ILE A 130      75.916 113.852 -34.981  1.00 20.52           C  
ATOM    984  CG2 ILE A 130      76.134 114.173 -33.510  1.00 20.52           C  
ATOM    985  CG1 ILE A 130      77.195 113.297 -35.611  1.00 20.52           C  
ATOM    986  CD1 ILE A 130      77.659 111.992 -35.004  1.00 20.52           C  
ATOM    987  C   ILE A 130      73.486 113.459 -34.566  1.00 20.52           C  
ATOM    988  O   ILE A 130      72.821 112.846 -33.730  1.00 20.52           O  
ATOM    989  N   CYS A 131      73.152 114.666 -35.012  1.00  0.03           N  
ATOM    990  CA  CYS A 131      71.964 115.358 -34.527  1.00  0.03           C  
ATOM    991  CB  CYS A 131      72.290 116.168 -33.270  1.00  0.03           C  
ATOM    992  SG  CYS A 131      73.527 117.463 -33.513  1.00  0.03           S  
ATOM    993  C   CYS A 131      71.369 116.267 -35.598  1.00  0.03           C  
ATOM    994  O   CYS A 131      72.088 116.809 -36.436  1.00  0.03           O  
ATOM    995  N   HIS A 132      70.050 116.430 -35.562  1.00 76.08           N  
ATOM    996  CA  HIS A 132      69.351 117.270 -36.528  1.00 76.08           C  
ATOM    997  ND1 HIS A 132      68.291 114.060 -36.978  1.00 76.08           N  
ATOM    998  CG  HIS A 132      68.332 115.249 -37.674  1.00 76.08           C  
ATOM    999  CB  HIS A 132      68.082 116.574 -37.024  1.00 76.08           C  
ATOM   1000  NE2 HIS A 132      68.754 113.558 -39.009  1.00 76.08           N  
ATOM   1001  CD2 HIS A 132      68.624 114.925 -38.956  1.00 76.08           C  
ATOM   1002  CE1 HIS A 132      68.548 113.060 -37.803  1.00 76.08           C  
ATOM   1003  C   HIS A 132      68.998 118.627 -35.925  1.00 76.08           C  
ATOM   1004  O   HIS A 132      68.523 118.708 -34.792  1.00 76.08           O  
ATOM   1005  N   LEU A 133      69.232 119.689 -36.689  1.00 10.05           N  
ATOM   1006  CA  LEU A 133      68.922 121.042 -36.238  1.00 10.05           C  
ATOM   1007  CB  LEU A 133      70.123 121.971 -36.442  1.00 10.05           C  
ATOM   1008  CG  LEU A 133      71.276 121.862 -35.440  1.00 10.05           C  
ATOM   1009  CD1 LEU A 133      71.854 120.454 -35.404  1.00 10.05           C  
ATOM   1010  CD2 LEU A 133      72.362 122.879 -35.762  1.00 10.05           C  
ATOM   1011  C   LEU A 133      67.696 121.595 -36.958  1.00 10.05           C  
ATOM   1012  O   LEU A 133      67.398 121.202 -38.085  1.00 10.05           O  
ATOM   1013  N   THR A 134      66.990 122.508 -36.299  1.00  9.84           N  
ATOM   1014  CA  THR A 134      65.775 123.087 -36.862  1.00  9.84           C  
ATOM   1015  CB  THR A 134      64.575 122.907 -35.914  1.00  9.84           C  
ATOM   1016  OG1 THR A 134      64.419 121.519 -35.595  1.00  9.84           O  
ATOM   1017  CG2 THR A 134      63.298 123.423 -36.562  1.00  9.84           C  
ATOM   1018  C   THR A 134      65.953 124.571 -37.162  1.00  9.84           C  
ATOM   1019  O   THR A 134      66.164 124.962 -38.310  1.00  9.84           O  
ATOM   1020  N   ASP A 135      65.865 125.394 -36.122  1.00 48.86           N  
ATOM   1021  CA  ASP A 135      66.002 126.836 -36.272  1.00 48.86           C  
ATOM   1022  CB  ASP A 135      65.162 127.563 -35.220  1.00 48.86           C  
ATOM   1023  CG  ASP A 135      65.005 129.042 -35.517  1.00 48.86           C  
ATOM   1024  OD1 ASP A 135      65.191 129.439 -36.687  1.00 48.86           O  
ATOM   1025  OD2 ASP A 135      64.689 129.808 -34.582  1.00 48.86           O  
ATOM   1026  C   ASP A 135      67.465 127.252 -36.157  1.00 48.86           C  
ATOM   1027  O   ASP A 135      68.310 126.467 -35.726  1.00 48.86           O  
ATOM   1028  N   GLU A 136      67.757 128.489 -36.545  1.00 75.41           N  
ATOM   1029  CA  GLU A 136      69.116 129.015 -36.483  1.00 75.41           C  
ATOM   1030  CB  GLU A 136      69.206 130.350 -37.225  1.00 75.41           C  
ATOM   1031  CG  GLU A 136      68.837 130.266 -38.697  1.00 75.41           C  
ATOM   1032  CD  GLU A 136      68.910 131.611 -39.394  1.00 75.41           C  
ATOM   1033  OE1 GLU A 136      69.251 132.610 -38.726  1.00 75.41           O  
ATOM   1034  OE2 GLU A 136      68.627 131.668 -40.609  1.00 75.41           O  
ATOM   1035  C   GLU A 136      69.581 129.184 -35.040  1.00 75.41           C  
ATOM   1036  O   GLU A 136      70.773 129.341 -34.777  1.00 75.41           O  
ATOM   1037  N   ASN A 137      68.633 129.153 -34.109  1.00 87.41           N  
ATOM   1038  CA  ASN A 137      68.946 129.296 -32.693  1.00 87.41           C  
ATOM   1039  CB  ASN A 137      67.697 129.700 -31.907  1.00 87.41           C  
ATOM   1040  CG  ASN A 137      68.008 130.090 -30.475  1.00 87.41           C  
ATOM   1041  OD1 ASN A 137      69.157 130.367 -30.130  1.00 87.41           O  
ATOM   1042  ND2 ASN A 137      66.981 130.119 -29.633  1.00 87.41           N  
ATOM   1043  C   ASN A 137      69.540 128.014 -32.118  1.00 87.41           C  
ATOM   1044  O   ASN A 137      70.038 127.997 -30.992  1.00 87.41           O  
ATOM   1045  N   ALA A 138      69.484 126.942 -32.901  1.00 63.29           N  
ATOM   1046  CA  ALA A 138      70.022 125.655 -32.479  1.00 63.29           C  
ATOM   1047  CB  ALA A 138      69.477 124.538 -33.355  1.00 63.29           C  
ATOM   1048  C   ALA A 138      71.547 125.661 -32.509  1.00 63.29           C  
ATOM   1049  O   ALA A 138      72.159 125.250 -33.495  1.00 63.29           O  
ATOM   1050  N   SER A 139      72.153 126.132 -31.424  1.00 79.47           N  
ATOM   1051  CA  SER A 139      73.605 126.177 -31.317  1.00 79.47           C  
ATOM   1052  CB  SER A 139      74.055 127.486 -30.667  1.00 79.47           C  
ATOM   1053  OG  SER A 139      75.465 127.529 -30.528  1.00 79.47           O  
ATOM   1054  C   SER A 139      74.127 124.988 -30.518  1.00 79.47           C  
ATOM   1055  O   SER A 139      73.807 124.833 -29.340  1.00 79.47           O  
ATOM   1056  N   ILE A 140      74.931 124.152 -31.166  1.00 53.16           N  
ATOM   1057  CA  ILE A 140      75.486 122.971 -30.516  1.00 53.16           C  
ATOM   1058  CB  ILE A 140      74.894 121.667 -31.107  1.00 53.16           C  
ATOM   1059  CG2 ILE A 140      75.317 121.492 -32.559  1.00 53.16           C  
ATOM   1060  CG1 ILE A 140      75.290 120.451 -30.262  1.00 53.16           C  
ATOM   1061  CD1 ILE A 140      76.635 119.853 -30.621  1.00 53.16           C  
ATOM   1062  C   ILE A 140      77.010 122.956 -30.614  1.00 53.16           C  
ATOM   1063  O   ILE A 140      77.579 123.231 -31.670  1.00 53.16           O  
ATOM   1064  N   SER A 141      77.664 122.642 -29.500  1.00 43.02           N  
ATOM   1065  CA  SER A 141      79.119 122.576 -29.456  1.00 43.02           C  
ATOM   1066  CB  SER A 141      79.709 123.954 -29.149  1.00 43.02           C  
ATOM   1067  OG  SER A 141      81.125 123.906 -29.117  1.00 43.02           O  
ATOM   1068  C   SER A 141      79.579 121.563 -28.414  1.00 43.02           C  
ATOM   1069  O   SER A 141      79.299 121.712 -27.224  1.00 43.02           O  
ATOM   1070  N   MET A 142      80.285 120.532 -28.866  1.00  2.33           N  
ATOM   1071  CA  MET A 142      80.744 119.473 -27.975  1.00  2.33           C  
ATOM   1072  CB  MET A 142      79.715 118.342 -27.920  1.00  2.33           C  
ATOM   1073  CG  MET A 142      79.433 117.696 -29.267  1.00  2.33           C  
ATOM   1074  SD  MET A 142      78.181 116.401 -29.171  1.00  2.33           S  
ATOM   1075  CE  MET A 142      78.113 115.869 -30.879  1.00  2.33           C  
ATOM   1076  C   MET A 142      82.102 118.922 -28.396  1.00  2.33           C  
ATOM   1077  O   MET A 142      82.448 118.927 -29.577  1.00  2.33           O  
ATOM   1078  N   ARG A 143      82.867 118.446 -27.418  1.00 82.69           N  
ATOM   1079  CA  ARG A 143      84.173 117.856 -27.682  1.00 82.69           C  
ATOM   1080  CB  ARG A 143      85.266 118.602 -26.913  1.00 82.69           C  
ATOM   1081  CG  ARG A 143      85.432 120.055 -27.325  1.00 82.69           C  
ATOM   1082  CD  ARG A 143      86.572 120.716 -26.568  1.00 82.69           C  
ATOM   1083  NE  ARG A 143      86.789 122.094 -26.999  1.00 82.69           N  
ATOM   1084  CZ  ARG A 143      87.741 122.887 -26.517  1.00 82.69           C  
ATOM   1085  NH1 ARG A 143      88.570 122.438 -25.584  1.00 82.69           N  
ATOM   1086  NH2 ARG A 143      87.866 124.127 -26.968  1.00 82.69           N  
ATOM   1087  C   ARG A 143      84.186 116.376 -27.312  1.00 82.69           C  
ATOM   1088  O   ARG A 143      84.117 116.019 -26.136  1.00 82.69           O  
ATOM   1089  N   ILE A 144      84.273 115.521 -28.325  1.00 17.32           N  
ATOM   1090  CA  ILE A 144      84.270 114.078 -28.114  1.00 17.32           C  
ATOM   1091  CB  ILE A 144      83.659 113.334 -29.316  1.00 17.32           C  
ATOM   1092  CG2 ILE A 144      83.640 111.835 -29.060  1.00 17.32           C  
ATOM   1093  CG1 ILE A 144      82.249 113.853 -29.604  1.00 17.32           C  
ATOM   1094  CD1 ILE A 144      81.584 113.185 -30.788  1.00 17.32           C  
ATOM   1095  C   ILE A 144      85.678 113.547 -27.870  1.00 17.32           C  
ATOM   1096  O   ILE A 144      86.531 113.594 -28.756  1.00 17.32           O  
ATOM   1097  N   LYS A 145      85.916 113.039 -26.665  1.00 61.61           N  
ATOM   1098  CA  LYS A 145      87.214 112.475 -26.316  1.00 61.61           C  
ATOM   1099  CB  LYS A 145      87.550 112.764 -24.852  1.00 61.61           C  
ATOM   1100  CG  LYS A 145      88.883 112.193 -24.398  1.00 61.61           C  
ATOM   1101  CD  LYS A 145      89.159 112.531 -22.942  1.00 61.61           C  
ATOM   1102  CE  LYS A 145      90.478 111.938 -22.478  1.00 61.61           C  
ATOM   1103  NZ  LYS A 145      90.759 112.261 -21.051  1.00 61.61           N  
ATOM   1104  C   LYS A 145      87.242 110.972 -26.576  1.00 61.61           C  
ATOM   1105  O   LYS A 145      86.356 110.240 -26.137  1.00 61.61           O  
ATOM   1106  N   VAL A 146      88.266 110.520 -27.292  1.00 58.19           N  
ATOM   1107  CA  VAL A 146      88.400 109.108 -27.631  1.00 58.19           C  
ATOM   1108  CB  VAL A 146      88.346 108.888 -29.155  1.00 58.19           C  
ATOM   1109  CG1 VAL A 146      88.545 107.417 -29.487  1.00 58.19           C  
ATOM   1110  CG2 VAL A 146      87.026 109.394 -29.717  1.00 58.19           C  
ATOM   1111  C   VAL A 146      89.700 108.526 -27.087  1.00 58.19           C  
ATOM   1112  O   VAL A 146      90.780 109.070 -27.318  1.00 58.19           O  
ATOM   1113  N   GLN A 147      89.588 107.418 -26.362  1.00 68.33           N  
ATOM   1114  CA  GLN A 147      90.753 106.755 -25.787  1.00 68.33           C  
ATOM   1115  CB  GLN A 147      90.618 106.657 -24.266  1.00 68.33           C  
ATOM   1116  CG  GLN A 147      90.513 108.001 -23.565  1.00 68.33           C  
ATOM   1117  CD  GLN A 147      90.412 107.865 -22.058  1.00 68.33           C  
ATOM   1118  OE1 GLN A 147      90.304 108.859 -21.340  1.00 68.33           O  
ATOM   1119  NE2 GLN A 147      90.448 106.630 -21.571  1.00 68.33           N  
ATOM   1120  C   GLN A 147      90.948 105.367 -26.387  1.00 68.33           C  
ATOM   1121  O   GLN A 147      90.192 104.948 -27.264  1.00 68.33           O  
ATOM   1122  N   ARG A 148      91.966 104.658 -25.909  1.00 45.29           N  
ATOM   1123  CA  ARG A 148      92.266 103.319 -26.404  1.00 45.29           C  
ATOM   1124  CB  ARG A 148      93.545 103.333 -27.243  1.00 45.29           C  
ATOM   1125  CG  ARG A 148      93.479 104.242 -28.460  1.00 45.29           C  
ATOM   1126  CD  ARG A 148      94.777 104.207 -29.248  1.00 45.29           C  
ATOM   1127  NE  ARG A 148      95.076 102.870 -29.754  1.00 45.29           N  
ATOM   1128  CZ  ARG A 148      96.146 102.569 -30.482  1.00 45.29           C  
ATOM   1129  NH1 ARG A 148      97.025 103.512 -30.793  1.00 45.29           N  
ATOM   1130  NH2 ARG A 148      96.337 101.325 -30.900  1.00 45.29           N  
ATOM   1131  C   ARG A 148      92.400 102.320 -25.259  1.00 45.29           C  
ATOM   1132  O   ARG A 148      93.450 102.227 -24.623  1.00 45.29           O  
ATOM   1133  N   GLY A 149      91.331 101.574 -25.004  1.00 32.29           N  
ATOM   1134  CA  GLY A 149      91.327 100.578 -23.948  1.00 32.29           C  
ATOM   1135  C   GLY A 149      91.059  99.182 -24.476  1.00 32.29           C  
ATOM   1136  O   GLY A 149      91.038  98.961 -25.686  1.00 32.29           O  
ATOM   1137  N   ARG A 150      90.855  98.237 -23.564  1.00 90.52           N  
ATOM   1138  CA  ARG A 150      90.597  96.852 -23.942  1.00 90.52           C  
ATOM   1139  CB  ARG A 150      91.666  95.921 -23.360  1.00 90.52           C  
ATOM   1140  CG  ARG A 150      93.041  96.052 -24.003  1.00 90.52           C  
ATOM   1141  CD  ARG A 150      93.724  97.355 -23.623  1.00 90.52           C  
ATOM   1142  NE  ARG A 150      95.035  97.486 -24.254  1.00 90.52           N  
ATOM   1143  CZ  ARG A 150      95.832  98.540 -24.111  1.00 90.52           C  
ATOM   1144  NH1 ARG A 150      95.454  99.562 -23.357  1.00 90.52           N  
ATOM   1145  NH2 ARG A 150      97.007  98.572 -24.724  1.00 90.52           N  
ATOM   1146  C   ARG A 150      89.211  96.399 -23.493  1.00 90.52           C  
ATOM   1147  O   ARG A 150      88.775  96.710 -22.385  1.00 90.52           O  
ATOM   1148  N   GLY A 151      88.526  95.661 -24.361  1.00 33.40           N  
ATOM   1149  CA  GLY A 151      87.201  95.152 -24.054  1.00 33.40           C  
ATOM   1150  C   GLY A 151      86.199  96.259 -23.792  1.00 33.40           C  
ATOM   1151  O   GLY A 151      86.306  97.350 -24.349  1.00 33.40           O  
ATOM   1152  N   TYR A 152      85.218  95.975 -22.941  1.00 68.30           N  
ATOM   1153  CA  TYR A 152      84.201  96.960 -22.593  1.00 68.30           C  
ATOM   1154  CB  TYR A 152      82.799  96.359 -22.721  1.00 68.30           C  
ATOM   1155  CG  TYR A 152      81.706  97.239 -22.159  1.00 68.30           C  
ATOM   1156  CD1 TYR A 152      81.188  98.296 -22.896  1.00 68.30           C  
ATOM   1157  CD2 TYR A 152      81.190  97.013 -20.889  1.00 68.30           C  
ATOM   1158  CE1 TYR A 152      80.189  99.103 -22.385  1.00 68.30           C  
ATOM   1159  CE2 TYR A 152      80.191  97.815 -20.370  1.00 68.30           C  
ATOM   1160  CZ  TYR A 152      79.694  98.857 -21.122  1.00 68.30           C  
ATOM   1161  OH  TYR A 152      78.699  99.658 -20.610  1.00 68.30           O  
ATOM   1162  C   TYR A 152      84.408  97.508 -21.186  1.00 68.30           C  
ATOM   1163  O   TYR A 152      84.645  96.753 -20.243  1.00 68.30           O  
ATOM   1164  N   VAL A 153      84.315  98.826 -21.054  1.00 54.27           N  
ATOM   1165  CA  VAL A 153      84.471  99.481 -19.762  1.00 54.27           C  
ATOM   1166  CB  VAL A 153      85.792 100.270 -19.685  1.00 54.27           C  
ATOM   1167  CG1 VAL A 153      85.888 101.014 -18.362  1.00 54.27           C  
ATOM   1168  CG2 VAL A 153      86.978  99.336 -19.867  1.00 54.27           C  
ATOM   1169  C   VAL A 153      83.307 100.427 -19.489  1.00 54.27           C  
ATOM   1170  O   VAL A 153      83.155 101.443 -20.167  1.00 54.27           O  
ATOM   1171  N   PRO A 154      82.478 100.089 -18.490  1.00 67.19           N  
ATOM   1172  CA  PRO A 154      81.315 100.897 -18.109  1.00 67.19           C  
ATOM   1173  CD  PRO A 154      82.600  98.873 -17.668  1.00 67.19           C  
ATOM   1174  CB  PRO A 154      80.800 100.195 -16.850  1.00 67.19           C  
ATOM   1175  CG  PRO A 154      81.267  98.788 -16.988  1.00 67.19           C  
ATOM   1176  C   PRO A 154      81.705 102.336 -17.785  1.00 67.19           C  
ATOM   1177  O   PRO A 154      82.858 102.601 -17.446  1.00 67.19           O  
ATOM   1178  N   ALA A 155      80.746 103.251 -17.890  1.00 40.41           N  
ATOM   1179  CA  ALA A 155      81.005 104.664 -17.639  1.00 40.41           C  
ATOM   1180  CB  ALA A 155      79.872 105.516 -18.191  1.00 40.41           C  
ATOM   1181  C   ALA A 155      81.210 104.945 -16.153  1.00 40.41           C  
ATOM   1182  O   ALA A 155      82.050 105.763 -15.778  1.00 40.41           O  
ATOM   1183  N   SER A 156      80.439 104.264 -15.312  1.00 76.00           N  
ATOM   1184  CA  SER A 156      80.515 104.465 -13.869  1.00 76.00           C  
ATOM   1185  CB  SER A 156      79.241 103.958 -13.189  1.00 76.00           C  
ATOM   1186  OG  SER A 156      79.297 104.157 -11.787  1.00 76.00           O  
ATOM   1187  C   SER A 156      81.739 103.781 -13.267  1.00 76.00           C  
ATOM   1188  O   SER A 156      82.059 103.982 -12.095  1.00 76.00           O  
ATOM   1189  N   THR A 157      82.420 102.973 -14.073  1.00 47.07           N  
ATOM   1190  CA  THR A 157      83.601 102.253 -13.613  1.00 47.07           C  
ATOM   1191  CB  THR A 157      83.883 101.014 -14.483  1.00 47.07           C  
ATOM   1192  OG1 THR A 157      82.789 100.095 -14.379  1.00 47.07           O  
ATOM   1193  CG2 THR A 157      85.161 100.324 -14.029  1.00 47.07           C  
ATOM   1194  C   THR A 157      84.835 103.149 -13.602  1.00 47.07           C  
ATOM   1195  O   THR A 157      85.434 103.383 -12.552  1.00 47.07           O  
ATOM   1196  N   ARG A 158      85.210 103.649 -14.775  1.00 35.95           N  
ATOM   1197  CA  ARG A 158      86.387 104.501 -14.902  1.00 35.95           C  
ATOM   1198  CB  ARG A 158      87.015 104.344 -16.289  1.00 35.95           C  
ATOM   1199  CG  ARG A 158      88.290 105.148 -16.488  1.00 35.95           C  
ATOM   1200  CD  ARG A 158      88.861 104.943 -17.881  1.00 35.95           C  
ATOM   1201  NE  ARG A 158      89.186 103.543 -18.139  1.00 35.95           N  
ATOM   1202  CZ  ARG A 158      89.699 103.091 -19.278  1.00 35.95           C  
ATOM   1203  NH1 ARG A 158      89.948 103.930 -20.275  1.00 35.95           N  
ATOM   1204  NH2 ARG A 158      89.964 101.800 -19.423  1.00 35.95           N  
ATOM   1205  C   ARG A 158      86.047 105.966 -14.643  1.00 35.95           C  
ATOM   1206  O   ARG A 158      86.801 106.678 -13.980  1.00 35.95           O  
ATOM   1207  N   ILE A 159      84.908 106.406 -15.171  1.00 63.86           N  
ATOM   1208  CA  ILE A 159      84.460 107.786 -15.011  1.00 63.86           C  
ATOM   1209  CB  ILE A 159      84.206 108.136 -13.531  1.00 63.86           C  
ATOM   1210  CG2 ILE A 159      83.710 109.568 -13.400  1.00 63.86           C  
ATOM   1211  CG1 ILE A 159      83.204 107.157 -12.916  1.00 63.86           C  
ATOM   1212  CD1 ILE A 159      82.901 107.430 -11.459  1.00 63.86           C  
ATOM   1213  C   ILE A 159      85.464 108.775 -15.598  1.00 63.86           C  
ATOM   1214  O   ILE A 159      86.437 109.150 -14.943  1.00 63.86           O  
ATOM   1215  N   HIS A 160      85.220 109.193 -16.835  1.00 15.10           N  
ATOM   1216  CA  HIS A 160      86.100 110.139 -17.511  1.00 15.10           C  
ATOM   1217  ND1 HIS A 160      85.496 107.542 -19.583  1.00 15.10           N  
ATOM   1218  CG  HIS A 160      86.409 108.569 -19.477  1.00 15.10           C  
ATOM   1219  CB  HIS A 160      86.030 109.945 -19.027  1.00 15.10           C  
ATOM   1220  NE2 HIS A 160      87.389 106.731 -20.172  1.00 15.10           N  
ATOM   1221  CD2 HIS A 160      87.603 108.050 -19.851  1.00 15.10           C  
ATOM   1222  CE1 HIS A 160      86.110 106.450 -20.002  1.00 15.10           C  
ATOM   1223  C   HIS A 160      85.741 111.577 -17.149  1.00 15.10           C  
ATOM   1224  O   HIS A 160      84.573 111.899 -16.933  1.00 15.10           O  
ATOM   1225  N   SER A 161      86.753 112.436 -17.084  1.00 58.40           N  
ATOM   1226  CA  SER A 161      86.545 113.839 -16.742  1.00 58.40           C  
ATOM   1227  CB  SER A 161      86.486 114.017 -15.223  1.00 58.40           C  
ATOM   1228  OG  SER A 161      85.417 113.276 -14.662  1.00 58.40           O  
ATOM   1229  C   SER A 161      87.639 114.725 -17.330  1.00 58.40           C  
ATOM   1230  O   SER A 161      88.586 115.098 -16.638  1.00 58.40           O  
ATOM   1231  N   GLU A 162      87.504 115.056 -18.611  1.00 23.19           N  
ATOM   1232  CA  GLU A 162      88.463 115.925 -19.282  1.00 23.19           C  
ATOM   1233  CB  GLU A 162      88.132 116.045 -20.771  1.00 23.19           C  
ATOM   1234  CG  GLU A 162      89.026 117.011 -21.534  1.00 23.19           C  
ATOM   1235  CD  GLU A 162      90.472 116.555 -21.589  1.00 23.19           C  
ATOM   1236  OE1 GLU A 162      90.736 115.368 -21.303  1.00 23.19           O  
ATOM   1237  OE2 GLU A 162      91.344 117.384 -21.923  1.00 23.19           O  
ATOM   1238  C   GLU A 162      88.481 117.306 -18.637  1.00 23.19           C  
ATOM   1239  O   GLU A 162      89.541 117.826 -18.288  1.00 23.19           O  
ATOM   1240  N   GLU A 163      87.300 117.895 -18.484  1.00 54.05           N  
ATOM   1241  CA  GLU A 163      87.170 119.189 -17.829  1.00 54.05           C  
ATOM   1242  CB  GLU A 163      85.890 119.894 -18.282  1.00 54.05           C  
ATOM   1243  CG  GLU A 163      85.777 121.340 -17.826  1.00 54.05           C  
ATOM   1244  CD  GLU A 163      86.828 122.234 -18.453  1.00 54.05           C  
ATOM   1245  OE1 GLU A 163      87.348 121.878 -19.532  1.00 54.05           O  
ATOM   1246  OE2 GLU A 163      87.132 123.296 -17.870  1.00 54.05           O  
ATOM   1247  C   GLU A 163      87.166 119.001 -16.316  1.00 54.05           C  
ATOM   1248  O   GLU A 163      86.169 119.277 -15.647  1.00 54.05           O  
ATOM   1249  N   ASP A 164      88.286 118.524 -15.783  1.00 37.81           N  
ATOM   1250  CA  ASP A 164      88.403 118.246 -14.355  1.00 37.81           C  
ATOM   1251  CB  ASP A 164      89.590 117.318 -14.081  1.00 37.81           C  
ATOM   1252  CG  ASP A 164      90.903 117.881 -14.592  1.00 37.81           C  
ATOM   1253  OD1 ASP A 164      90.909 119.018 -15.109  1.00 37.81           O  
ATOM   1254  OD2 ASP A 164      91.933 117.184 -14.475  1.00 37.81           O  
ATOM   1255  C   ASP A 164      88.527 119.524 -13.531  1.00 37.81           C  
ATOM   1256  O   ASP A 164      87.912 120.541 -13.851  1.00 37.81           O  
ATOM   1257  N   GLU A 165      89.327 119.463 -12.470  1.00 98.80           N  
ATOM   1258  CA  GLU A 165      89.491 120.596 -11.567  1.00 98.80           C  
ATOM   1259  CB  GLU A 165      90.202 121.750 -12.277  1.00 98.80           C  
ATOM   1260  CG  GLU A 165      91.551 121.377 -12.867  1.00 98.80           C  
ATOM   1261  CD  GLU A 165      92.184 122.516 -13.640  1.00 98.80           C  
ATOM   1262  OE1 GLU A 165      91.545 123.583 -13.758  1.00 98.80           O  
ATOM   1263  OE2 GLU A 165      93.320 122.345 -14.131  1.00 98.80           O  
ATOM   1264  C   GLU A 165      88.130 121.052 -11.056  1.00 98.80           C  
ATOM   1265  O   GLU A 165      87.594 122.062 -11.510  1.00 98.80           O  
ATOM   1266  N   ARG A 166      87.578 120.296 -10.110  1.00 99.73           N  
ATOM   1267  CA  ARG A 166      86.232 120.545  -9.606  1.00 99.73           C  
ATOM   1268  CB  ARG A 166      86.109 121.966  -9.050  1.00 99.73           C  
ATOM   1269  CG  ARG A 166      86.994 122.238  -7.844  1.00 99.73           C  
ATOM   1270  CD  ARG A 166      86.864 123.676  -7.371  1.00 99.73           C  
ATOM   1271  NE  ARG A 166      87.280 124.628  -8.397  1.00 99.73           N  
ATOM   1272  CZ  ARG A 166      88.530 125.047  -8.563  1.00 99.73           C  
ATOM   1273  NH1 ARG A 166      89.493 124.598  -7.770  1.00 99.73           N  
ATOM   1274  NH2 ARG A 166      88.819 125.915  -9.523  1.00 99.73           N  
ATOM   1275  C   ARG A 166      85.201 120.307 -10.705  1.00 99.73           C  
ATOM   1276  O   ARG A 166      85.053 121.126 -11.611  1.00 99.73           O  
ATOM   1277  N   PRO A 167      84.486 119.175 -10.623  1.00 12.94           N  
ATOM   1278  CA  PRO A 167      83.505 118.751 -11.628  1.00 12.94           C  
ATOM   1279  CD  PRO A 167      84.560 118.231  -9.493  1.00 12.94           C  
ATOM   1280  CB  PRO A 167      82.718 117.659 -10.901  1.00 12.94           C  
ATOM   1281  CG  PRO A 167      83.698 117.083  -9.944  1.00 12.94           C  
ATOM   1282  C   PRO A 167      82.571 119.879 -12.055  1.00 12.94           C  
ATOM   1283  O   PRO A 167      82.014 120.578 -11.208  1.00 12.94           O  
ATOM   1284  N   ILE A 168      82.409 120.047 -13.363  1.00341.97           N  
ATOM   1285  CA  ILE A 168      81.543 121.087 -13.905  1.00341.97           C  
ATOM   1286  CB  ILE A 168      82.286 121.960 -14.933  1.00341.97           C  
ATOM   1287  CG2 ILE A 168      81.356 123.017 -15.507  1.00341.97           C  
ATOM   1288  CG1 ILE A 168      83.512 122.612 -14.290  1.00341.97           C  
ATOM   1289  CD1 ILE A 168      83.184 123.490 -13.102  1.00341.97           C  
ATOM   1290  C   ILE A 168      80.306 120.482 -14.562  1.00341.97           C  
ATOM   1291  O   ILE A 168      79.184 120.931 -14.326  1.00341.97           O  
ATOM   1292  N   GLY A 169      80.518 119.462 -15.387  1.00  6.24           N  
ATOM   1293  CA  GLY A 169      79.423 118.794 -16.066  1.00  6.24           C  
ATOM   1294  C   GLY A 169      79.883 117.860 -17.169  1.00  6.24           C  
ATOM   1295  O   GLY A 169      79.312 117.848 -18.259  1.00  6.24           O  
ATOM   1296  N   ARG A 170      80.919 117.077 -16.886  1.00  3.30           N  
ATOM   1297  CA  ARG A 170      81.434 116.110 -17.850  1.00  3.30           C  
ATOM   1298  CB  ARG A 170      82.890 115.758 -17.537  1.00  3.30           C  
ATOM   1299  CG  ARG A 170      83.907 116.569 -18.322  1.00  3.30           C  
ATOM   1300  CD  ARG A 170      83.807 116.267 -19.809  1.00  3.30           C  
ATOM   1301  NE  ARG A 170      84.794 117.004 -20.592  1.00  3.30           N  
ATOM   1302  CZ  ARG A 170      84.954 116.869 -21.905  1.00  3.30           C  
ATOM   1303  NH1 ARG A 170      84.193 116.022 -22.583  1.00  3.30           N  
ATOM   1304  NH2 ARG A 170      85.876 117.580 -22.540  1.00  3.30           N  
ATOM   1305  C   ARG A 170      80.582 114.845 -17.883  1.00  3.30           C  
ATOM   1306  O   ARG A 170      80.557 114.076 -16.922  1.00  3.30           O  
ATOM   1307  N   LEU A 171      79.888 114.635 -18.997  1.00 94.29           N  
ATOM   1308  CA  LEU A 171      79.025 113.470 -19.153  1.00 94.29           C  
ATOM   1309  CB  LEU A 171      78.016 113.689 -20.284  1.00 94.29           C  
ATOM   1310  CG  LEU A 171      77.003 114.825 -20.119  1.00 94.29           C  
ATOM   1311  CD1 LEU A 171      76.381 114.784 -18.732  1.00 94.29           C  
ATOM   1312  CD2 LEU A 171      77.643 116.182 -20.379  1.00 94.29           C  
ATOM   1313  C   LEU A 171      79.839 112.206 -19.414  1.00 94.29           C  
ATOM   1314  O   LEU A 171      80.608 112.138 -20.373  1.00 94.29           O  
ATOM   1315  N   LEU A 172      79.665 111.208 -18.554  1.00 18.33           N  
ATOM   1316  CA  LEU A 172      80.365 109.936 -18.700  1.00 18.33           C  
ATOM   1317  CB  LEU A 172      80.490 109.223 -17.349  1.00 18.33           C  
ATOM   1318  CG  LEU A 172      79.209 108.819 -16.611  1.00 18.33           C  
ATOM   1319  CD1 LEU A 172      79.532 107.890 -15.450  1.00 18.33           C  
ATOM   1320  CD2 LEU A 172      78.436 110.037 -16.123  1.00 18.33           C  
ATOM   1321  C   LEU A 172      79.664 109.038 -19.715  1.00 18.33           C  
ATOM   1322  O   LEU A 172      78.457 108.811 -19.628  1.00 18.33           O  
ATOM   1323  N   VAL A 173      80.428 108.532 -20.678  1.00 45.31           N  
ATOM   1324  CA  VAL A 173      79.873 107.698 -21.738  1.00 45.31           C  
ATOM   1325  CB  VAL A 173      80.087 108.340 -23.124  1.00 45.31           C  
ATOM   1326  CG1 VAL A 173      79.363 107.542 -24.200  1.00 45.31           C  
ATOM   1327  CG2 VAL A 173      79.612 109.784 -23.118  1.00 45.31           C  
ATOM   1328  C   VAL A 173      80.501 106.307 -21.732  1.00 45.31           C  
ATOM   1329  O   VAL A 173      81.681 106.150 -21.416  1.00 45.31           O  
ATOM   1330  N   ASP A 174      79.705 105.300 -22.079  1.00 52.07           N  
ATOM   1331  CA  ASP A 174      80.190 103.927 -22.147  1.00 52.07           C  
ATOM   1332  CB  ASP A 174      79.043 102.963 -22.452  1.00 52.07           C  
ATOM   1333  CG  ASP A 174      77.981 102.956 -21.371  1.00 52.07           C  
ATOM   1334  OD1 ASP A 174      78.152 103.672 -20.361  1.00 52.07           O  
ATOM   1335  OD2 ASP A 174      76.975 102.234 -21.530  1.00 52.07           O  
ATOM   1336  C   ASP A 174      81.280 103.788 -23.204  1.00 52.07           C  
ATOM   1337  O   ASP A 174      81.305 104.533 -24.184  1.00 52.07           O  
ATOM   1338  N   ALA A 175      82.176 102.829 -23.000  1.00 50.75           N  
ATOM   1339  CA  ALA A 175      83.287 102.613 -23.919  1.00 50.75           C  
ATOM   1340  CB  ALA A 175      84.599 103.000 -23.258  1.00 50.75           C  
ATOM   1341  C   ALA A 175      83.338 101.168 -24.405  1.00 50.75           C  
ATOM   1342  O   ALA A 175      83.490 100.241 -23.609  1.00 50.75           O  
ATOM   1343  N   CYS A 176      83.213 100.986 -25.716  1.00 98.94           N  
ATOM   1344  CA  CYS A 176      83.255  99.658 -26.317  1.00 98.94           C  
ATOM   1345  CB  CYS A 176      81.989  99.400 -27.136  1.00 98.94           C  
ATOM   1346  SG  CYS A 176      81.947  97.791 -27.961  1.00 98.94           S  
ATOM   1347  C   CYS A 176      84.491  99.496 -27.197  1.00 98.94           C  
ATOM   1348  O   CYS A 176      84.476  99.850 -28.376  1.00 98.94           O  
ATOM   1349  N   TYR A 177      85.560  98.957 -26.618  1.00 30.59           N  
ATOM   1350  CA  TYR A 177      86.815  98.783 -27.339  1.00 30.59           C  
ATOM   1351  CB  TYR A 177      88.006  98.915 -26.387  1.00 30.59           C  
ATOM   1352  CG  TYR A 177      87.983 100.175 -25.551  1.00 30.59           C  
ATOM   1353  CD1 TYR A 177      88.365 101.396 -26.090  1.00 30.59           C  
ATOM   1354  CD2 TYR A 177      87.583 100.142 -24.221  1.00 30.59           C  
ATOM   1355  CE1 TYR A 177      88.346 102.549 -25.330  1.00 30.59           C  
ATOM   1356  CE2 TYR A 177      87.562 101.290 -23.453  1.00 30.59           C  
ATOM   1357  CZ  TYR A 177      87.944 102.491 -24.013  1.00 30.59           C  
ATOM   1358  OH  TYR A 177      87.925 103.639 -23.255  1.00 30.59           O  
ATOM   1359  C   TYR A 177      86.864  97.438 -28.057  1.00 30.59           C  
ATOM   1360  O   TYR A 177      87.823  96.680 -27.912  1.00 30.59           O  
ATOM   1361  N   SER A 178      85.823  97.150 -28.830  1.00 73.51           N  
ATOM   1362  CA  SER A 178      85.749  95.904 -29.582  1.00 73.51           C  
ATOM   1363  CB  SER A 178      84.551  95.071 -29.122  1.00 73.51           C  
ATOM   1364  OG  SER A 178      84.478  93.847 -29.832  1.00 73.51           O  
ATOM   1365  C   SER A 178      85.655  96.176 -31.080  1.00 73.51           C  
ATOM   1366  O   SER A 178      84.559  96.246 -31.634  1.00 73.51           O  
ATOM   1367  N   PRO A 179      86.814  96.335 -31.738  1.00 35.29           N  
ATOM   1368  CA  PRO A 179      86.893  96.603 -33.179  1.00 35.29           C  
ATOM   1369  CD  PRO A 179      88.144  96.318 -31.106  1.00 35.29           C  
ATOM   1370  CB  PRO A 179      88.399  96.579 -33.454  1.00 35.29           C  
ATOM   1371  CG  PRO A 179      89.024  96.936 -32.151  1.00 35.29           C  
ATOM   1372  C   PRO A 179      86.191  95.530 -34.008  1.00 35.29           C  
ATOM   1373  O   PRO A 179      85.775  95.796 -35.135  1.00 35.29           O  
ATOM   1374  N   VAL A 180      86.064  94.331 -33.449  1.00 59.75           N  
ATOM   1375  CA  VAL A 180      85.426  93.220 -34.147  1.00 59.75           C  
ATOM   1376  CB  VAL A 180      86.140  91.886 -33.854  1.00 59.75           C  
ATOM   1377  CG1 VAL A 180      85.364  90.725 -34.452  1.00 59.75           C  
ATOM   1378  CG2 VAL A 180      87.565  91.915 -34.389  1.00 59.75           C  
ATOM   1379  C   VAL A 180      83.951  93.092 -33.774  1.00 59.75           C  
ATOM   1380  O   VAL A 180      83.590  93.140 -32.598  1.00 59.75           O  
ATOM   1381  N   GLU A 181      83.103  92.927 -34.786  1.00 60.68           N  
ATOM   1382  CA  GLU A 181      81.669  92.775 -34.571  1.00 60.68           C  
ATOM   1383  CB  GLU A 181      80.884  93.467 -35.687  1.00 60.68           C  
ATOM   1384  CG  GLU A 181      79.374  93.362 -35.544  1.00 60.68           C  
ATOM   1385  CD  GLU A 181      78.634  94.042 -36.679  1.00 60.68           C  
ATOM   1386  OE1 GLU A 181      79.303  94.601 -37.574  1.00 60.68           O  
ATOM   1387  OE2 GLU A 181      77.385  94.017 -36.677  1.00 60.68           O  
ATOM   1388  C   GLU A 181      81.282  91.302 -34.496  1.00 60.68           C  
ATOM   1389  O   GLU A 181      80.524  90.894 -33.616  1.00 60.68           O  
ATOM   1390  N   ARG A 182      81.807  90.509 -35.425  1.00  9.57           N  
ATOM   1391  CA  ARG A 182      81.523  89.079 -35.461  1.00  9.57           C  
ATOM   1392  CB  ARG A 182      80.110  88.826 -35.989  1.00  9.57           C  
ATOM   1393  CG  ARG A 182      79.912  89.219 -37.444  1.00  9.57           C  
ATOM   1394  CD  ARG A 182      78.571  88.737 -37.971  1.00  9.57           C  
ATOM   1395  NE  ARG A 182      78.406  89.037 -39.390  1.00  9.57           N  
ATOM   1396  CZ  ARG A 182      77.350  88.676 -40.112  1.00  9.57           C  
ATOM   1397  NH1 ARG A 182      76.360  87.998 -39.549  1.00  9.57           N  
ATOM   1398  NH2 ARG A 182      77.285  88.993 -41.398  1.00  9.57           N  
ATOM   1399  C   ARG A 182      82.534  88.336 -36.328  1.00  9.57           C  
ATOM   1400  O   ARG A 182      82.954  88.834 -37.372  1.00  9.57           O  
ATOM   1401  N   ILE A 183      82.923  87.144 -35.887  1.00 43.74           N  
ATOM   1402  CA  ILE A 183      83.819  86.294 -36.662  1.00 43.74           C  
ATOM   1403  CB  ILE A 183      85.281  86.408 -36.187  1.00 43.74           C  
ATOM   1404  CG2 ILE A 183      85.801  87.821 -36.392  1.00 43.74           C  
ATOM   1405  CG1 ILE A 183      85.405  85.996 -34.720  1.00 43.74           C  
ATOM   1406  CD1 ILE A 183      86.819  86.068 -34.188  1.00 43.74           C  
ATOM   1407  C   ILE A 183      83.380  84.836 -36.590  1.00 43.74           C  
ATOM   1408  O   ILE A 183      82.843  84.389 -35.576  1.00 43.74           O  
ATOM   1409  N   ALA A 184      83.609  84.099 -37.672  1.00 50.91           N  
ATOM   1410  CA  ALA A 184      83.227  82.694 -37.735  1.00 50.91           C  
ATOM   1411  CB  ALA A 184      81.911  82.537 -38.478  1.00 50.91           C  
ATOM   1412  C   ALA A 184      84.313  81.853 -38.394  1.00 50.91           C  
ATOM   1413  O   ALA A 184      85.315  82.381 -38.874  1.00 50.91           O  
ATOM   1414  N   TYR A 185      84.106  80.541 -38.413  1.00 15.61           N  
ATOM   1415  CA  TYR A 185      85.060  79.624 -39.025  1.00 15.61           C  
ATOM   1416  CB  TYR A 185      86.255  79.388 -38.097  1.00 15.61           C  
ATOM   1417  CG  TYR A 185      85.891  78.785 -36.758  1.00 15.61           C  
ATOM   1418  CD1 TYR A 185      85.974  77.415 -36.546  1.00 15.61           C  
ATOM   1419  CD2 TYR A 185      85.468  79.586 -35.705  1.00 15.61           C  
ATOM   1420  CE1 TYR A 185      85.644  76.860 -35.325  1.00 15.61           C  
ATOM   1421  CE2 TYR A 185      85.135  79.039 -34.480  1.00 15.61           C  
ATOM   1422  CZ  TYR A 185      85.225  77.676 -34.295  1.00 15.61           C  
ATOM   1423  OH  TYR A 185      84.895  77.127 -33.077  1.00 15.61           O  
ATOM   1424  C   TYR A 185      84.398  78.299 -39.387  1.00 15.61           C  
ATOM   1425  O   TYR A 185      83.724  77.684 -38.561  1.00 15.61           O  
ATOM   1426  N   ASN A 186      84.592  77.868 -40.629  1.00 33.18           N  
ATOM   1427  CA  ASN A 186      84.009  76.619 -41.105  1.00 33.18           C  
ATOM   1428  CB  ASN A 186      83.203  76.856 -42.384  1.00 33.18           C  
ATOM   1429  CG  ASN A 186      82.031  77.795 -42.169  1.00 33.18           C  
ATOM   1430  OD1 ASN A 186      81.765  78.229 -41.048  1.00 33.18           O  
ATOM   1431  ND2 ASN A 186      81.323  78.112 -43.247  1.00 33.18           N  
ATOM   1432  C   ASN A 186      85.067  75.548 -41.343  1.00 33.18           C  
ATOM   1433  O   ASN A 186      86.019  75.757 -42.095  1.00 33.18           O  
ATOM   1434  N   VAL A 187      84.895  74.400 -40.696  1.00 50.30           N  
ATOM   1435  CA  VAL A 187      85.834  73.294 -40.836  1.00 50.30           C  
ATOM   1436  CB  VAL A 187      85.981  72.508 -39.519  1.00 50.30           C  
ATOM   1437  CG1 VAL A 187      86.953  71.351 -39.698  1.00 50.30           C  
ATOM   1438  CG2 VAL A 187      86.442  73.430 -38.401  1.00 50.30           C  
ATOM   1439  C   VAL A 187      85.396  72.341 -41.944  1.00 50.30           C  
ATOM   1440  O   VAL A 187      84.523  71.497 -41.743  1.00 50.30           O  
ATOM   1441  N   GLU A 188      86.007  72.485 -43.116  1.00 64.49           N  
ATOM   1442  CA  GLU A 188      85.687  71.633 -44.255  1.00 64.49           C  
ATOM   1443  CB  GLU A 188      85.615  72.460 -45.540  1.00 64.49           C  
ATOM   1444  CG  GLU A 188      86.892  73.216 -45.867  1.00 64.49           C  
ATOM   1445  CD  GLU A 188      86.799  73.978 -47.175  1.00 64.49           C  
ATOM   1446  OE1 GLU A 188      85.736  73.915 -47.827  1.00 64.49           O  
ATOM   1447  OE2 GLU A 188      87.789  74.640 -47.551  1.00 64.49           O  
ATOM   1448  C   GLU A 188      86.710  70.512 -44.408  1.00 64.49           C  
ATOM   1449  O   GLU A 188      87.772  70.540 -43.786  1.00 64.49           O  
ATOM   1450  N   ALA A 189      86.384  69.527 -45.237  1.00 28.80           N  
ATOM   1451  CA  ALA A 189      87.268  68.388 -45.457  1.00 28.80           C  
ATOM   1452  CB  ALA A 189      86.677  67.131 -44.836  1.00 28.80           C  
ATOM   1453  C   ALA A 189      87.539  68.174 -46.942  1.00 28.80           C  
ATOM   1454  O   ALA A 189      86.643  67.802 -47.699  1.00 28.80           O  
ATOM   1455  N   ALA A 190      88.781  68.410 -47.352  1.00 48.14           N  
ATOM   1456  CA  ALA A 190      89.174  68.233 -48.745  1.00 48.14           C  
ATOM   1457  CB  ALA A 190      90.217  69.268 -49.137  1.00 48.14           C  
ATOM   1458  C   ALA A 190      89.701  66.824 -48.991  1.00 48.14           C  
ATOM   1459  O   ALA A 190      89.080  65.840 -48.587  1.00 48.14           O  
ATOM   1460  N   ARG A 191      90.848  66.731 -49.656  1.00 49.02           N  
ATOM   1461  CA  ARG A 191      91.455  65.439 -49.955  1.00 49.02           C  
ATOM   1462  CB  ARG A 191      90.706  64.746 -51.097  1.00 49.02           C  
ATOM   1463  CG  ARG A 191      91.331  63.433 -51.540  1.00 49.02           C  
ATOM   1464  CD  ARG A 191      90.493  62.747 -52.606  1.00 49.02           C  
ATOM   1465  NE  ARG A 191      89.194  62.321 -52.093  1.00 49.02           N  
ATOM   1466  CZ  ARG A 191      88.971  61.145 -51.514  1.00 49.02           C  
ATOM   1467  NH1 ARG A 191      89.962  60.275 -51.371  1.00 49.02           N  
ATOM   1468  NH2 ARG A 191      87.757  60.839 -51.077  1.00 49.02           N  
ATOM   1469  C   ARG A 191      92.935  65.571 -50.303  1.00 49.02           C  
ATOM   1470  O   ARG A 191      93.336  66.486 -51.023  1.00 49.02           O  
ATOM   1471  N   VAL A 192      93.741  64.650 -49.783  1.00 60.38           N  
ATOM   1472  CA  VAL A 192      95.173  64.636 -50.053  1.00 60.38           C  
ATOM   1473  CB  VAL A 192      95.988  64.955 -48.782  1.00 60.38           C  
ATOM   1474  CG1 VAL A 192      97.478  64.960 -49.085  1.00 60.38           C  
ATOM   1475  CG2 VAL A 192      95.557  66.292 -48.201  1.00 60.38           C  
ATOM   1476  C   VAL A 192      95.594  63.278 -50.609  1.00 60.38           C  
ATOM   1477  O   VAL A 192      94.970  62.258 -50.314  1.00 60.38           O  
ATOM   1478  N   GLU A 193      96.650  63.273 -51.418  1.00 73.72           N  
ATOM   1479  CA  GLU A 193      97.135  62.052 -52.055  1.00 73.72           C  
ATOM   1480  CB  GLU A 193      98.442  62.325 -52.803  1.00 73.72           C  
ATOM   1481  CG  GLU A 193      98.329  63.385 -53.887  1.00 73.72           C  
ATOM   1482  CD  GLU A 193      97.413  62.968 -55.022  1.00 73.72           C  
ATOM   1483  OE1 GLU A 193      97.081  61.767 -55.112  1.00 73.72           O  
ATOM   1484  OE2 GLU A 193      97.029  63.841 -55.827  1.00 73.72           O  
ATOM   1485  C   GLU A 193      97.336  60.912 -51.060  1.00 73.72           C  
ATOM   1486  O   GLU A 193      97.101  59.747 -51.383  1.00 73.72           O  
ATOM   1487  N   GLN A 194      97.771  61.252 -49.852  1.00 67.91           N  
ATOM   1488  CA  GLN A 194      98.043  60.250 -48.827  1.00 67.91           C  
ATOM   1489  CB  GLN A 194      99.076  60.776 -47.827  1.00 67.91           C  
ATOM   1490  CG  GLN A 194      98.695  62.098 -47.184  1.00 67.91           C  
ATOM   1491  CD  GLN A 194      99.682  62.538 -46.123  1.00 67.91           C  
ATOM   1492  OE1 GLN A 194     100.748  61.943 -45.965  1.00 67.91           O  
ATOM   1493  NE2 GLN A 194      99.332  63.587 -45.389  1.00 67.91           N  
ATOM   1494  C   GLN A 194      96.775  59.817 -48.094  1.00 67.91           C  
ATOM   1495  O   GLN A 194      96.521  58.623 -47.930  1.00 67.91           O  
ATOM   1496  N   ARG A 195      95.984  60.790 -47.656  1.00 97.14           N  
ATOM   1497  CA  ARG A 195      94.761  60.505 -46.915  1.00 97.14           C  
ATOM   1498  CB  ARG A 195      95.076  60.301 -45.431  1.00 97.14           C  
ATOM   1499  CG  ARG A 195      94.080  59.420 -44.695  1.00 97.14           C  
ATOM   1500  CD  ARG A 195      94.600  59.038 -43.317  1.00 97.14           C  
ATOM   1501  NE  ARG A 195      93.692  58.132 -42.619  1.00 97.14           N  
ATOM   1502  CZ  ARG A 195      93.907  57.656 -41.397  1.00 97.14           C  
ATOM   1503  NH1 ARG A 195      95.000  58.000 -40.731  1.00 97.14           N  
ATOM   1504  NH2 ARG A 195      93.026  56.837 -40.839  1.00 97.14           N  
ATOM   1505  C   ARG A 195      93.751  61.634 -47.103  1.00 97.14           C  
ATOM   1506  O   ARG A 195      94.085  62.688 -47.644  1.00 97.14           O  
ATOM   1507  N   THR A 196      92.518  61.414 -46.658  1.00 17.76           N  
ATOM   1508  CA  THR A 196      91.448  62.380 -46.887  1.00 17.76           C  
ATOM   1509  CB  THR A 196      90.340  61.788 -47.781  1.00 17.76           C  
ATOM   1510  OG1 THR A 196      89.332  62.778 -48.018  1.00 17.76           O  
ATOM   1511  CG2 THR A 196      89.709  60.575 -47.114  1.00 17.76           C  
ATOM   1512  C   THR A 196      90.817  62.901 -45.597  1.00 17.76           C  
ATOM   1513  O   THR A 196      90.106  63.906 -45.611  1.00 17.76           O  
ATOM   1514  N   ASP A 197      91.075  62.219 -44.486  1.00 71.72           N  
ATOM   1515  CA  ASP A 197      90.495  62.611 -43.205  1.00 71.72           C  
ATOM   1516  CB  ASP A 197      90.444  61.418 -42.244  1.00 71.72           C  
ATOM   1517  CG  ASP A 197      91.814  60.832 -41.964  1.00 71.72           C  
ATOM   1518  OD1 ASP A 197      92.807  61.331 -42.533  1.00 71.72           O  
ATOM   1519  OD2 ASP A 197      91.898  59.872 -41.169  1.00 71.72           O  
ATOM   1520  C   ASP A 197      91.244  63.779 -42.566  1.00 71.72           C  
ATOM   1521  O   ASP A 197      91.877  63.628 -41.522  1.00 71.72           O  
ATOM   1522  N   LEU A 198      91.164  64.945 -43.198  1.00 67.49           N  
ATOM   1523  CA  LEU A 198      91.837  66.135 -42.691  1.00 67.49           C  
ATOM   1524  CB  LEU A 198      93.005  66.519 -43.602  1.00 67.49           C  
ATOM   1525  CG  LEU A 198      94.092  65.459 -43.793  1.00 67.49           C  
ATOM   1526  CD1 LEU A 198      95.206  65.991 -44.680  1.00 67.49           C  
ATOM   1527  CD2 LEU A 198      94.645  65.003 -42.452  1.00 67.49           C  
ATOM   1528  C   LEU A 198      90.871  67.307 -42.553  1.00 67.49           C  
ATOM   1529  O   LEU A 198      89.820  67.337 -43.193  1.00 67.49           O  
ATOM   1530  N   ASP A 199      91.235  68.271 -41.713  1.00 61.30           N  
ATOM   1531  CA  ASP A 199      90.401  69.445 -41.483  1.00 61.30           C  
ATOM   1532  CB  ASP A 199      90.220  69.690 -39.983  1.00 61.30           C  
ATOM   1533  CG  ASP A 199      89.478  68.562 -39.294  1.00 61.30           C  
ATOM   1534  OD1 ASP A 199      88.940  67.683 -39.999  1.00 61.30           O  
ATOM   1535  OD2 ASP A 199      89.429  68.556 -38.046  1.00 61.30           O  
ATOM   1536  C   ASP A 199      90.992  70.686 -42.144  1.00 61.30           C  
ATOM   1537  O   ASP A 199      92.210  70.842 -42.217  1.00 61.30           O  
ATOM   1538  N   LYS A 200      90.120  71.566 -42.624  1.00 99.27           N  
ATOM   1539  CA  LYS A 200      90.550  72.807 -43.259  1.00 99.27           C  
ATOM   1540  CB  LYS A 200      90.247  72.776 -44.758  1.00 99.27           C  
ATOM   1541  CG  LYS A 200      90.825  71.571 -45.485  1.00 99.27           C  
ATOM   1542  CD  LYS A 200      92.325  71.461 -45.268  1.00 99.27           C  
ATOM   1543  CE  LYS A 200      92.911  70.278 -46.022  1.00 99.27           C  
ATOM   1544  NZ  LYS A 200      92.750  70.423 -47.495  1.00 99.27           N  
ATOM   1545  C   LYS A 200      89.866  74.004 -42.607  1.00 99.27           C  
ATOM   1546  O   LYS A 200      88.645  74.142 -42.667  1.00 99.27           O  
ATOM   1547  N   LEU A 201      90.662  74.869 -41.986  1.00 60.62           N  
ATOM   1548  CA  LEU A 201      90.128  76.021 -41.268  1.00 60.62           C  
ATOM   1549  CB  LEU A 201      91.031  76.378 -40.085  1.00 60.62           C  
ATOM   1550  CG  LEU A 201      90.585  77.562 -39.224  1.00 60.62           C  
ATOM   1551  CD1 LEU A 201      89.175  77.343 -38.699  1.00 60.62           C  
ATOM   1552  CD2 LEU A 201      91.559  77.791 -38.077  1.00 60.62           C  
ATOM   1553  C   LEU A 201      89.952  77.235 -42.176  1.00 60.62           C  
ATOM   1554  O   LEU A 201      90.896  77.675 -42.833  1.00 60.62           O  
ATOM   1555  N   VAL A 202      88.736  77.770 -42.206  1.00 44.32           N  
ATOM   1556  CA  VAL A 202      88.436  78.964 -42.987  1.00 44.32           C  
ATOM   1557  CB  VAL A 202      87.564  78.636 -44.213  1.00 44.32           C  
ATOM   1558  CG1 VAL A 202      87.220  79.906 -44.974  1.00 44.32           C  
ATOM   1559  CG2 VAL A 202      88.274  77.641 -45.118  1.00 44.32           C  
ATOM   1560  C   VAL A 202      87.720  79.993 -42.120  1.00 44.32           C  
ATOM   1561  O   VAL A 202      86.515  79.892 -41.886  1.00 44.32           O  
ATOM   1562  N   ILE A 203      88.469  80.983 -41.645  1.00 39.40           N  
ATOM   1563  CA  ILE A 203      87.929  81.983 -40.730  1.00 39.40           C  
ATOM   1564  CB  ILE A 203      88.937  82.321 -39.613  1.00 39.40           C  
ATOM   1565  CG2 ILE A 203      88.366  83.378 -38.680  1.00 39.40           C  
ATOM   1566  CG1 ILE A 203      89.316  81.058 -38.835  1.00 39.40           C  
ATOM   1567  CD1 ILE A 203      90.336  81.296 -37.743  1.00 39.40           C  
ATOM   1568  C   ILE A 203      87.531  83.273 -41.441  1.00 39.40           C  
ATOM   1569  O   ILE A 203      88.345  83.893 -42.126  1.00 39.40           O  
ATOM   1570  N   GLU A 204      86.274  83.669 -41.272  1.00 38.82           N  
ATOM   1571  CA  GLU A 204      85.784  84.930 -41.816  1.00 38.82           C  
ATOM   1572  CB  GLU A 204      84.433  84.732 -42.503  1.00 38.82           C  
ATOM   1573  CG  GLU A 204      84.466  83.751 -43.664  1.00 38.82           C  
ATOM   1574  CD  GLU A 204      83.114  83.587 -44.328  1.00 38.82           C  
ATOM   1575  OE1 GLU A 204      82.152  84.255 -43.894  1.00 38.82           O  
ATOM   1576  OE2 GLU A 204      83.012  82.788 -45.283  1.00 38.82           O  
ATOM   1577  C   GLU A 204      85.664  85.964 -40.701  1.00 38.82           C  
ATOM   1578  O   GLU A 204      85.054  85.701 -39.665  1.00 38.82           O  
ATOM   1579  N   MET A 205      86.249  87.138 -40.916  1.00 88.05           N  
ATOM   1580  CA  MET A 205      86.286  88.168 -39.884  1.00 88.05           C  
ATOM   1581  CB  MET A 205      87.734  88.483 -39.502  1.00 88.05           C  
ATOM   1582  CG  MET A 205      88.522  87.278 -39.017  1.00 88.05           C  
ATOM   1583  SD  MET A 205      90.235  87.675 -38.619  1.00 88.05           S  
ATOM   1584  CE  MET A 205      90.845  86.069 -38.115  1.00 88.05           C  
ATOM   1585  C   MET A 205      85.566  89.447 -40.302  1.00 88.05           C  
ATOM   1586  O   MET A 205      85.787  89.967 -41.395  1.00 88.05           O  
ATOM   1587  N   GLU A 206      84.707  89.946 -39.419  1.00 70.89           N  
ATOM   1588  CA  GLU A 206      83.996  91.198 -39.653  1.00 70.89           C  
ATOM   1589  CB  GLU A 206      82.483  90.976 -39.600  1.00 70.89           C  
ATOM   1590  CG  GLU A 206      81.922  90.172 -40.763  1.00 70.89           C  
ATOM   1591  CD  GLU A 206      81.892  90.961 -42.059  1.00 70.89           C  
ATOM   1592  OE1 GLU A 206      82.273  92.150 -42.044  1.00 70.89           O  
ATOM   1593  OE2 GLU A 206      81.483  90.392 -43.093  1.00 70.89           O  
ATOM   1594  C   GLU A 206      84.405  92.246 -38.624  1.00 70.89           C  
ATOM   1595  O   GLU A 206      84.229  92.049 -37.422  1.00 70.89           O  
ATOM   1596  N   THR A 207      84.951  93.359 -39.102  1.00 69.27           N  
ATOM   1597  CA  THR A 207      85.396  94.431 -38.218  1.00 69.27           C  
ATOM   1598  CB  THR A 207      86.883  94.766 -38.440  1.00 69.27           C  
ATOM   1599  OG1 THR A 207      87.086  95.180 -39.797  1.00 69.27           O  
ATOM   1600  CG2 THR A 207      87.752  93.551 -38.151  1.00 69.27           C  
ATOM   1601  C   THR A 207      84.564  95.695 -38.408  1.00 69.27           C  
ATOM   1602  O   THR A 207      83.734  95.775 -39.313  1.00 69.27           O  
ATOM   1603  N   ASN A 208      84.794  96.681 -37.546  1.00 27.06           N  
ATOM   1604  CA  ASN A 208      84.068  97.943 -37.610  1.00 27.06           C  
ATOM   1605  CB  ASN A 208      84.021  98.598 -36.228  1.00 27.06           C  
ATOM   1606  CG  ASN A 208      83.103  99.805 -36.184  1.00 27.06           C  
ATOM   1607  OD1 ASN A 208      83.160 100.609 -35.254  1.00 27.06           O  
ATOM   1608  ND2 ASN A 208      82.248  99.936 -37.192  1.00 27.06           N  
ATOM   1609  C   ASN A 208      84.689  98.898 -38.623  1.00 27.06           C  
ATOM   1610  O   ASN A 208      83.981  99.571 -39.372  1.00 27.06           O  
ATOM   1611  N   GLY A 209      86.017  98.951 -38.641  1.00 42.12           N  
ATOM   1612  CA  GLY A 209      86.735  99.815 -39.559  1.00 42.12           C  
ATOM   1613  C   GLY A 209      87.997 100.387 -38.944  1.00 42.12           C  
ATOM   1614  O   GLY A 209      88.850 100.930 -39.645  1.00 42.12           O  
ATOM   1615  N   THR A 210      88.114 100.263 -37.626  1.00 15.02           N  
ATOM   1616  CA  THR A 210      89.274 100.777 -36.907  1.00 15.02           C  
ATOM   1617  CB  THR A 210      88.990 100.909 -35.400  1.00 15.02           C  
ATOM   1618  OG1 THR A 210      88.659  99.625 -34.858  1.00 15.02           O  
ATOM   1619  CG2 THR A 210      87.834 101.869 -35.158  1.00 15.02           C  
ATOM   1620  C   THR A 210      90.494  99.884 -37.111  1.00 15.02           C  
ATOM   1621  O   THR A 210      91.591 100.371 -37.383  1.00 15.02           O  
ATOM   1622  N   ILE A 211      90.296  98.577 -36.977  1.00 78.42           N  
ATOM   1623  CA  ILE A 211      91.382  97.619 -37.146  1.00 78.42           C  
ATOM   1624  CB  ILE A 211      91.688  96.874 -35.832  1.00 78.42           C  
ATOM   1625  CG2 ILE A 211      92.844  95.905 -36.027  1.00 78.42           C  
ATOM   1626  CG1 ILE A 211      92.003  97.871 -34.714  1.00 78.42           C  
ATOM   1627  CD1 ILE A 211      93.204  98.747 -34.997  1.00 78.42           C  
ATOM   1628  C   ILE A 211      91.055  96.599 -38.233  1.00 78.42           C  
ATOM   1629  O   ILE A 211      89.980  96.000 -38.233  1.00 78.42           O  
ATOM   1630  N   ASP A 212      91.990  96.407 -39.157  1.00 51.00           N  
ATOM   1631  CA  ASP A 212      91.811  95.450 -40.243  1.00 51.00           C  
ATOM   1632  CB  ASP A 212      92.925  95.603 -41.281  1.00 51.00           C  
ATOM   1633  CG  ASP A 212      92.929  96.970 -41.937  1.00 51.00           C  
ATOM   1634  OD1 ASP A 212      92.018  97.773 -41.645  1.00 51.00           O  
ATOM   1635  OD2 ASP A 212      93.842  97.240 -42.745  1.00 51.00           O  
ATOM   1636  C   ASP A 212      91.781  94.020 -39.714  1.00 51.00           C  
ATOM   1637  O   ASP A 212      92.461  93.700 -38.740  1.00 51.00           O  
ATOM   1638  N   PRO A 213      90.985  93.154 -40.360  1.00 80.60           N  
ATOM   1639  CA  PRO A 213      90.861  91.745 -39.970  1.00 80.60           C  
ATOM   1640  CD  PRO A 213      90.108  93.493 -41.493  1.00 80.60           C  
ATOM   1641  CB  PRO A 213      89.960  91.161 -41.061  1.00 80.60           C  
ATOM   1642  CG  PRO A 213      89.175  92.322 -41.562  1.00 80.60           C  
ATOM   1643  C   PRO A 213      92.210  91.032 -39.965  1.00 80.60           C  
ATOM   1644  O   PRO A 213      92.442  90.161 -39.126  1.00 80.60           O  
ATOM   1645  N   GLU A 214      93.086  91.399 -40.895  1.00 69.12           N  
ATOM   1646  CA  GLU A 214      94.417  90.808 -40.964  1.00 69.12           C  
ATOM   1647  CB  GLU A 214      95.114  91.199 -42.269  1.00 69.12           C  
ATOM   1648  CG  GLU A 214      94.407  90.704 -43.520  1.00 69.12           C  
ATOM   1649  CD  GLU A 214      94.378  89.190 -43.615  1.00 69.12           C  
ATOM   1650  OE1 GLU A 214      95.164  88.531 -42.902  1.00 69.12           O  
ATOM   1651  OE2 GLU A 214      93.571  88.659 -44.407  1.00 69.12           O  
ATOM   1652  C   GLU A 214      95.259  91.234 -39.767  1.00 69.12           C  
ATOM   1653  O   GLU A 214      96.095  90.472 -39.280  1.00 69.12           O  
ATOM   1654  N   GLU A 215      95.034  92.457 -39.299  1.00 34.24           N  
ATOM   1655  CA  GLU A 215      95.720  92.960 -38.117  1.00 34.24           C  
ATOM   1656  CB  GLU A 215      95.665  94.488 -38.073  1.00 34.24           C  
ATOM   1657  CG  GLU A 215      96.311  95.171 -39.268  1.00 34.24           C  
ATOM   1658  CD  GLU A 215      96.230  96.683 -39.188  1.00 34.24           C  
ATOM   1659  OE1 GLU A 215      95.652  97.197 -38.207  1.00 34.24           O  
ATOM   1660  OE2 GLU A 215      96.743  97.357 -40.106  1.00 34.24           O  
ATOM   1661  C   GLU A 215      95.088  92.378 -36.859  1.00 34.24           C  
ATOM   1662  O   GLU A 215      95.659  92.454 -35.771  1.00 34.24           O  
ATOM   1663  N   ALA A 216      93.904  91.795 -37.019  1.00 33.61           N  
ATOM   1664  CA  ALA A 216      93.182  91.201 -35.901  1.00 33.61           C  
ATOM   1665  CB  ALA A 216      91.689  91.169 -36.192  1.00 33.61           C  
ATOM   1666  C   ALA A 216      93.696  89.801 -35.589  1.00 33.61           C  
ATOM   1667  O   ALA A 216      93.782  89.406 -34.427  1.00 33.61           O  
ATOM   1668  N   ILE A 217      94.038  89.054 -36.634  1.00 25.87           N  
ATOM   1669  CA  ILE A 217      94.546  87.697 -36.470  1.00 25.87           C  
ATOM   1670  CB  ILE A 217      94.342  86.859 -37.748  1.00 25.87           C  
ATOM   1671  CG2 ILE A 217      95.122  87.454 -38.911  1.00 25.87           C  
ATOM   1672  CG1 ILE A 217      94.749  85.404 -37.507  1.00 25.87           C  
ATOM   1673  CD1 ILE A 217      93.963  84.725 -36.407  1.00 25.87           C  
ATOM   1674  C   ILE A 217      96.026  87.706 -36.096  1.00 25.87           C  
ATOM   1675  O   ILE A 217      96.518  86.784 -35.446  1.00 25.87           O  
ATOM   1676  N   ARG A 218      96.730  88.756 -36.507  1.00 23.52           N  
ATOM   1677  CA  ARG A 218      98.152  88.887 -36.212  1.00 23.52           C  
ATOM   1678  CB  ARG A 218      98.777  89.995 -37.062  1.00 23.52           C  
ATOM   1679  CG  ARG A 218     100.266  90.194 -36.827  1.00 23.52           C  
ATOM   1680  CD  ARG A 218     101.070  88.972 -37.247  1.00 23.52           C  
ATOM   1681  NE  ARG A 218     100.973  88.715 -38.682  1.00 23.52           N  
ATOM   1682  CZ  ARG A 218     100.177  87.801 -39.228  1.00 23.52           C  
ATOM   1683  NH1 ARG A 218      99.405  87.045 -38.459  1.00 23.52           N  
ATOM   1684  NH2 ARG A 218     100.155  87.640 -40.544  1.00 23.52           N  
ATOM   1685  C   ARG A 218      98.384  89.168 -34.732  1.00 23.52           C  
ATOM   1686  O   ARG A 218      99.196  88.508 -34.084  1.00 23.52           O  
ATOM   1687  N   ARG A 219      97.665  90.153 -34.202  1.00 35.91           N  
ATOM   1688  CA  ARG A 219      97.782  90.517 -32.796  1.00 35.91           C  
ATOM   1689  CB  ARG A 219      97.034  91.822 -32.519  1.00 35.91           C  
ATOM   1690  CG  ARG A 219      97.256  92.387 -31.124  1.00 35.91           C  
ATOM   1691  CD  ARG A 219      98.700  92.822 -30.929  1.00 35.91           C  
ATOM   1692  NE  ARG A 219      98.923  93.404 -29.609  1.00 35.91           N  
ATOM   1693  CZ  ARG A 219      99.325  92.714 -28.547  1.00 35.91           C  
ATOM   1694  NH1 ARG A 219      99.550  91.411 -28.646  1.00 35.91           N  
ATOM   1695  NH2 ARG A 219      99.503  93.326 -27.384  1.00 35.91           N  
ATOM   1696  C   ARG A 219      97.240  89.402 -31.908  1.00 35.91           C  
ATOM   1697  O   ARG A 219      97.698  89.213 -30.781  1.00 35.91           O  
ATOM   1698  N   ALA A 220      96.261  88.667 -32.425  1.00 33.36           N  
ATOM   1699  CA  ALA A 220      95.663  87.558 -31.691  1.00 33.36           C  
ATOM   1700  CB  ALA A 220      94.443  87.031 -32.428  1.00 33.36           C  
ATOM   1701  C   ALA A 220      96.676  86.440 -31.472  1.00 33.36           C  
ATOM   1702  O   ALA A 220      96.833  85.942 -30.357  1.00 33.36           O  
ATOM   1703  N   ALA A 221      97.360  86.050 -32.542  1.00 37.97           N  
ATOM   1704  CA  ALA A 221      98.373  85.004 -32.464  1.00 37.97           C  
ATOM   1705  CB  ALA A 221      98.924  84.695 -33.847  1.00 37.97           C  
ATOM   1706  C   ALA A 221      99.498  85.409 -31.518  1.00 37.97           C  
ATOM   1707  O   ALA A 221     100.151  84.558 -30.915  1.00 37.97           O  
ATOM   1708  N   THR A 222      99.717  86.714 -31.394  1.00 28.42           N  
ATOM   1709  CA  THR A 222     100.740  87.237 -30.498  1.00 28.42           C  
ATOM   1710  CB  THR A 222     101.021  88.727 -30.771  1.00 28.42           C  
ATOM   1711  OG1 THR A 222     101.431  88.897 -32.133  1.00 28.42           O  
ATOM   1712  CG2 THR A 222     102.115  89.241 -29.848  1.00 28.42           C  
ATOM   1713  C   THR A 222     100.320  87.066 -29.042  1.00 28.42           C  
ATOM   1714  O   THR A 222     101.113  86.636 -28.204  1.00 28.42           O  
ATOM   1715  N   ILE A 223      99.069  87.404 -28.749  1.00 42.57           N  
ATOM   1716  CA  ILE A 223      98.534  87.269 -27.400  1.00 42.57           C  
ATOM   1717  CB  ILE A 223      97.133  87.899 -27.280  1.00 42.57           C  
ATOM   1718  CG2 ILE A 223      96.584  87.714 -25.874  1.00 42.57           C  
ATOM   1719  CG1 ILE A 223      97.182  89.383 -27.648  1.00 42.57           C  
ATOM   1720  CD1 ILE A 223      95.845  90.083 -27.543  1.00 42.57           C  
ATOM   1721  C   ILE A 223      98.460  85.803 -26.986  1.00 42.57           C  
ATOM   1722  O   ILE A 223      98.856  85.441 -25.878  1.00 42.57           O  
ATOM   1723  N   LEU A 224      97.954  84.964 -27.884  1.00 50.96           N  
ATOM   1724  CA  LEU A 224      97.839  83.535 -27.619  1.00 50.96           C  
ATOM   1725  CB  LEU A 224      97.164  82.821 -28.792  1.00 50.96           C  
ATOM   1726  CG  LEU A 224      96.973  81.311 -28.633  1.00 50.96           C  
ATOM   1727  CD1 LEU A 224      96.144  81.001 -27.396  1.00 50.96           C  
ATOM   1728  CD2 LEU A 224      96.330  80.715 -29.876  1.00 50.96           C  
ATOM   1729  C   LEU A 224      99.205  82.916 -27.346  1.00 50.96           C  
ATOM   1730  O   LEU A 224      99.370  82.149 -26.398  1.00 50.96           O  
ATOM   1731  N   ALA A 225     100.181  83.253 -28.183  1.00 27.14           N  
ATOM   1732  CA  ALA A 225     101.539  82.749 -28.017  1.00 27.14           C  
ATOM   1733  CB  ALA A 225     102.412  83.181 -29.184  1.00 27.14           C  
ATOM   1734  C   ALA A 225     102.137  83.225 -26.698  1.00 27.14           C  
ATOM   1735  O   ALA A 225     102.941  82.527 -26.081  1.00 27.14           O  
ATOM   1736  N   GLU A 226     101.737  84.420 -26.274  1.00 74.04           N  
ATOM   1737  CA  GLU A 226     102.208  84.985 -25.016  1.00 74.04           C  
ATOM   1738  CB  GLU A 226     101.804  86.457 -24.908  1.00 74.04           C  
ATOM   1739  CG  GLU A 226     102.259  87.137 -23.627  1.00 74.04           C  
ATOM   1740  CD  GLU A 226     101.805  88.581 -23.542  1.00 74.04           C  
ATOM   1741  OE1 GLU A 226     101.142  89.055 -24.489  1.00 74.04           O  
ATOM   1742  OE2 GLU A 226     102.111  89.244 -22.528  1.00 74.04           O  
ATOM   1743  C   GLU A 226     101.654  84.199 -23.832  1.00 74.04           C  
ATOM   1744  O   GLU A 226     102.254  84.168 -22.758  1.00 74.04           O  
ATOM   1745  N   GLN A 227     100.507  83.561 -24.040  1.00 52.44           N  
ATOM   1746  CA  GLN A 227      99.866  82.771 -22.996  1.00 52.44           C  
ATOM   1747  CB  GLN A 227      98.409  82.484 -23.362  1.00 52.44           C  
ATOM   1748  CG  GLN A 227      97.577  83.731 -23.615  1.00 52.44           C  
ATOM   1749  CD  GLN A 227      96.152  83.412 -24.019  1.00 52.44           C  
ATOM   1750  OE1 GLN A 227      95.689  82.282 -23.868  1.00 52.44           O  
ATOM   1751  NE2 GLN A 227      95.446  84.412 -24.536  1.00 52.44           N  
ATOM   1752  C   GLN A 227     100.617  81.465 -22.755  1.00 52.44           C  
ATOM   1753  O   GLN A 227     100.646  80.953 -21.636  1.00 52.44           O  
ATOM   1754  N   LEU A 228     101.223  80.933 -23.811  1.00 17.48           N  
ATOM   1755  CA  LEU A 228     101.985  79.693 -23.713  1.00 17.48           C  
ATOM   1756  CB  LEU A 228     102.157  79.051 -25.093  1.00 17.48           C  
ATOM   1757  CG  LEU A 228     100.974  78.262 -25.662  1.00 17.48           C  
ATOM   1758  CD1 LEU A 228      99.731  79.130 -25.780  1.00 17.48           C  
ATOM   1759  CD2 LEU A 228     101.339  77.660 -27.012  1.00 17.48           C  
ATOM   1760  C   LEU A 228     103.348  79.929 -23.071  1.00 17.48           C  
ATOM   1761  O   LEU A 228     104.027  78.984 -22.668  1.00 17.48           O  
ATOM   1762  N   GLU A 229     103.744  81.194 -22.978  1.00 84.81           N  
ATOM   1763  CA  GLU A 229     105.023  81.555 -22.379  1.00 84.81           C  
ATOM   1764  CB  GLU A 229     105.538  82.872 -22.965  1.00 84.81           C  
ATOM   1765  CG  GLU A 229     105.798  82.829 -24.463  1.00 84.81           C  
ATOM   1766  CD  GLU A 229     106.929  81.889 -24.834  1.00 84.81           C  
ATOM   1767  OE1 GLU A 229     107.677  81.466 -23.927  1.00 84.81           O  
ATOM   1768  OE2 GLU A 229     107.073  81.576 -26.035  1.00 84.81           O  
ATOM   1769  C   GLU A 229     104.912  81.662 -20.862  1.00 84.81           C  
ATOM   1770  O   GLU A 229     105.855  82.075 -20.188  1.00 84.81           O  
ATOM   1771  N   ALA A 230     103.752  81.289 -20.332  1.00 79.46           N  
ATOM   1772  CA  ALA A 230     103.514  81.339 -18.894  1.00 79.46           C  
ATOM   1773  CB  ALA A 230     102.072  81.729 -18.609  1.00 79.46           C  
ATOM   1774  C   ALA A 230     103.846  80.004 -18.236  1.00 79.46           C  
ATOM   1775  O   ALA A 230     103.654  79.829 -17.033  1.00 79.46           O  
ATOM   1776  N   PHE A 231     104.345  79.065 -19.034  1.00 75.71           N  
ATOM   1777  CA  PHE A 231     104.703  77.744 -18.532  1.00 75.71           C  
ATOM   1778  CB  PHE A 231     104.078  76.653 -19.405  1.00 75.71           C  
ATOM   1779  CG  PHE A 231     102.587  76.768 -19.545  1.00 75.71           C  
ATOM   1780  CD1 PHE A 231     101.743  76.168 -18.627  1.00 75.71           C  
ATOM   1781  CD2 PHE A 231     102.030  77.476 -20.597  1.00 75.71           C  
ATOM   1782  CE1 PHE A 231     100.370  76.272 -18.754  1.00 75.71           C  
ATOM   1783  CE2 PHE A 231     100.658  77.584 -20.730  1.00 75.71           C  
ATOM   1784  CZ  PHE A 231      99.828  76.981 -19.807  1.00 75.71           C  
ATOM   1785  C   PHE A 231     106.217  77.569 -18.482  1.00 75.71           C  
ATOM   1786  O   PHE A 231     106.747  76.540 -18.900  1.00 75.71           O  
ATOM   1787  N   VAL A 232     106.907  78.582 -17.968  1.00 71.35           N  
ATOM   1788  CA  VAL A 232     108.363  78.551 -17.886  1.00 71.35           C  
ATOM   1789  CB  VAL A 232     108.989  79.827 -18.479  1.00 71.35           C  
ATOM   1790  CG1 VAL A 232     110.501  79.803 -18.315  1.00 71.35           C  
ATOM   1791  CG2 VAL A 232     108.608  79.973 -19.945  1.00 71.35           C  
ATOM   1792  C   VAL A 232     108.841  78.384 -16.448  1.00 71.35           C  
ATOM   1793  O   VAL A 232     109.629  77.487 -16.146  1.00 71.35           O  
ATOM   1794  N   ASP A 233     108.362  79.253 -15.563  1.00 28.84           N  
ATOM   1795  CA  ASP A 233     108.762  79.215 -14.161  1.00 28.84           C  
ATOM   1796  CB  ASP A 233     108.836  80.631 -13.588  1.00 28.84           C  
ATOM   1797  CG  ASP A 233     109.877  81.487 -14.282  1.00 28.84           C  
ATOM   1798  OD1 ASP A 233     110.649  80.942 -15.098  1.00 28.84           O  
ATOM   1799  OD2 ASP A 233     109.924  82.705 -14.010  1.00 28.84           O  
ATOM   1800  C   ASP A 233     107.810  78.361 -13.330  1.00 28.84           C  
ATOM   1801  O   ASP A 233     106.736  78.815 -12.938  1.00 28.84           O  
ATOM   1802  N   LEU A 234     108.213  77.123 -13.065  1.00 85.20           N  
ATOM   1803  CA  LEU A 234     107.404  76.207 -12.269  1.00 85.20           C  
ATOM   1804  CB  LEU A 234     107.822  74.755 -12.518  1.00 85.20           C  
ATOM   1805  CG  LEU A 234     107.501  74.136 -13.882  1.00 85.20           C  
ATOM   1806  CD1 LEU A 234     108.271  74.821 -15.000  1.00 85.20           C  
ATOM   1807  CD2 LEU A 234     107.800  72.645 -13.867  1.00 85.20           C  
ATOM   1808  C   LEU A 234     107.508  76.533 -10.783  1.00 85.20           C  
ATOM   1809  O   LEU A 234     108.393  77.279 -10.362  1.00 85.20           O  
ATOM   1810  N   ARG A 235     106.599  75.970  -9.993  1.00 81.22           N  
ATOM   1811  CA  ARG A 235     106.589  76.198  -8.553  1.00 81.22           C  
ATOM   1812  CB  ARG A 235     105.431  77.120  -8.164  1.00 81.22           C  
ATOM   1813  CG  ARG A 235     105.489  78.494  -8.810  1.00 81.22           C  
ATOM   1814  CD  ARG A 235     106.746  79.245  -8.399  1.00 81.22           C  
ATOM   1815  NE  ARG A 235     106.832  80.557  -9.034  1.00 81.22           N  
ATOM   1816  CZ  ARG A 235     107.827  81.417  -8.841  1.00 81.22           C  
ATOM   1817  NH1 ARG A 235     108.826  81.105  -8.028  1.00 81.22           N  
ATOM   1818  NH2 ARG A 235     107.822  82.589  -9.461  1.00 81.22           N  
ATOM   1819  C   ARG A 235     106.491  74.882  -7.788  1.00 81.22           C  
ATOM   1820  O   ARG A 235     106.107  73.853  -8.344  1.00 81.22           O  
ATOM   1821  OXT ARG A 235     106.794  74.818  -6.596  1.00 81.22           O  
TER    1822      ARG A 235                                                      
ATOM   1823  N   MET B   1     111.953  91.122 -14.800  1.00 23.93           N  
ATOM   1824  CA  MET B   1     111.919  91.569 -13.412  1.00 23.93           C  
ATOM   1825  CB  MET B   1     113.226  92.272 -13.043  1.00 23.93           C  
ATOM   1826  CG  MET B   1     113.258  92.820 -11.625  1.00 23.93           C  
ATOM   1827  SD  MET B   1     112.989  91.545 -10.378  1.00 23.93           S  
ATOM   1828  CE  MET B   1     114.360  90.444 -10.717  1.00 23.93           C  
ATOM   1829  C   MET B   1     110.733  92.493 -13.155  1.00 23.93           C  
ATOM   1830  O   MET B   1     109.845  92.173 -12.364  1.00 23.93           O  
ATOM   1831  N   GLN B   2     110.724  93.640 -13.827  1.00 52.49           N  
ATOM   1832  CA  GLN B   2     109.649  94.612 -13.665  1.00 52.49           C  
ATOM   1833  CB  GLN B   2     110.216  95.988 -13.308  1.00 52.49           C  
ATOM   1834  CG  GLN B   2     109.160  97.073 -13.174  1.00 52.49           C  
ATOM   1835  CD  GLN B   2     109.743  98.407 -12.754  1.00 52.49           C  
ATOM   1836  OE1 GLN B   2     110.942  98.520 -12.495  1.00 52.49           O  
ATOM   1837  NE2 GLN B   2     108.895  99.427 -12.682  1.00 52.49           N  
ATOM   1838  C   GLN B   2     108.789  94.712 -14.921  1.00 52.49           C  
ATOM   1839  O   GLN B   2     107.586  94.456 -14.881  1.00 52.49           O  
ATOM   1840  N   GLY B   3     109.414  95.090 -16.032  1.00 72.34           N  
ATOM   1841  CA  GLY B   3     108.704  95.255 -17.286  1.00 72.34           C  
ATOM   1842  C   GLY B   3     107.560  96.243 -17.163  1.00 72.34           C  
ATOM   1843  O   GLY B   3     107.778  97.450 -17.058  1.00 72.34           O  
ATOM   1844  N   SER B   4     106.336  95.726 -17.172  1.00 59.72           N  
ATOM   1845  CA  SER B   4     105.152  96.562 -17.028  1.00 59.72           C  
ATOM   1846  CB  SER B   4     103.903  95.810 -17.492  1.00 59.72           C  
ATOM   1847  OG  SER B   4     104.010  95.436 -18.854  1.00 59.72           O  
ATOM   1848  C   SER B   4     104.984  97.016 -15.582  1.00 59.72           C  
ATOM   1849  O   SER B   4     105.544  96.416 -14.665  1.00 59.72           O  
ATOM   1850  N   VAL B   5     104.210  98.078 -15.384  1.00 52.18           N  
ATOM   1851  CA  VAL B   5     103.985  98.623 -14.051  1.00 52.18           C  
ATOM   1852  CB  VAL B   5     103.713 100.138 -14.100  1.00 52.18           C  
ATOM   1853  CG1 VAL B   5     104.941 100.882 -14.602  1.00 52.18           C  
ATOM   1854  CG2 VAL B   5     102.507 100.430 -14.980  1.00 52.18           C  
ATOM   1855  C   VAL B   5     102.819  97.933 -13.349  1.00 52.18           C  
ATOM   1856  O   VAL B   5     102.473  98.280 -12.220  1.00 52.18           O  
ATOM   1857  N   THR B   6     102.217  96.957 -14.022  1.00 59.45           N  
ATOM   1858  CA  THR B   6     101.081  96.234 -13.462  1.00 59.45           C  
ATOM   1859  CB  THR B   6      99.769  97.029 -13.628  1.00 59.45           C  
ATOM   1860  OG1 THR B   6      99.873  98.281 -12.939  1.00 59.45           O  
ATOM   1861  CG2 THR B   6      98.595  96.243 -13.065  1.00 59.45           C  
ATOM   1862  C   THR B   6     100.910  94.859 -14.102  1.00 59.45           C  
ATOM   1863  O   THR B   6     100.689  93.866 -13.408  1.00 59.45           O  
ATOM   1864  N   GLU B   7     101.015  94.807 -15.426  1.00 99.37           N  
ATOM   1865  CA  GLU B   7     100.816  93.562 -16.161  1.00 99.37           C  
ATOM   1866  CB  GLU B   7     100.741  93.832 -17.665  1.00 99.37           C  
ATOM   1867  CG  GLU B   7     100.460  92.594 -18.502  1.00 99.37           C  
ATOM   1868  CD  GLU B   7     100.353  92.902 -19.983  1.00 99.37           C  
ATOM   1869  OE1 GLU B   7     100.490  94.086 -20.357  1.00 99.37           O  
ATOM   1870  OE2 GLU B   7     100.132  91.960 -20.773  1.00 99.37           O  
ATOM   1871  C   GLU B   7     101.908  92.538 -15.863  1.00 99.37           C  
ATOM   1872  O   GLU B   7     101.629  91.454 -15.351  1.00 99.37           O  
ATOM   1873  N   PHE B   8     103.150  92.886 -16.185  1.00 41.40           N  
ATOM   1874  CA  PHE B   8     104.274  91.980 -15.978  1.00 41.40           C  
ATOM   1875  CB  PHE B   8     105.543  92.532 -16.631  1.00 41.40           C  
ATOM   1876  CG  PHE B   8     106.684  91.553 -16.661  1.00 41.40           C  
ATOM   1877  CD1 PHE B   8     106.843  90.689 -17.731  1.00 41.40           C  
ATOM   1878  CD2 PHE B   8     107.596  91.496 -15.620  1.00 41.40           C  
ATOM   1879  CE1 PHE B   8     107.889  89.787 -17.763  1.00 41.40           C  
ATOM   1880  CE2 PHE B   8     108.644  90.596 -15.646  1.00 41.40           C  
ATOM   1881  CZ  PHE B   8     108.791  89.740 -16.720  1.00 41.40           C  
ATOM   1882  C   PHE B   8     104.514  91.721 -14.494  1.00 41.40           C  
ATOM   1883  O   PHE B   8     104.968  90.644 -14.108  1.00 41.40           O  
ATOM   1884  N   LEU B   9     104.209  92.715 -13.665  1.00 81.65           N  
ATOM   1885  CA  LEU B   9     104.369  92.583 -12.221  1.00 81.65           C  
ATOM   1886  CB  LEU B   9     104.110  93.919 -11.522  1.00 81.65           C  
ATOM   1887  CG  LEU B   9     105.113  95.034 -11.816  1.00 81.65           C  
ATOM   1888  CD1 LEU B   9     104.750  96.297 -11.050  1.00 81.65           C  
ATOM   1889  CD2 LEU B   9     106.525  94.585 -11.474  1.00 81.65           C  
ATOM   1890  C   LEU B   9     103.444  91.507 -11.662  1.00 81.65           C  
ATOM   1891  O   LEU B   9     103.663  90.995 -10.565  1.00 81.65           O  
ATOM   1892  N   LYS B  10     102.410  91.172 -12.426  1.00 58.48           N  
ATOM   1893  CA  LYS B  10     101.484  90.113 -12.043  1.00 58.48           C  
ATOM   1894  CB  LYS B  10     100.085  90.688 -11.797  1.00 58.48           C  
ATOM   1895  CG  LYS B  10      99.168  89.797 -10.965  1.00 58.48           C  
ATOM   1896  CD  LYS B  10      98.501  88.719 -11.804  1.00 58.48           C  
ATOM   1897  CE  LYS B  10      97.589  89.325 -12.860  1.00 58.48           C  
ATOM   1898  NZ  LYS B  10      96.903  88.279 -13.668  1.00 58.48           N  
ATOM   1899  C   LYS B  10     101.444  89.042 -13.129  1.00 58.48           C  
ATOM   1900  O   LYS B  10     100.508  88.993 -13.927  1.00 58.48           O  
ATOM   1901  N   PRO B  11     102.476  88.187 -13.169  1.00 39.58           N  
ATOM   1902  CA  PRO B  11     102.572  87.107 -14.158  1.00 39.58           C  
ATOM   1903  CD  PRO B  11     103.675  88.259 -12.318  1.00 39.58           C  
ATOM   1904  CB  PRO B  11     103.963  86.516 -13.899  1.00 39.58           C  
ATOM   1905  CG  PRO B  11     104.707  87.573 -13.149  1.00 39.58           C  
ATOM   1906  C   PRO B  11     101.509  86.039 -13.932  1.00 39.58           C  
ATOM   1907  O   PRO B  11     100.695  86.161 -13.017  1.00 39.58           O  
ATOM   1908  N   ARG B  12     101.523  85.002 -14.762  1.00 95.97           N  
ATOM   1909  CA  ARG B  12     100.587  83.895 -14.619  1.00 95.97           C  
ATOM   1910  CB  ARG B  12     100.118  83.405 -15.990  1.00 95.97           C  
ATOM   1911  CG  ARG B  12      99.372  84.452 -16.802  1.00 95.97           C  
ATOM   1912  CD  ARG B  12      98.804  83.853 -18.077  1.00 95.97           C  
ATOM   1913  NE  ARG B  12      98.022  84.822 -18.840  1.00 95.97           N  
ATOM   1914  CZ  ARG B  12      97.313  84.520 -19.923  1.00 95.97           C  
ATOM   1915  NH1 ARG B  12      97.283  83.272 -20.370  1.00 95.97           N  
ATOM   1916  NH2 ARG B  12      96.631  85.464 -20.557  1.00 95.97           N  
ATOM   1917  C   ARG B  12     101.227  82.751 -13.840  1.00 95.97           C  
ATOM   1918  O   ARG B  12     101.796  81.830 -14.425  1.00 95.97           O  
ATOM   1919  N   LEU B  13     101.130  82.822 -12.516  1.00 17.14           N  
ATOM   1920  CA  LEU B  13     101.732  81.825 -11.637  1.00 17.14           C  
ATOM   1921  CB  LEU B  13     101.385  82.129 -10.176  1.00 17.14           C  
ATOM   1922  CG  LEU B  13     102.170  81.399  -9.080  1.00 17.14           C  
ATOM   1923  CD1 LEU B  13     101.720  79.950  -8.926  1.00 17.14           C  
ATOM   1924  CD2 LEU B  13     103.666  81.482  -9.346  1.00 17.14           C  
ATOM   1925  C   LEU B  13     101.288  80.413 -12.006  1.00 17.14           C  
ATOM   1926  O   LEU B  13     100.094  80.136 -12.119  1.00 17.14           O  
ATOM   1927  N   VAL B  14     102.258  79.525 -12.191  1.00 27.95           N  
ATOM   1928  CA  VAL B  14     101.971  78.137 -12.535  1.00 27.95           C  
ATOM   1929  CB  VAL B  14     102.427  77.799 -13.971  1.00 27.95           C  
ATOM   1930  CG1 VAL B  14     103.862  78.251 -14.200  1.00 27.95           C  
ATOM   1931  CG2 VAL B  14     102.272  76.310 -14.243  1.00 27.95           C  
ATOM   1932  C   VAL B  14     102.620  77.171 -11.546  1.00 27.95           C  
ATOM   1933  O   VAL B  14     103.844  77.052 -11.487  1.00 27.95           O  
ATOM   1934  N   ASP B  15     101.789  76.485 -10.768  1.00 14.29           N  
ATOM   1935  CA  ASP B  15     102.277  75.522  -9.789  1.00 14.29           C  
ATOM   1936  CB  ASP B  15     101.573  75.719  -8.445  1.00 14.29           C  
ATOM   1937  CG  ASP B  15     102.135  74.827  -7.355  1.00 14.29           C  
ATOM   1938  OD1 ASP B  15     103.169  74.168  -7.596  1.00 14.29           O  
ATOM   1939  OD2 ASP B  15     101.545  74.787  -6.256  1.00 14.29           O  
ATOM   1940  C   ASP B  15     102.071  74.096 -10.287  1.00 14.29           C  
ATOM   1941  O   ASP B  15     100.952  73.694 -10.604  1.00 14.29           O  
ATOM   1942  N   ILE B  16     103.159  73.336 -10.354  1.00 94.05           N  
ATOM   1943  CA  ILE B  16     103.102  71.959 -10.828  1.00 94.05           C  
ATOM   1944  CB  ILE B  16     104.279  71.636 -11.767  1.00 94.05           C  
ATOM   1945  CG2 ILE B  16     104.192  70.199 -12.255  1.00 94.05           C  
ATOM   1946  CG1 ILE B  16     104.299  72.608 -12.948  1.00 94.05           C  
ATOM   1947  CD1 ILE B  16     103.045  72.569 -13.793  1.00 94.05           C  
ATOM   1948  C   ILE B  16     103.104  70.970  -9.667  1.00 94.05           C  
ATOM   1949  O   ILE B  16     104.126  70.769  -9.011  1.00 94.05           O  
ATOM   1950  N   GLU B  17     101.952  70.356  -9.419  1.00 53.14           N  
ATOM   1951  CA  GLU B  17     101.821  69.368  -8.355  1.00 53.14           C  
ATOM   1952  CB  GLU B  17     100.569  69.641  -7.521  1.00 53.14           C  
ATOM   1953  CG  GLU B  17     100.549  71.010  -6.861  1.00 53.14           C  
ATOM   1954  CD  GLU B  17      99.283  71.253  -6.064  1.00 53.14           C  
ATOM   1955  OE1 GLU B  17      98.431  70.342  -6.006  1.00 53.14           O  
ATOM   1956  OE2 GLU B  17      99.140  72.356  -5.495  1.00 53.14           O  
ATOM   1957  C   GLU B  17     101.767  67.959  -8.935  1.00 53.14           C  
ATOM   1958  O   GLU B  17     100.766  67.257  -8.793  1.00 53.14           O  
ATOM   1959  N   GLN B  18     102.851  67.553  -9.588  1.00 32.58           N  
ATOM   1960  CA  GLN B  18     102.913  66.246 -10.232  1.00 32.58           C  
ATOM   1961  CB  GLN B  18     103.974  66.242 -11.337  1.00 32.58           C  
ATOM   1962  CG  GLN B  18     105.370  66.642 -10.877  1.00 32.58           C  
ATOM   1963  CD  GLN B  18     106.092  65.528 -10.142  1.00 32.58           C  
ATOM   1964  OE1 GLN B  18     105.749  64.353 -10.279  1.00 32.58           O  
ATOM   1965  NE2 GLN B  18     107.102  65.892  -9.361  1.00 32.58           N  
ATOM   1966  C   GLN B  18     103.185  65.127  -9.231  1.00 32.58           C  
ATOM   1967  O   GLN B  18     103.797  65.348  -8.186  1.00 32.58           O  
ATOM   1968  N   VAL B  19     102.721  63.926  -9.561  1.00  5.81           N  
ATOM   1969  CA  VAL B  19     102.946  62.756  -8.722  1.00  5.81           C  
ATOM   1970  CB  VAL B  19     101.712  62.430  -7.855  1.00  5.81           C  
ATOM   1971  CG1 VAL B  19     101.553  63.461  -6.748  1.00  5.81           C  
ATOM   1972  CG2 VAL B  19     100.458  62.361  -8.713  1.00  5.81           C  
ATOM   1973  C   VAL B  19     103.313  61.542  -9.572  1.00  5.81           C  
ATOM   1974  O   VAL B  19     102.580  61.170 -10.489  1.00  5.81           O  
ATOM   1975  N   SER B  20     104.455  60.936  -9.265  1.00 70.67           N  
ATOM   1976  CA  SER B  20     104.940  59.778 -10.010  1.00 70.67           C  
ATOM   1977  CB  SER B  20     104.036  58.567  -9.771  1.00 70.67           C  
ATOM   1978  OG  SER B  20     104.007  58.215  -8.399  1.00 70.67           O  
ATOM   1979  C   SER B  20     105.037  60.078 -11.503  1.00 70.67           C  
ATOM   1980  O   SER B  20     105.466  61.161 -11.902  1.00 70.67           O  
ATOM   1981  N   SER B  21     104.636  59.112 -12.324  1.00 16.05           N  
ATOM   1982  CA  SER B  21     104.681  59.272 -13.773  1.00 16.05           C  
ATOM   1983  CB  SER B  21     105.746  58.356 -14.379  1.00 16.05           C  
ATOM   1984  OG  SER B  21     105.472  56.996 -14.094  1.00 16.05           O  
ATOM   1985  C   SER B  21     103.322  58.981 -14.401  1.00 16.05           C  
ATOM   1986  O   SER B  21     103.232  58.288 -15.415  1.00 16.05           O  
ATOM   1987  N   THR B  22     102.268  59.517 -13.795  1.00 57.63           N  
ATOM   1988  CA  THR B  22     100.912  59.302 -14.287  1.00 57.63           C  
ATOM   1989  CB  THR B  22     100.222  58.142 -13.546  1.00 57.63           C  
ATOM   1990  OG1 THR B  22     100.980  56.938 -13.726  1.00 57.63           O  
ATOM   1991  CG2 THR B  22      98.812  57.932 -14.077  1.00 57.63           C  
ATOM   1992  C   THR B  22     100.062  60.561 -14.147  1.00 57.63           C  
ATOM   1993  O   THR B  22      99.657  61.162 -15.142  1.00 57.63           O  
ATOM   1994  N   HIS B  23      99.796  60.954 -12.906  1.00 83.31           N  
ATOM   1995  CA  HIS B  23      98.980  62.131 -12.631  1.00 83.31           C  
ATOM   1996  ND1 HIS B  23      95.966  63.264 -11.605  1.00 83.31           N  
ATOM   1997  CG  HIS B  23      97.214  63.052 -11.061  1.00 83.31           C  
ATOM   1998  CB  HIS B  23      98.068  61.879 -11.429  1.00 83.31           C  
ATOM   1999  NE2 HIS B  23      96.315  64.881 -10.243  1.00 83.31           N  
ATOM   2000  CD2 HIS B  23      97.428  64.076 -10.201  1.00 83.31           C  
ATOM   2001  CE1 HIS B  23      95.448  64.369 -11.098  1.00 83.31           C  
ATOM   2002  C   HIS B  23      99.844  63.363 -12.386  1.00 83.31           C  
ATOM   2003  O   HIS B  23     100.940  63.265 -11.834  1.00 83.31           O  
ATOM   2004  N   ALA B  24      99.343  64.523 -12.799  1.00 55.04           N  
ATOM   2005  CA  ALA B  24     100.065  65.778 -12.624  1.00 55.04           C  
ATOM   2006  CB  ALA B  24     101.212  65.873 -13.619  1.00 55.04           C  
ATOM   2007  C   ALA B  24      99.133  66.976 -12.770  1.00 55.04           C  
ATOM   2008  O   ALA B  24      98.490  67.152 -13.805  1.00 55.04           O  
ATOM   2009  N   LYS B  25      99.065  67.798 -11.727  1.00 73.46           N  
ATOM   2010  CA  LYS B  25      98.209  68.978 -11.736  1.00 73.46           C  
ATOM   2011  CB  LYS B  25      97.657  69.253 -10.335  1.00 73.46           C  
ATOM   2012  CG  LYS B  25      96.801  68.129  -9.773  1.00 73.46           C  
ATOM   2013  CD  LYS B  25      96.266  68.480  -8.394  1.00 73.46           C  
ATOM   2014  CE  LYS B  25      95.411  69.736  -8.437  1.00 73.46           C  
ATOM   2015  NZ  LYS B  25      94.879  70.092  -7.092  1.00 73.46           N  
ATOM   2016  C   LYS B  25      98.954  70.204 -12.255  1.00 73.46           C  
ATOM   2017  O   LYS B  25     100.044  70.527 -11.783  1.00 73.46           O  
ATOM   2018  N   VAL B  26      98.358  70.881 -13.231  1.00 48.94           N  
ATOM   2019  CA  VAL B  26      98.957  72.073 -13.819  1.00 48.94           C  
ATOM   2020  CB  VAL B  26      99.353  71.838 -15.288  1.00 48.94           C  
ATOM   2021  CG1 VAL B  26      99.948  73.103 -15.888  1.00 48.94           C  
ATOM   2022  CG2 VAL B  26     100.331  70.679 -15.395  1.00 48.94           C  
ATOM   2023  C   VAL B  26      97.998  73.257 -13.743  1.00 48.94           C  
ATOM   2024  O   VAL B  26      97.063  73.362 -14.537  1.00 48.94           O  
ATOM   2025  N   THR B  27      98.234  74.144 -12.782  1.00  8.47           N  
ATOM   2026  CA  THR B  27      97.381  75.312 -12.592  1.00  8.47           C  
ATOM   2027  CB  THR B  27      97.196  75.639 -11.098  1.00  8.47           C  
ATOM   2028  OG1 THR B  27      96.320  76.764 -10.956  1.00  8.47           O  
ATOM   2029  CG2 THR B  27      98.536  75.959 -10.452  1.00  8.47           C  
ATOM   2030  C   THR B  27      97.944  76.535 -13.308  1.00  8.47           C  
ATOM   2031  O   THR B  27      99.150  76.632 -13.537  1.00  8.47           O  
ATOM   2032  N   LEU B  28      97.064  77.466 -13.660  1.00 11.49           N  
ATOM   2033  CA  LEU B  28      97.471  78.686 -14.348  1.00 11.49           C  
ATOM   2034  CB  LEU B  28      97.392  78.500 -15.864  1.00 11.49           C  
ATOM   2035  CG  LEU B  28      97.918  79.661 -16.709  1.00 11.49           C  
ATOM   2036  CD1 LEU B  28      99.384  79.919 -16.401  1.00 11.49           C  
ATOM   2037  CD2 LEU B  28      97.720  79.379 -18.189  1.00 11.49           C  
ATOM   2038  C   LEU B  28      96.608  79.868 -13.921  1.00 11.49           C  
ATOM   2039  O   LEU B  28      95.492  80.044 -14.411  1.00 11.49           O  
ATOM   2040  N   GLU B  29      97.132  80.676 -13.006  1.00 56.58           N  
ATOM   2041  CA  GLU B  29      96.402  81.826 -12.487  1.00 56.58           C  
ATOM   2042  CB  GLU B  29      95.427  81.387 -11.389  1.00 56.58           C  
ATOM   2043  CG  GLU B  29      96.036  80.482 -10.324  1.00 56.58           C  
ATOM   2044  CD  GLU B  29      96.938  81.226  -9.356  1.00 56.58           C  
ATOM   2045  OE1 GLU B  29      96.824  82.466  -9.262  1.00 56.58           O  
ATOM   2046  OE2 GLU B  29      97.756  80.567  -8.681  1.00 56.58           O  
ATOM   2047  C   GLU B  29      97.356  82.895 -11.961  1.00 56.58           C  
ATOM   2048  O   GLU B  29      98.502  82.597 -11.630  1.00 56.58           O  
ATOM   2049  N   PRO B  30      96.883  84.149 -11.883  1.00 28.12           N  
ATOM   2050  CA  PRO B  30      95.542  84.562 -12.311  1.00 28.12           C  
ATOM   2051  CD  PRO B  30      97.583  85.231 -11.175  1.00 28.12           C  
ATOM   2052  CB  PRO B  30      95.372  85.941 -11.655  1.00 28.12           C  
ATOM   2053  CG  PRO B  30      96.455  86.029 -10.617  1.00 28.12           C  
ATOM   2054  C   PRO B  30      95.441  84.700 -13.826  1.00 28.12           C  
ATOM   2055  O   PRO B  30      96.460  84.737 -14.515  1.00 28.12           O  
ATOM   2056  N   LEU B  31      94.214  84.773 -14.333  1.00 90.15           N  
ATOM   2057  CA  LEU B  31      93.980  84.974 -15.757  1.00 90.15           C  
ATOM   2058  CB  LEU B  31      93.411  83.706 -16.395  1.00 90.15           C  
ATOM   2059  CG  LEU B  31      94.277  82.448 -16.307  1.00 90.15           C  
ATOM   2060  CD1 LEU B  31      93.561  81.258 -16.926  1.00 90.15           C  
ATOM   2061  CD2 LEU B  31      95.622  82.676 -16.977  1.00 90.15           C  
ATOM   2062  C   LEU B  31      93.024  86.141 -15.967  1.00 90.15           C  
ATOM   2063  O   LEU B  31      92.384  86.603 -15.023  1.00 90.15           O  
ATOM   2064  N   GLU B  32      92.929  86.614 -17.204  1.00 97.22           N  
ATOM   2065  CA  GLU B  32      92.053  87.734 -17.523  1.00 97.22           C  
ATOM   2066  CB  GLU B  32      92.446  88.360 -18.863  1.00 97.22           C  
ATOM   2067  CG  GLU B  32      93.878  88.865 -18.914  1.00 97.22           C  
ATOM   2068  CD  GLU B  32      94.219  89.510 -20.243  1.00 97.22           C  
ATOM   2069  OE1 GLU B  32      93.341  89.548 -21.129  1.00 97.22           O  
ATOM   2070  OE2 GLU B  32      95.366  89.978 -20.400  1.00 97.22           O  
ATOM   2071  C   GLU B  32      90.590  87.300 -17.552  1.00 97.22           C  
ATOM   2072  O   GLU B  32      90.082  86.738 -16.583  1.00 97.22           O  
ATOM   2073  N   ARG B  33      89.919  87.564 -18.668  1.00 88.98           N  
ATOM   2074  CA  ARG B  33      88.515  87.201 -18.817  1.00 88.98           C  
ATOM   2075  CB  ARG B  33      87.663  88.443 -19.091  1.00 88.98           C  
ATOM   2076  CG  ARG B  33      87.701  89.481 -17.982  1.00 88.98           C  
ATOM   2077  CD  ARG B  33      86.754  90.633 -18.274  1.00 88.98           C  
ATOM   2078  NE  ARG B  33      85.370  90.182 -18.395  1.00 88.98           N  
ATOM   2079  CZ  ARG B  33      84.341  90.985 -18.646  1.00 88.98           C  
ATOM   2080  NH1 ARG B  33      84.536  92.287 -18.804  1.00 88.98           N  
ATOM   2081  NH2 ARG B  33      83.116  90.486 -18.739  1.00 88.98           N  
ATOM   2082  C   ARG B  33      88.316  86.176 -19.929  1.00 88.98           C  
ATOM   2083  O   ARG B  33      88.458  86.492 -21.111  1.00 88.98           O  
ATOM   2084  N   GLY B  34      87.985  84.949 -19.543  1.00 55.87           N  
ATOM   2085  CA  GLY B  34      87.739  83.887 -20.501  1.00 55.87           C  
ATOM   2086  C   GLY B  34      88.996  83.424 -21.211  1.00 55.87           C  
ATOM   2087  O   GLY B  34      89.033  83.344 -22.439  1.00 55.87           O  
ATOM   2088  N   PHE B  35      90.030  83.119 -20.434  1.00 87.72           N  
ATOM   2089  CA  PHE B  35      91.286  82.629 -20.989  1.00 87.72           C  
ATOM   2090  CB  PHE B  35      92.416  83.629 -20.733  1.00 87.72           C  
ATOM   2091  CG  PHE B  35      92.302  84.892 -21.539  1.00 87.72           C  
ATOM   2092  CD1 PHE B  35      92.970  85.021 -22.745  1.00 87.72           C  
ATOM   2093  CD2 PHE B  35      91.526  85.948 -21.094  1.00 87.72           C  
ATOM   2094  CE1 PHE B  35      92.869  86.180 -23.490  1.00 87.72           C  
ATOM   2095  CE2 PHE B  35      91.420  87.110 -21.835  1.00 87.72           C  
ATOM   2096  CZ  PHE B  35      92.093  87.226 -23.035  1.00 87.72           C  
ATOM   2097  C   PHE B  35      91.645  81.264 -20.412  1.00 87.72           C  
ATOM   2098  O   PHE B  35      92.700  80.707 -20.716  1.00 87.72           O  
ATOM   2099  N   GLY B  36      90.759  80.730 -19.578  1.00 29.86           N  
ATOM   2100  CA  GLY B  36      90.959  79.419 -18.989  1.00 29.86           C  
ATOM   2101  C   GLY B  36      90.495  78.311 -19.914  1.00 29.86           C  
ATOM   2102  O   GLY B  36      91.212  77.336 -20.138  1.00 29.86           O  
ATOM   2103  N   HIS B  37      89.291  78.464 -20.454  1.00 72.85           N  
ATOM   2104  CA  HIS B  37      88.731  77.478 -21.370  1.00 72.85           C  
ATOM   2105  ND1 HIS B  37      85.894  76.473 -19.790  1.00 72.85           N  
ATOM   2106  CG  HIS B  37      86.455  77.639 -20.264  1.00 72.85           C  
ATOM   2107  CB  HIS B  37      87.228  77.703 -21.544  1.00 72.85           C  
ATOM   2108  NE2 HIS B  37      85.416  77.999 -18.364  1.00 72.85           N  
ATOM   2109  CD2 HIS B  37      86.149  78.599 -19.359  1.00 72.85           C  
ATOM   2110  CE1 HIS B  37      85.276  76.716 -18.648  1.00 72.85           C  
ATOM   2111  C   HIS B  37      89.429  77.536 -22.725  1.00 72.85           C  
ATOM   2112  O   HIS B  37      89.485  76.541 -23.448  1.00 72.85           O  
ATOM   2113  N   THR B  38      89.959  78.707 -23.061  1.00 63.85           N  
ATOM   2114  CA  THR B  38      90.657  78.902 -24.327  1.00 63.85           C  
ATOM   2115  CB  THR B  38      91.036  80.380 -24.539  1.00 63.85           C  
ATOM   2116  OG1 THR B  38      89.853  81.187 -24.519  1.00 63.85           O  
ATOM   2117  CG2 THR B  38      91.748  80.563 -25.870  1.00 63.85           C  
ATOM   2118  C   THR B  38      91.918  78.047 -24.398  1.00 63.85           C  
ATOM   2119  O   THR B  38      92.203  77.428 -25.424  1.00 63.85           O  
ATOM   2120  N   LEU B  39      92.670  78.018 -23.303  1.00 78.72           N  
ATOM   2121  CA  LEU B  39      93.896  77.232 -23.235  1.00 78.72           C  
ATOM   2122  CB  LEU B  39      94.880  77.857 -22.243  1.00 78.72           C  
ATOM   2123  CG  LEU B  39      95.420  79.240 -22.612  1.00 78.72           C  
ATOM   2124  CD1 LEU B  39      96.275  79.805 -21.489  1.00 78.72           C  
ATOM   2125  CD2 LEU B  39      96.209  79.174 -23.911  1.00 78.72           C  
ATOM   2126  C   LEU B  39      93.609  75.785 -22.848  1.00 78.72           C  
ATOM   2127  O   LEU B  39      94.193  74.857 -23.406  1.00 78.72           O  
ATOM   2128  N   GLY B  40      92.707  75.601 -21.890  1.00 41.39           N  
ATOM   2129  CA  GLY B  40      92.342  74.275 -21.428  1.00 41.39           C  
ATOM   2130  C   GLY B  40      91.866  73.375 -22.553  1.00 41.39           C  
ATOM   2131  O   GLY B  40      92.096  72.166 -22.533  1.00 41.39           O  
ATOM   2132  N   ASN B  41      91.201  73.970 -23.538  1.00 57.05           N  
ATOM   2133  CA  ASN B  41      90.694  73.221 -24.682  1.00 57.05           C  
ATOM   2134  CB  ASN B  41      89.445  73.895 -25.251  1.00 57.05           C  
ATOM   2135  CG  ASN B  41      88.874  73.151 -26.442  1.00 57.05           C  
ATOM   2136  OD1 ASN B  41      88.314  73.756 -27.356  1.00 57.05           O  
ATOM   2137  ND2 ASN B  41      89.019  71.831 -26.441  1.00 57.05           N  
ATOM   2138  C   ASN B  41      91.744  73.064 -25.777  1.00 57.05           C  
ATOM   2139  O   ASN B  41      91.952  71.969 -26.298  1.00 57.05           O  
ATOM   2140  N   ALA B  42      92.400  74.168 -26.121  1.00 33.00           N  
ATOM   2141  CA  ALA B  42      93.421  74.163 -27.162  1.00 33.00           C  
ATOM   2142  CB  ALA B  42      94.006  75.556 -27.337  1.00 33.00           C  
ATOM   2143  C   ALA B  42      94.523  73.156 -26.857  1.00 33.00           C  
ATOM   2144  O   ALA B  42      95.060  72.517 -27.761  1.00 33.00           O  
ATOM   2145  N   LEU B  43      94.857  73.018 -25.578  1.00 55.42           N  
ATOM   2146  CA  LEU B  43      95.894  72.085 -25.156  1.00 55.42           C  
ATOM   2147  CB  LEU B  43      96.418  72.453 -23.766  1.00 55.42           C  
ATOM   2148  CG  LEU B  43      97.132  73.801 -23.644  1.00 55.42           C  
ATOM   2149  CD1 LEU B  43      97.507  74.082 -22.197  1.00 55.42           C  
ATOM   2150  CD2 LEU B  43      98.362  73.842 -24.539  1.00 55.42           C  
ATOM   2151  C   LEU B  43      95.387  70.647 -25.162  1.00 55.42           C  
ATOM   2152  O   LEU B  43      96.098  69.732 -25.577  1.00 55.42           O  
ATOM   2153  N   ARG B  44      94.155  70.453 -24.703  1.00 56.22           N  
ATOM   2154  CA  ARG B  44      93.564  69.121 -24.638  1.00 56.22           C  
ATOM   2155  CB  ARG B  44      92.192  69.173 -23.961  1.00 56.22           C  
ATOM   2156  CG  ARG B  44      91.545  67.811 -23.767  1.00 56.22           C  
ATOM   2157  CD  ARG B  44      90.206  67.929 -23.058  1.00 56.22           C  
ATOM   2158  NE  ARG B  44      89.600  66.623 -22.816  1.00 56.22           N  
ATOM   2159  CZ  ARG B  44      88.793  66.004 -23.672  1.00 56.22           C  
ATOM   2160  NH1 ARG B  44      88.492  66.571 -24.832  1.00 56.22           N  
ATOM   2161  NH2 ARG B  44      88.287  64.816 -23.368  1.00 56.22           N  
ATOM   2162  C   ARG B  44      93.443  68.495 -26.024  1.00 56.22           C  
ATOM   2163  O   ARG B  44      93.613  67.287 -26.187  1.00 56.22           O  
ATOM   2164  N   ARG B  45      93.150  69.324 -27.021  1.00 49.42           N  
ATOM   2165  CA  ARG B  45      93.018  68.855 -28.395  1.00 49.42           C  
ATOM   2166  CB  ARG B  45      92.348  69.922 -29.263  1.00 49.42           C  
ATOM   2167  CG  ARG B  45      90.940  70.287 -28.822  1.00 49.42           C  
ATOM   2168  CD  ARG B  45      89.990  69.111 -28.973  1.00 49.42           C  
ATOM   2169  NE  ARG B  45      89.859  68.693 -30.366  1.00 49.42           N  
ATOM   2170  CZ  ARG B  45      89.075  67.701 -30.778  1.00 49.42           C  
ATOM   2171  NH1 ARG B  45      88.348  67.020 -29.903  1.00 49.42           N  
ATOM   2172  NH2 ARG B  45      89.019  67.391 -32.066  1.00 49.42           N  
ATOM   2173  C   ARG B  45      94.376  68.479 -28.980  1.00 49.42           C  
ATOM   2174  O   ARG B  45      94.457  67.880 -30.052  1.00 49.42           O  
ATOM   2175  N   ILE B  46      95.439  68.835 -28.267  1.00 12.02           N  
ATOM   2176  CA  ILE B  46      96.797  68.542 -28.708  1.00 12.02           C  
ATOM   2177  CB  ILE B  46      97.689  69.798 -28.640  1.00 12.02           C  
ATOM   2178  CG2 ILE B  46      99.097  69.484 -29.118  1.00 12.02           C  
ATOM   2179  CG1 ILE B  46      97.082  70.928 -29.474  1.00 12.02           C  
ATOM   2180  CD1 ILE B  46      96.954  70.601 -30.945  1.00 12.02           C  
ATOM   2181  C   ILE B  46      97.416  67.433 -27.861  1.00 12.02           C  
ATOM   2182  O   ILE B  46      98.293  66.701 -28.319  1.00 12.02           O  
ATOM   2183  N   LEU B  47      96.946  67.314 -26.623  1.00 86.14           N  
ATOM   2184  CA  LEU B  47      97.451  66.304 -25.699  1.00 86.14           C  
ATOM   2185  CB  LEU B  47      97.224  66.748 -24.251  1.00 86.14           C  
ATOM   2186  CG  LEU B  47      97.973  68.001 -23.793  1.00 86.14           C  
ATOM   2187  CD1 LEU B  47      97.416  68.515 -22.473  1.00 86.14           C  
ATOM   2188  CD2 LEU B  47      99.465  67.727 -23.684  1.00 86.14           C  
ATOM   2189  C   LEU B  47      96.792  64.948 -25.935  1.00 86.14           C  
ATOM   2190  O   LEU B  47      96.645  64.151 -25.009  1.00 86.14           O  
ATOM   2191  N   LEU B  48      96.401  64.691 -27.179  1.00 78.03           N  
ATOM   2192  CA  LEU B  48      95.736  63.441 -27.528  1.00 78.03           C  
ATOM   2193  CB  LEU B  48      94.221  63.574 -27.337  1.00 78.03           C  
ATOM   2194  CG  LEU B  48      93.355  62.322 -27.511  1.00 78.03           C  
ATOM   2195  CD1 LEU B  48      93.088  62.017 -28.980  1.00 78.03           C  
ATOM   2196  CD2 LEU B  48      93.986  61.128 -26.808  1.00 78.03           C  
ATOM   2197  C   LEU B  48      96.057  63.023 -28.960  1.00 78.03           C  
ATOM   2198  O   LEU B  48      96.338  61.854 -29.226  1.00 78.03           O  
ATOM   2199  N   SER B  49      96.015  63.984 -29.876  1.00 23.86           N  
ATOM   2200  CA  SER B  49      96.255  63.707 -31.288  1.00 23.86           C  
ATOM   2201  CB  SER B  49      95.330  64.555 -32.164  1.00 23.86           C  
ATOM   2202  OG  SER B  49      95.536  65.939 -31.936  1.00 23.86           O  
ATOM   2203  C   SER B  49      97.710  63.950 -31.676  1.00 23.86           C  
ATOM   2204  O   SER B  49      98.319  63.139 -32.373  1.00 23.86           O  
ATOM   2205  N   SER B  50      98.263  65.068 -31.219  1.00 17.41           N  
ATOM   2206  CA  SER B  50      99.631  65.442 -31.561  1.00 17.41           C  
ATOM   2207  CB  SER B  50      99.866  66.926 -31.278  1.00 17.41           C  
ATOM   2208  OG  SER B  50      98.950  67.733 -31.996  1.00 17.41           O  
ATOM   2209  C   SER B  50     100.660  64.601 -30.812  1.00 17.41           C  
ATOM   2210  O   SER B  50     101.640  64.140 -31.398  1.00 17.41           O  
ATOM   2211  N   MET B  51     100.433  64.410 -29.516  1.00 36.50           N  
ATOM   2212  CA  MET B  51     101.355  63.655 -28.672  1.00 36.50           C  
ATOM   2213  CB  MET B  51     100.770  63.468 -27.271  1.00 36.50           C  
ATOM   2214  CG  MET B  51     100.548  64.764 -26.513  1.00 36.50           C  
ATOM   2215  SD  MET B  51     102.065  65.719 -26.326  1.00 36.50           S  
ATOM   2216  CE  MET B  51     103.101  64.537 -25.467  1.00 36.50           C  
ATOM   2217  C   MET B  51     101.703  62.298 -29.273  1.00 36.50           C  
ATOM   2218  O   MET B  51     100.847  61.418 -29.369  1.00 36.50           O  
ATOM   2219  N   PRO B  52     102.969  62.128 -29.681  1.00 90.03           N  
ATOM   2220  CA  PRO B  52     103.470  60.871 -30.246  1.00 90.03           C  
ATOM   2221  CD  PRO B  52     103.997  63.182 -29.686  1.00 90.03           C  
ATOM   2222  CB  PRO B  52     104.933  61.192 -30.569  1.00 90.03           C  
ATOM   2223  CG  PRO B  52     104.984  62.678 -30.689  1.00 90.03           C  
ATOM   2224  C   PRO B  52     103.399  59.730 -29.236  1.00 90.03           C  
ATOM   2225  O   PRO B  52     103.066  59.955 -28.072  1.00 90.03           O  
ATOM   2226  N   GLY B  53     103.713  58.519 -29.684  1.00 49.97           N  
ATOM   2227  CA  GLY B  53     103.696  57.358 -28.813  1.00 49.97           C  
ATOM   2228  C   GLY B  53     103.935  56.062 -29.561  1.00 49.97           C  
ATOM   2229  O   GLY B  53     104.008  56.045 -30.790  1.00 49.97           O  
ATOM   2230  N   CYS B  54     104.056  54.970 -28.812  1.00 56.46           N  
ATOM   2231  CA  CYS B  54     104.302  53.658 -29.397  1.00 56.46           C  
ATOM   2232  CB  CYS B  54     105.755  53.237 -29.167  1.00 56.46           C  
ATOM   2233  SG  CYS B  54     106.980  54.357 -29.881  1.00 56.46           S  
ATOM   2234  C   CYS B  54     103.359  52.610 -28.817  1.00 56.46           C  
ATOM   2235  O   CYS B  54     103.076  52.611 -27.618  1.00 56.46           O  
ATOM   2236  N   ALA B  55     102.878  51.714 -29.674  1.00 51.81           N  
ATOM   2237  CA  ALA B  55     101.966  50.660 -29.247  1.00 51.81           C  
ATOM   2238  CB  ALA B  55     100.560  51.214 -29.071  1.00 51.81           C  
ATOM   2239  C   ALA B  55     101.961  49.495 -30.233  1.00 51.81           C  
ATOM   2240  O   ALA B  55     102.546  49.580 -31.313  1.00 51.81           O  
ATOM   2241  N   VAL B  56     101.298  48.409 -29.852  1.00 67.09           N  
ATOM   2242  CA  VAL B  56     101.206  47.230 -30.705  1.00 67.09           C  
ATOM   2243  CB  VAL B  56     100.603  46.034 -29.946  1.00 67.09           C  
ATOM   2244  CG1 VAL B  56     100.441  44.842 -30.875  1.00 67.09           C  
ATOM   2245  CG2 VAL B  56     101.475  45.673 -28.754  1.00 67.09           C  
ATOM   2246  C   VAL B  56     100.363  47.519 -31.942  1.00 67.09           C  
ATOM   2247  O   VAL B  56      99.269  48.073 -31.843  1.00 67.09           O  
ATOM   2248  N   THR B  57     100.880  47.140 -33.106  1.00 53.98           N  
ATOM   2249  CA  THR B  57     100.191  47.393 -34.366  1.00 53.98           C  
ATOM   2250  CB  THR B  57     101.009  48.329 -35.275  1.00 53.98           C  
ATOM   2251  OG1 THR B  57     102.280  47.732 -35.561  1.00 53.98           O  
ATOM   2252  CG2 THR B  57     101.227  49.674 -34.598  1.00 53.98           C  
ATOM   2253  C   THR B  57      99.899  46.101 -35.122  1.00 53.98           C  
ATOM   2254  O   THR B  57      98.869  45.979 -35.785  1.00 53.98           O  
ATOM   2255  N   GLU B  58     100.809  45.137 -35.019  1.00 27.36           N  
ATOM   2256  CA  GLU B  58     100.660  43.870 -35.724  1.00 27.36           C  
ATOM   2257  CB  GLU B  58     101.399  43.920 -37.064  1.00 27.36           C  
ATOM   2258  CG  GLU B  58     100.985  42.838 -38.048  1.00 27.36           C  
ATOM   2259  CD  GLU B  58      99.583  43.047 -38.588  1.00 27.36           C  
ATOM   2260  OE1 GLU B  58      98.954  44.068 -38.239  1.00 27.36           O  
ATOM   2261  OE2 GLU B  58      99.110  42.191 -39.364  1.00 27.36           O  
ATOM   2262  C   GLU B  58     101.179  42.708 -34.882  1.00 27.36           C  
ATOM   2263  O   GLU B  58     102.181  42.839 -34.181  1.00 27.36           O  
ATOM   2264  N   VAL B  59     100.491  41.573 -34.952  1.00 54.98           N  
ATOM   2265  CA  VAL B  59     100.882  40.393 -34.188  1.00 54.98           C  
ATOM   2266  CB  VAL B  59      99.955  40.172 -32.974  1.00 54.98           C  
ATOM   2267  CG1 VAL B  59     100.375  38.931 -32.203  1.00 54.98           C  
ATOM   2268  CG2 VAL B  59      99.966  41.395 -32.069  1.00 54.98           C  
ATOM   2269  C   VAL B  59     100.876  39.140 -35.060  1.00 54.98           C  
ATOM   2270  O   VAL B  59      99.983  38.951 -35.885  1.00 54.98           O  
ATOM   2271  N   GLU B  60     101.879  38.287 -34.871  1.00 78.07           N  
ATOM   2272  CA  GLU B  60     101.998  37.059 -35.648  1.00 78.07           C  
ATOM   2273  CB  GLU B  60     103.161  37.163 -36.637  1.00 78.07           C  
ATOM   2274  CG  GLU B  60     103.360  35.923 -37.493  1.00 78.07           C  
ATOM   2275  CD  GLU B  60     104.572  36.026 -38.398  1.00 78.07           C  
ATOM   2276  OE1 GLU B  60     105.356  36.986 -38.238  1.00 78.07           O  
ATOM   2277  OE2 GLU B  60     104.744  35.146 -39.268  1.00 78.07           O  
ATOM   2278  C   GLU B  60     102.196  35.842 -34.751  1.00 78.07           C  
ATOM   2279  O   GLU B  60     103.010  35.866 -33.828  1.00 78.07           O  
ATOM   2280  N   ILE B  61     101.447  34.780 -35.028  1.00 31.49           N  
ATOM   2281  CA  ILE B  61     101.592  33.527 -34.295  1.00 31.49           C  
ATOM   2282  CB  ILE B  61     100.371  33.233 -33.396  1.00 31.49           C  
ATOM   2283  CG2 ILE B  61     100.574  31.934 -32.632  1.00 31.49           C  
ATOM   2284  CG1 ILE B  61     100.118  34.387 -32.422  1.00 31.49           C  
ATOM   2285  CD1 ILE B  61      99.348  35.547 -33.020  1.00 31.49           C  
ATOM   2286  C   ILE B  61     101.799  32.367 -35.265  1.00 31.49           C  
ATOM   2287  O   ILE B  61     101.150  32.297 -36.309  1.00 31.49           O  
ATOM   2288  N   ASP B  62     102.707  31.462 -34.915  1.00 64.85           N  
ATOM   2289  CA  ASP B  62     103.040  30.331 -35.775  1.00 64.85           C  
ATOM   2290  CB  ASP B  62     104.200  29.530 -35.180  1.00 64.85           C  
ATOM   2291  CG  ASP B  62     105.469  30.351 -35.048  1.00 64.85           C  
ATOM   2292  OD1 ASP B  62     105.483  31.509 -35.517  1.00 64.85           O  
ATOM   2293  OD2 ASP B  62     106.455  29.837 -34.478  1.00 64.85           O  
ATOM   2294  C   ASP B  62     101.842  29.416 -36.018  1.00 64.85           C  
ATOM   2295  O   ASP B  62     101.360  29.296 -37.144  1.00 64.85           O  
ATOM   2296  N   GLY B  63     101.366  28.773 -34.956  1.00 52.73           N  
ATOM   2297  CA  GLY B  63     100.276  27.820 -35.065  1.00 52.73           C  
ATOM   2298  C   GLY B  63      98.906  28.459 -35.197  1.00 52.73           C  
ATOM   2299  O   GLY B  63      97.885  27.788 -35.045  1.00 52.73           O  
ATOM   2300  N   VAL B  64      98.882  29.757 -35.482  1.00 85.74           N  
ATOM   2301  CA  VAL B  64      97.625  30.481 -35.631  1.00 85.74           C  
ATOM   2302  CB  VAL B  64      97.474  31.579 -34.562  1.00 85.74           C  
ATOM   2303  CG1 VAL B  64      96.337  32.522 -34.924  1.00 85.74           C  
ATOM   2304  CG2 VAL B  64      97.249  30.958 -33.192  1.00 85.74           C  
ATOM   2305  C   VAL B  64      97.491  31.109 -37.015  1.00 85.74           C  
ATOM   2306  O   VAL B  64      98.410  31.769 -37.501  1.00 85.74           O  
ATOM   2307  N   LEU B  65      96.338  30.899 -37.641  1.00 16.08           N  
ATOM   2308  CA  LEU B  65      96.066  31.452 -38.962  1.00 16.08           C  
ATOM   2309  CB  LEU B  65      95.484  30.381 -39.889  1.00 16.08           C  
ATOM   2310  CG  LEU B  65      96.398  29.227 -40.314  1.00 16.08           C  
ATOM   2311  CD1 LEU B  65      97.674  29.761 -40.948  1.00 16.08           C  
ATOM   2312  CD2 LEU B  65      96.722  28.306 -39.145  1.00 16.08           C  
ATOM   2313  C   LEU B  65      95.113  32.640 -38.872  1.00 16.08           C  
ATOM   2314  O   LEU B  65      95.271  33.630 -39.585  1.00 16.08           O  
ATOM   2315  N   HIS B  66      94.124  32.533 -37.990  1.00 81.39           N  
ATOM   2316  CA  HIS B  66      93.142  33.596 -37.808  1.00 81.39           C  
ATOM   2317  ND1 HIS B  66      91.547  34.008 -40.768  1.00 81.39           N  
ATOM   2318  CG  HIS B  66      91.808  32.989 -39.879  1.00 81.39           C  
ATOM   2319  CB  HIS B  66      91.789  33.186 -38.395  1.00 81.39           C  
ATOM   2320  NE2 HIS B  66      91.941  32.263 -41.946  1.00 81.39           N  
ATOM   2321  CD2 HIS B  66      92.056  31.889 -40.629  1.00 81.39           C  
ATOM   2322  CE1 HIS B  66      91.634  33.546 -42.003  1.00 81.39           C  
ATOM   2323  C   HIS B  66      92.983  33.971 -36.338  1.00 81.39           C  
ATOM   2324  O   HIS B  66      93.259  33.167 -35.447  1.00 81.39           O  
ATOM   2325  N   GLU B  67      92.534  35.198 -36.095  1.00 93.13           N  
ATOM   2326  CA  GLU B  67      92.348  35.699 -34.739  1.00 93.13           C  
ATOM   2327  CB  GLU B  67      92.035  37.197 -34.767  1.00 93.13           C  
ATOM   2328  CG  GLU B  67      91.853  37.826 -33.395  1.00 93.13           C  
ATOM   2329  CD  GLU B  67      91.525  39.305 -33.472  1.00 93.13           C  
ATOM   2330  OE1 GLU B  67      91.389  39.828 -34.598  1.00 93.13           O  
ATOM   2331  OE2 GLU B  67      91.404  39.944 -32.406  1.00 93.13           O  
ATOM   2332  C   GLU B  67      91.235  34.945 -34.017  1.00 93.13           C  
ATOM   2333  O   GLU B  67      91.203  34.893 -32.787  1.00 93.13           O  
ATOM   2334  N   TYR B  68      90.328  34.358 -34.791  1.00  5.99           N  
ATOM   2335  CA  TYR B  68      89.190  33.639 -34.231  1.00  5.99           C  
ATOM   2336  CB  TYR B  68      88.127  33.407 -35.306  1.00  5.99           C  
ATOM   2337  CG  TYR B  68      87.759  34.652 -36.078  1.00  5.99           C  
ATOM   2338  CD1 TYR B  68      88.388  34.958 -37.278  1.00  5.99           C  
ATOM   2339  CD2 TYR B  68      86.787  35.523 -35.607  1.00  5.99           C  
ATOM   2340  CE1 TYR B  68      88.057  36.095 -37.988  1.00  5.99           C  
ATOM   2341  CE2 TYR B  68      86.449  36.663 -36.311  1.00  5.99           C  
ATOM   2342  CZ  TYR B  68      87.087  36.944 -37.500  1.00  5.99           C  
ATOM   2343  OH  TYR B  68      86.755  38.077 -38.205  1.00  5.99           O  
ATOM   2344  C   TYR B  68      89.613  32.306 -33.623  1.00  5.99           C  
ATOM   2345  O   TYR B  68      88.990  31.817 -32.681  1.00  5.99           O  
ATOM   2346  N   SER B  69      90.675  31.723 -34.169  1.00 95.96           N  
ATOM   2347  CA  SER B  69      91.165  30.430 -33.703  1.00 95.96           C  
ATOM   2348  CB  SER B  69      92.265  29.910 -34.631  1.00 95.96           C  
ATOM   2349  OG  SER B  69      91.785  29.758 -35.956  1.00 95.96           O  
ATOM   2350  C   SER B  69      91.681  30.507 -32.270  1.00 95.96           C  
ATOM   2351  O   SER B  69      91.732  31.583 -31.674  1.00 95.96           O  
ATOM   2352  N   THR B  70      92.061  29.357 -31.723  1.00 11.85           N  
ATOM   2353  CA  THR B  70      92.591  29.287 -30.366  1.00 11.85           C  
ATOM   2354  CB  THR B  70      91.517  28.825 -29.363  1.00 11.85           C  
ATOM   2355  OG1 THR B  70      92.077  28.782 -28.045  1.00 11.85           O  
ATOM   2356  CG2 THR B  70      90.998  27.444 -29.734  1.00 11.85           C  
ATOM   2357  C   THR B  70      93.781  28.336 -30.302  1.00 11.85           C  
ATOM   2358  O   THR B  70      93.903  27.423 -31.119  1.00 11.85           O  
ATOM   2359  N   LYS B  71      94.659  28.555 -29.328  1.00 42.41           N  
ATOM   2360  CA  LYS B  71      95.845  27.722 -29.167  1.00 42.41           C  
ATOM   2361  CB  LYS B  71      97.102  28.590 -29.076  1.00 42.41           C  
ATOM   2362  CG  LYS B  71      98.382  27.804 -28.841  1.00 42.41           C  
ATOM   2363  CD  LYS B  71      99.597  28.717 -28.827  1.00 42.41           C  
ATOM   2364  CE  LYS B  71      99.779  29.413 -30.165  1.00 42.41           C  
ATOM   2365  NZ  LYS B  71      99.982  28.440 -31.274  1.00 42.41           N  
ATOM   2366  C   LYS B  71      95.738  26.824 -27.940  1.00 42.41           C  
ATOM   2367  O   LYS B  71      95.285  27.255 -26.879  1.00 42.41           O  
ATOM   2368  N   GLU B  72      96.159  25.573 -28.092  1.00 80.25           N  
ATOM   2369  CA  GLU B  72      96.127  24.614 -26.995  1.00 80.25           C  
ATOM   2370  CB  GLU B  72      96.455  23.210 -27.504  1.00 80.25           C  
ATOM   2371  CG  GLU B  72      96.453  22.141 -26.425  1.00 80.25           C  
ATOM   2372  CD  GLU B  72      96.801  20.770 -26.968  1.00 80.25           C  
ATOM   2373  OE1 GLU B  72      97.042  20.657 -28.188  1.00 80.25           O  
ATOM   2374  OE2 GLU B  72      96.833  19.805 -26.175  1.00 80.25           O  
ATOM   2375  C   GLU B  72      97.100  25.012 -25.890  1.00 80.25           C  
ATOM   2376  O   GLU B  72      98.241  25.387 -26.161  1.00 80.25           O  
ATOM   2377  N   GLY B  73      96.642  24.927 -24.646  1.00 29.70           N  
ATOM   2378  CA  GLY B  73      97.463  25.290 -23.506  1.00 29.70           C  
ATOM   2379  C   GLY B  73      97.287  26.742 -23.110  1.00 29.70           C  
ATOM   2380  O   GLY B  73      97.823  27.190 -22.097  1.00 29.70           O  
ATOM   2381  N   VAL B  74      96.530  27.480 -23.917  1.00 53.38           N  
ATOM   2382  CA  VAL B  74      96.277  28.891 -23.653  1.00 53.38           C  
ATOM   2383  CB  VAL B  74      96.611  29.762 -24.878  1.00 53.38           C  
ATOM   2384  CG1 VAL B  74      96.335  31.227 -24.579  1.00 53.38           C  
ATOM   2385  CG2 VAL B  74      98.062  29.561 -25.290  1.00 53.38           C  
ATOM   2386  C   VAL B  74      94.821  29.117 -23.259  1.00 53.38           C  
ATOM   2387  O   VAL B  74      93.911  28.897 -24.058  1.00 53.38           O  
ATOM   2388  N   GLN B  75      94.608  29.556 -22.022  1.00 46.95           N  
ATOM   2389  CA  GLN B  75      93.263  29.798 -21.512  1.00 46.95           C  
ATOM   2390  CB  GLN B  75      93.315  30.197 -20.036  1.00 46.95           C  
ATOM   2391  CG  GLN B  75      91.954  30.476 -19.419  1.00 46.95           C  
ATOM   2392  CD  GLN B  75      92.050  30.892 -17.964  1.00 46.95           C  
ATOM   2393  OE1 GLN B  75      93.137  30.937 -17.390  1.00 46.95           O  
ATOM   2394  NE2 GLN B  75      90.907  31.201 -17.361  1.00 46.95           N  
ATOM   2395  C   GLN B  75      92.543  30.873 -22.319  1.00 46.95           C  
ATOM   2396  O   GLN B  75      91.667  30.571 -23.130  1.00 46.95           O  
ATOM   2397  N   GLU B  76      92.918  32.128 -22.091  1.00 26.35           N  
ATOM   2398  CA  GLU B  76      92.306  33.251 -22.791  1.00 26.35           C  
ATOM   2399  CB  GLU B  76      92.879  34.579 -22.289  1.00 26.35           C  
ATOM   2400  CG  GLU B  76      94.371  34.753 -22.535  1.00 26.35           C  
ATOM   2401  CD  GLU B  76      95.219  33.829 -21.682  1.00 26.35           C  
ATOM   2402  OE1 GLU B  76      94.807  33.524 -20.543  1.00 26.35           O  
ATOM   2403  OE2 GLU B  76      96.299  33.413 -22.149  1.00 26.35           O  
ATOM   2404  C   GLU B  76      92.499  33.132 -24.300  1.00 26.35           C  
ATOM   2405  O   GLU B  76      93.570  32.747 -24.770  1.00 26.35           O  
ATOM   2406  N   ASP B  77      91.456  33.461 -25.053  1.00 53.52           N  
ATOM   2407  CA  ASP B  77      91.508  33.385 -26.508  1.00 53.52           C  
ATOM   2408  CB  ASP B  77      90.099  33.476 -27.098  1.00 53.52           C  
ATOM   2409  CG  ASP B  77      90.043  33.035 -28.548  1.00 53.52           C  
ATOM   2410  OD1 ASP B  77      90.996  32.372 -29.008  1.00 53.52           O  
ATOM   2411  OD2 ASP B  77      89.042  33.346 -29.227  1.00 53.52           O  
ATOM   2412  C   ASP B  77      92.391  34.496 -27.070  1.00 53.52           C  
ATOM   2413  O   ASP B  77      92.802  35.400 -26.343  1.00 53.52           O  
ATOM   2414  N   ILE B  78      92.679  34.420 -28.365  1.00 49.77           N  
ATOM   2415  CA  ILE B  78      93.517  35.414 -29.029  1.00 49.77           C  
ATOM   2416  CB  ILE B  78      93.634  35.131 -30.538  1.00 49.77           C  
ATOM   2417  CG2 ILE B  78      94.546  36.150 -31.206  1.00 49.77           C  
ATOM   2418  CG1 ILE B  78      94.150  33.710 -30.774  1.00 49.77           C  
ATOM   2419  CD1 ILE B  78      94.293  33.349 -32.233  1.00 49.77           C  
ATOM   2420  C   ILE B  78      92.978  36.826 -28.822  1.00 49.77           C  
ATOM   2421  O   ILE B  78      93.743  37.786 -28.738  1.00 49.77           O  
ATOM   2422  N   LEU B  79      91.656  36.943 -28.740  1.00 61.29           N  
ATOM   2423  CA  LEU B  79      91.013  38.232 -28.518  1.00 61.29           C  
ATOM   2424  CB  LEU B  79      89.495  38.069 -28.405  1.00 61.29           C  
ATOM   2425  CG  LEU B  79      88.710  37.733 -29.678  1.00 61.29           C  
ATOM   2426  CD1 LEU B  79      88.880  38.829 -30.720  1.00 61.29           C  
ATOM   2427  CD2 LEU B  79      89.117  36.380 -30.246  1.00 61.29           C  
ATOM   2428  C   LEU B  79      91.562  38.905 -27.265  1.00 61.29           C  
ATOM   2429  O   LEU B  79      92.075  40.022 -27.322  1.00 61.29           O  
ATOM   2430  N   GLU B  80      91.455  38.214 -26.135  1.00 80.22           N  
ATOM   2431  CA  GLU B  80      91.943  38.738 -24.865  1.00 80.22           C  
ATOM   2432  CB  GLU B  80      91.661  37.747 -23.733  1.00 80.22           C  
ATOM   2433  CG  GLU B  80      92.113  38.221 -22.361  1.00 80.22           C  
ATOM   2434  CD  GLU B  80      91.343  39.436 -21.880  1.00 80.22           C  
ATOM   2435  OE1 GLU B  80      90.248  39.702 -22.419  1.00 80.22           O  
ATOM   2436  OE2 GLU B  80      91.831  40.123 -20.958  1.00 80.22           O  
ATOM   2437  C   GLU B  80      93.436  39.047 -24.930  1.00 80.22           C  
ATOM   2438  O   GLU B  80      93.915  39.976 -24.282  1.00 80.22           O  
ATOM   2439  N   ILE B  81      94.164  38.262 -25.717  1.00 55.01           N  
ATOM   2440  CA  ILE B  81      95.603  38.448 -25.863  1.00 55.01           C  
ATOM   2441  CB  ILE B  81      96.237  37.319 -26.698  1.00 55.01           C  
ATOM   2442  CG2 ILE B  81      97.731  37.551 -26.859  1.00 55.01           C  
ATOM   2443  CG1 ILE B  81      95.968  35.960 -26.049  1.00 55.01           C  
ATOM   2444  CD1 ILE B  81      96.540  34.791 -26.822  1.00 55.01           C  
ATOM   2445  C   ILE B  81      95.930  39.788 -26.514  1.00 55.01           C  
ATOM   2446  O   ILE B  81      96.706  40.577 -25.975  1.00 55.01           O  
ATOM   2447  N   LEU B  82      95.332  40.038 -27.674  1.00 63.79           N  
ATOM   2448  CA  LEU B  82      95.586  41.266 -28.419  1.00 63.79           C  
ATOM   2449  CB  LEU B  82      94.908  41.212 -29.790  1.00 63.79           C  
ATOM   2450  CG  LEU B  82      95.309  40.044 -30.694  1.00 63.79           C  
ATOM   2451  CD1 LEU B  82      94.571  40.112 -32.021  1.00 63.79           C  
ATOM   2452  CD2 LEU B  82      96.813  40.028 -30.915  1.00 63.79           C  
ATOM   2453  C   LEU B  82      95.121  42.499 -27.650  1.00 63.79           C  
ATOM   2454  O   LEU B  82      95.798  43.527 -27.641  1.00 63.79           O  
ATOM   2455  N   LEU B  83      93.964  42.390 -27.006  1.00 64.45           N  
ATOM   2456  CA  LEU B  83      93.414  43.495 -26.228  1.00 64.45           C  
ATOM   2457  CB  LEU B  83      92.014  43.151 -25.710  1.00 64.45           C  
ATOM   2458  CG  LEU B  83      90.835  43.457 -26.639  1.00 64.45           C  
ATOM   2459  CD1 LEU B  83      90.675  44.958 -26.820  1.00 64.45           C  
ATOM   2460  CD2 LEU B  83      90.993  42.767 -27.985  1.00 64.45           C  
ATOM   2461  C   LEU B  83      94.328  43.877 -25.067  1.00 64.45           C  
ATOM   2462  O   LEU B  83      94.365  45.035 -24.651  1.00 64.45           O  
ATOM   2463  N   ASN B  84      95.063  42.899 -24.548  1.00 90.66           N  
ATOM   2464  CA  ASN B  84      95.994  43.146 -23.453  1.00 90.66           C  
ATOM   2465  CB  ASN B  84      96.284  41.852 -22.689  1.00 90.66           C  
ATOM   2466  CG  ASN B  84      95.064  41.316 -21.968  1.00 90.66           C  
ATOM   2467  OD1 ASN B  84      93.991  41.919 -22.005  1.00 90.66           O  
ATOM   2468  ND2 ASN B  84      95.221  40.176 -21.306  1.00 90.66           N  
ATOM   2469  C   ASN B  84      97.295  43.775 -23.939  1.00 90.66           C  
ATOM   2470  O   ASN B  84      97.985  44.460 -23.184  1.00 90.66           O  
ATOM   2471  N   LEU B  85      97.625  43.537 -25.205  1.00 62.57           N  
ATOM   2472  CA  LEU B  85      98.831  44.099 -25.800  1.00 62.57           C  
ATOM   2473  CB  LEU B  85      99.198  43.347 -27.080  1.00 62.57           C  
ATOM   2474  CG  LEU B  85      99.521  41.859 -26.926  1.00 62.57           C  
ATOM   2475  CD1 LEU B  85      99.772  41.220 -28.284  1.00 62.57           C  
ATOM   2476  CD2 LEU B  85     100.716  41.660 -26.006  1.00 62.57           C  
ATOM   2477  C   LEU B  85      98.649  45.583 -26.100  1.00 62.57           C  
ATOM   2478  O   LEU B  85      99.621  46.334 -26.180  1.00 62.57           O  
ATOM   2479  N   LYS B  86      97.397  45.998 -26.263  1.00 76.17           N  
ATOM   2480  CA  LYS B  86      97.080  47.392 -26.549  1.00 76.17           C  
ATOM   2481  CB  LYS B  86      95.597  47.544 -26.892  1.00 76.17           C  
ATOM   2482  CG  LYS B  86      95.147  46.710 -28.080  1.00 76.17           C  
ATOM   2483  CD  LYS B  86      93.657  46.867 -28.334  1.00 76.17           C  
ATOM   2484  CE  LYS B  86      93.201  45.998 -29.494  1.00 76.17           C  
ATOM   2485  NZ  LYS B  86      91.741  46.133 -29.749  1.00 76.17           N  
ATOM   2486  C   LYS B  86      97.441  48.286 -25.368  1.00 76.17           C  
ATOM   2487  O   LYS B  86      97.708  49.476 -25.537  1.00 76.17           O  
ATOM   2488  N   GLY B  87      97.444  47.704 -24.173  1.00 58.92           N  
ATOM   2489  CA  GLY B  87      97.790  48.436 -22.970  1.00 58.92           C  
ATOM   2490  C   GLY B  87      99.282  48.418 -22.700  1.00 58.92           C  
ATOM   2491  O   GLY B  87      99.777  49.149 -21.841  1.00 58.92           O  
ATOM   2492  N   LEU B  88     100.000  47.577 -23.437  1.00 66.30           N  
ATOM   2493  CA  LEU B  88     101.446  47.468 -23.286  1.00 66.30           C  
ATOM   2494  CB  LEU B  88     101.956  46.179 -23.934  1.00 66.30           C  
ATOM   2495  CG  LEU B  88     103.466  45.939 -23.878  1.00 66.30           C  
ATOM   2496  CD1 LEU B  88     103.965  45.979 -22.442  1.00 66.30           C  
ATOM   2497  CD2 LEU B  88     103.823  44.616 -24.537  1.00 66.30           C  
ATOM   2498  C   LEU B  88     102.153  48.675 -23.892  1.00 66.30           C  
ATOM   2499  O   LEU B  88     102.044  48.933 -25.091  1.00 66.30           O  
ATOM   2500  N   ALA B  89     102.877  49.412 -23.056  1.00 51.95           N  
ATOM   2501  CA  ALA B  89     103.594  50.598 -23.507  1.00 51.95           C  
ATOM   2502  CB  ALA B  89     103.270  51.784 -22.613  1.00 51.95           C  
ATOM   2503  C   ALA B  89     105.099  50.355 -23.545  1.00 51.95           C  
ATOM   2504  O   ALA B  89     105.652  49.691 -22.668  1.00 51.95           O  
ATOM   2505  N   VAL B  90     105.754  50.895 -24.567  1.00 53.15           N  
ATOM   2506  CA  VAL B  90     107.198  50.754 -24.713  1.00 53.15           C  
ATOM   2507  CB  VAL B  90     107.561  49.676 -25.752  1.00 53.15           C  
ATOM   2508  CG1 VAL B  90     107.123  48.301 -25.269  1.00 53.15           C  
ATOM   2509  CG2 VAL B  90     106.930  50.002 -27.097  1.00 53.15           C  
ATOM   2510  C   VAL B  90     107.837  52.077 -25.121  1.00 53.15           C  
ATOM   2511  O   VAL B  90     107.187  52.932 -25.721  1.00 53.15           O  
ATOM   2512  N   ARG B  91     109.114  52.239 -24.791  1.00 86.96           N  
ATOM   2513  CA  ARG B  91     109.841  53.459 -25.120  1.00 86.96           C  
ATOM   2514  CB  ARG B  91     110.332  54.150 -23.847  1.00 86.96           C  
ATOM   2515  CG  ARG B  91     111.066  55.458 -24.092  1.00 86.96           C  
ATOM   2516  CD  ARG B  91     111.518  56.090 -22.786  1.00 86.96           C  
ATOM   2517  NE  ARG B  91     112.230  57.346 -23.001  1.00 86.96           N  
ATOM   2518  CZ  ARG B  91     112.744  58.090 -22.027  1.00 86.96           C  
ATOM   2519  NH1 ARG B  91     112.626  57.705 -20.764  1.00 86.96           N  
ATOM   2520  NH2 ARG B  91     113.376  59.220 -22.316  1.00 86.96           N  
ATOM   2521  C   ARG B  91     111.017  53.167 -26.046  1.00 86.96           C  
ATOM   2522  O   ARG B  91     111.847  52.305 -25.758  1.00 86.96           O  
ATOM   2523  N   VAL B  92     111.081  53.890 -27.159  1.00 20.98           N  
ATOM   2524  CA  VAL B  92     112.153  53.707 -28.131  1.00 20.98           C  
ATOM   2525  CB  VAL B  92     111.598  53.303 -29.512  1.00 20.98           C  
ATOM   2526  CG1 VAL B  92     110.626  54.356 -30.024  1.00 20.98           C  
ATOM   2527  CG2 VAL B  92     112.733  53.088 -30.500  1.00 20.98           C  
ATOM   2528  C   VAL B  92     112.991  54.975 -28.270  1.00 20.98           C  
ATOM   2529  O   VAL B  92     112.461  56.086 -28.246  1.00 20.98           O  
ATOM   2530  N   GLN B  93     114.301  54.802 -28.411  1.00 55.61           N  
ATOM   2531  CA  GLN B  93     115.212  55.933 -28.541  1.00 55.61           C  
ATOM   2532  CB  GLN B  93     116.660  55.487 -28.326  1.00 55.61           C  
ATOM   2533  CG  GLN B  93     117.676  56.613 -28.425  1.00 55.61           C  
ATOM   2534  CD  GLN B  93     119.097  56.142 -28.183  1.00 55.61           C  
ATOM   2535  OE1 GLN B  93     120.044  56.925 -28.255  1.00 55.61           O  
ATOM   2536  NE2 GLN B  93     119.252  54.855 -27.895  1.00 55.61           N  
ATOM   2537  C   GLN B  93     115.069  56.615 -29.898  1.00 55.61           C  
ATOM   2538  O   GLN B  93     114.690  57.784 -29.978  1.00 55.61           O  
ATOM   2539  N   GLY B  94     115.375  55.881 -30.963  1.00 67.10           N  
ATOM   2540  CA  GLY B  94     115.297  56.425 -32.306  1.00 67.10           C  
ATOM   2541  C   GLY B  94     115.092  55.366 -33.372  1.00 67.10           C  
ATOM   2542  O   GLY B  94     115.946  55.168 -34.235  1.00 67.10           O  
ATOM   2543  N   LYS B  95     113.952  54.684 -33.312  1.00 37.73           N  
ATOM   2544  CA  LYS B  95     113.616  53.665 -34.299  1.00 37.73           C  
ATOM   2545  CB  LYS B  95     113.843  52.264 -33.728  1.00 37.73           C  
ATOM   2546  CG  LYS B  95     115.299  51.938 -33.441  1.00 37.73           C  
ATOM   2547  CD  LYS B  95     116.128  51.957 -34.715  1.00 37.73           C  
ATOM   2548  CE  LYS B  95     117.579  51.604 -34.434  1.00 37.73           C  
ATOM   2549  NZ  LYS B  95     117.714  50.245 -33.840  1.00 37.73           N  
ATOM   2550  C   LYS B  95     112.173  53.812 -34.774  1.00 37.73           C  
ATOM   2551  O   LYS B  95     111.264  54.027 -33.972  1.00 37.73           O  
ATOM   2552  N   ASP B  96     111.972  53.693 -36.082  1.00 88.05           N  
ATOM   2553  CA  ASP B  96     110.644  53.826 -36.670  1.00 88.05           C  
ATOM   2554  CB  ASP B  96     110.744  53.963 -38.191  1.00 88.05           C  
ATOM   2555  CG  ASP B  96     109.399  54.213 -38.844  1.00 88.05           C  
ATOM   2556  OD1 ASP B  96     108.418  54.470 -38.114  1.00 88.05           O  
ATOM   2557  OD2 ASP B  96     109.322  54.154 -40.089  1.00 88.05           O  
ATOM   2558  C   ASP B  96     109.758  52.639 -36.307  1.00 88.05           C  
ATOM   2559  O   ASP B  96     108.703  52.805 -35.693  1.00 88.05           O  
ATOM   2560  N   GLU B  97     110.191  51.443 -36.690  1.00 96.73           N  
ATOM   2561  CA  GLU B  97     109.433  50.228 -36.411  1.00 96.73           C  
ATOM   2562  CB  GLU B  97     108.729  49.732 -37.676  1.00 96.73           C  
ATOM   2563  CG  GLU B  97     109.664  49.452 -38.842  1.00 96.73           C  
ATOM   2564  CD  GLU B  97     108.927  48.991 -40.084  1.00 96.73           C  
ATOM   2565  OE1 GLU B  97     107.687  48.853 -40.025  1.00 96.73           O  
ATOM   2566  OE2 GLU B  97     109.588  48.767 -41.120  1.00 96.73           O  
ATOM   2567  C   GLU B  97     110.328  49.132 -35.840  1.00 96.73           C  
ATOM   2568  O   GLU B  97     111.418  48.876 -36.353  1.00 96.73           O  
ATOM   2569  N   VAL B  98     109.861  48.490 -34.774  1.00 44.40           N  
ATOM   2570  CA  VAL B  98     110.614  47.417 -34.133  1.00 44.40           C  
ATOM   2571  CB  VAL B  98     111.295  47.897 -32.837  1.00 44.40           C  
ATOM   2572  CG1 VAL B  98     111.981  46.734 -32.136  1.00 44.40           C  
ATOM   2573  CG2 VAL B  98     112.290  49.008 -33.138  1.00 44.40           C  
ATOM   2574  C   VAL B  98     109.714  46.229 -33.809  1.00 44.40           C  
ATOM   2575  O   VAL B  98     108.684  46.380 -33.152  1.00 44.40           O  
ATOM   2576  N   ILE B  99     110.111  45.048 -34.272  1.00 80.29           N  
ATOM   2577  CA  ILE B  99     109.351  43.830 -34.016  1.00 80.29           C  
ATOM   2578  CB  ILE B  99     109.307  42.909 -35.254  1.00 80.29           C  
ATOM   2579  CG2 ILE B  99     108.717  41.556 -34.888  1.00 80.29           C  
ATOM   2580  CG1 ILE B  99     108.491  43.550 -36.380  1.00 80.29           C  
ATOM   2581  CD1 ILE B  99     109.185  44.703 -37.074  1.00 80.29           C  
ATOM   2582  C   ILE B  99     109.938  43.060 -32.838  1.00 80.29           C  
ATOM   2583  O   ILE B  99     111.047  42.532 -32.920  1.00 80.29           O  
ATOM   2584  N   LEU B 100     109.187  43.002 -31.743  1.00 99.88           N  
ATOM   2585  CA  LEU B 100     109.638  42.309 -30.541  1.00 99.88           C  
ATOM   2586  CB  LEU B 100     109.023  42.939 -29.287  1.00 99.88           C  
ATOM   2587  CG  LEU B 100     109.482  44.346 -28.892  1.00 99.88           C  
ATOM   2588  CD1 LEU B 100     109.055  45.381 -29.923  1.00 99.88           C  
ATOM   2589  CD2 LEU B 100     108.944  44.712 -27.517  1.00 99.88           C  
ATOM   2590  C   LEU B 100     109.300  40.823 -30.600  1.00 99.88           C  
ATOM   2591  O   LEU B 100     108.156  40.445 -30.852  1.00 99.88           O  
ATOM   2592  N   THR B 101     110.305  39.984 -30.366  1.00  7.53           N  
ATOM   2593  CA  THR B 101     110.120  38.539 -30.389  1.00  7.53           C  
ATOM   2594  CB  THR B 101     111.323  37.827 -31.033  1.00  7.53           C  
ATOM   2595  OG1 THR B 101     112.500  38.070 -30.252  1.00  7.53           O  
ATOM   2596  CG2 THR B 101     111.547  38.334 -32.449  1.00  7.53           C  
ATOM   2597  C   THR B 101     109.916  37.993 -28.979  1.00  7.53           C  
ATOM   2598  O   THR B 101     110.368  38.590 -28.002  1.00  7.53           O  
ATOM   2599  N   LEU B 102     109.236  36.856 -28.881  1.00 90.50           N  
ATOM   2600  CA  LEU B 102     108.974  36.231 -27.589  1.00 90.50           C  
ATOM   2601  CB  LEU B 102     107.790  36.908 -26.896  1.00 90.50           C  
ATOM   2602  CG  LEU B 102     107.383  36.329 -25.540  1.00 90.50           C  
ATOM   2603  CD1 LEU B 102     108.569  36.307 -24.588  1.00 90.50           C  
ATOM   2604  CD2 LEU B 102     106.225  37.114 -24.944  1.00 90.50           C  
ATOM   2605  C   LEU B 102     108.711  34.735 -27.734  1.00 90.50           C  
ATOM   2606  O   LEU B 102     107.654  34.324 -28.214  1.00 90.50           O  
ATOM   2607  N   ASN B 103     109.678  33.927 -27.314  1.00 89.07           N  
ATOM   2608  CA  ASN B 103     109.550  32.476 -27.383  1.00 89.07           C  
ATOM   2609  CB  ASN B 103     110.674  31.877 -28.231  1.00 89.07           C  
ATOM   2610  CG  ASN B 103     110.605  32.311 -29.683  1.00 89.07           C  
ATOM   2611  OD1 ASN B 103     111.535  32.082 -30.456  1.00 89.07           O  
ATOM   2612  ND2 ASN B 103     109.500  32.943 -30.061  1.00 89.07           N  
ATOM   2613  C   ASN B 103     109.542  31.836 -25.999  1.00 89.07           C  
ATOM   2614  O   ASN B 103     110.541  31.875 -25.281  1.00 89.07           O  
ATOM   2615  N   LYS B 104     108.409  31.249 -25.628  1.00 45.16           N  
ATOM   2616  CA  LYS B 104     108.272  30.604 -24.327  1.00 45.16           C  
ATOM   2617  CB  LYS B 104     107.803  31.606 -23.267  1.00 45.16           C  
ATOM   2618  CG  LYS B 104     106.375  32.107 -23.450  1.00 45.16           C  
ATOM   2619  CD  LYS B 104     106.246  33.024 -24.656  1.00 45.16           C  
ATOM   2620  CE  LYS B 104     104.834  33.572 -24.783  1.00 45.16           C  
ATOM   2621  NZ  LYS B 104     104.676  34.429 -25.990  1.00 45.16           N  
ATOM   2622  C   LYS B 104     107.314  29.418 -24.392  1.00 45.16           C  
ATOM   2623  O   LYS B 104     106.400  29.390 -25.215  1.00 45.16           O  
ATOM   2624  N   SER B 105     107.533  28.441 -23.518  1.00 44.41           N  
ATOM   2625  CA  SER B 105     106.697  27.248 -23.477  1.00 44.41           C  
ATOM   2626  CB  SER B 105     107.249  26.175 -24.418  1.00 44.41           C  
ATOM   2627  OG  SER B 105     107.322  26.652 -25.750  1.00 44.41           O  
ATOM   2628  C   SER B 105     106.595  26.697 -22.058  1.00 44.41           C  
ATOM   2629  O   SER B 105     107.019  27.344 -21.100  1.00 44.41           O  
ATOM   2630  N   GLY B 106     106.033  25.500 -21.933  1.00 49.76           N  
ATOM   2631  CA  GLY B 106     105.875  24.862 -20.639  1.00 49.76           C  
ATOM   2632  C   GLY B 106     104.882  25.585 -19.751  1.00 49.76           C  
ATOM   2633  O   GLY B 106     104.060  26.366 -20.230  1.00 49.76           O  
ATOM   2634  N   ILE B 107     104.959  25.322 -18.450  1.00 22.03           N  
ATOM   2635  CA  ILE B 107     104.067  25.956 -17.487  1.00 22.03           C  
ATOM   2636  CB  ILE B 107     103.676  24.986 -16.353  1.00 22.03           C  
ATOM   2637  CG2 ILE B 107     104.916  24.470 -15.637  1.00 22.03           C  
ATOM   2638  CG1 ILE B 107     102.724  25.669 -15.369  1.00 22.03           C  
ATOM   2639  CD1 ILE B 107     102.276  24.776 -14.232  1.00 22.03           C  
ATOM   2640  C   ILE B 107     104.698  27.211 -16.890  1.00 22.03           C  
ATOM   2641  O   ILE B 107     105.885  27.225 -16.563  1.00 22.03           O  
ATOM   2642  N   GLY B 108     103.898  28.264 -16.758  1.00 53.82           N  
ATOM   2643  CA  GLY B 108     104.374  29.517 -16.202  1.00 53.82           C  
ATOM   2644  C   GLY B 108     103.759  30.726 -16.879  1.00 53.82           C  
ATOM   2645  O   GLY B 108     103.702  30.792 -18.107  1.00 53.82           O  
ATOM   2646  N   PRO B 109     103.293  31.694 -16.076  1.00 33.89           N  
ATOM   2647  CA  PRO B 109     102.681  32.929 -16.578  1.00 33.89           C  
ATOM   2648  CD  PRO B 109     103.310  31.644 -14.604  1.00 33.89           C  
ATOM   2649  CB  PRO B 109     102.448  33.745 -15.303  1.00 33.89           C  
ATOM   2650  CG  PRO B 109     102.356  32.731 -14.217  1.00 33.89           C  
ATOM   2651  C   PRO B 109     103.615  33.685 -17.516  1.00 33.89           C  
ATOM   2652  O   PRO B 109     104.834  33.547 -17.415  1.00 33.89           O  
ATOM   2653  N   VAL B 110     103.042  34.474 -18.418  1.00 62.32           N  
ATOM   2654  CA  VAL B 110     103.831  35.250 -19.368  1.00 62.32           C  
ATOM   2655  CB  VAL B 110     103.416  34.958 -20.821  1.00 62.32           C  
ATOM   2656  CG1 VAL B 110     104.155  35.879 -21.780  1.00 62.32           C  
ATOM   2657  CG2 VAL B 110     103.678  33.500 -21.162  1.00 62.32           C  
ATOM   2658  C   VAL B 110     103.702  36.746 -19.104  1.00 62.32           C  
ATOM   2659  O   VAL B 110     102.601  37.297 -19.123  1.00 62.32           O  
ATOM   2660  N   THR B 111     104.833  37.397 -18.858  1.00 12.50           N  
ATOM   2661  CA  THR B 111     104.852  38.831 -18.598  1.00 12.50           C  
ATOM   2662  CB  THR B 111     105.611  39.160 -17.300  1.00 12.50           C  
ATOM   2663  OG1 THR B 111     106.967  38.711 -17.408  1.00 12.50           O  
ATOM   2664  CG2 THR B 111     104.950  38.480 -16.111  1.00 12.50           C  
ATOM   2665  C   THR B 111     105.491  39.588 -19.758  1.00 12.50           C  
ATOM   2666  O   THR B 111     105.971  38.982 -20.716  1.00 12.50           O  
ATOM   2667  N   ALA B 112     105.493  40.914 -19.666  1.00 59.12           N  
ATOM   2668  CA  ALA B 112     106.073  41.750 -20.710  1.00 59.12           C  
ATOM   2669  CB  ALA B 112     105.454  43.139 -20.682  1.00 59.12           C  
ATOM   2670  C   ALA B 112     107.589  41.838 -20.569  1.00 59.12           C  
ATOM   2671  O   ALA B 112     108.270  42.398 -21.428  1.00 59.12           O  
ATOM   2672  N   ALA B 113     108.110  41.280 -19.482  1.00 57.23           N  
ATOM   2673  CA  ALA B 113     109.546  41.283 -19.231  1.00 57.23           C  
ATOM   2674  CB  ALA B 113     109.824  41.316 -17.737  1.00 57.23           C  
ATOM   2675  C   ALA B 113     110.216  40.072 -19.872  1.00 57.23           C  
ATOM   2676  O   ALA B 113     111.442  39.997 -19.951  1.00 57.23           O  
ATOM   2677  N   ASP B 114     109.402  39.125 -20.327  1.00 17.25           N  
ATOM   2678  CA  ASP B 114     109.911  37.913 -20.958  1.00 17.25           C  
ATOM   2679  CB  ASP B 114     108.828  36.833 -20.996  1.00 17.25           C  
ATOM   2680  CG  ASP B 114     108.363  36.425 -19.612  1.00 17.25           C  
ATOM   2681  OD1 ASP B 114     108.939  36.918 -18.620  1.00 17.25           O  
ATOM   2682  OD2 ASP B 114     107.421  35.609 -19.516  1.00 17.25           O  
ATOM   2683  C   ASP B 114     110.421  38.197 -22.367  1.00 17.25           C  
ATOM   2684  O   ASP B 114     111.259  37.466 -22.893  1.00 17.25           O  
ATOM   2685  N   ILE B 115     109.908  39.264 -22.972  1.00 12.80           N  
ATOM   2686  CA  ILE B 115     110.313  39.653 -24.317  1.00 12.80           C  
ATOM   2687  CB  ILE B 115     109.491  40.852 -24.840  1.00 12.80           C  
ATOM   2688  CG2 ILE B 115     110.085  41.382 -26.135  1.00 12.80           C  
ATOM   2689  CG1 ILE B 115     108.028  40.456 -25.056  1.00 12.80           C  
ATOM   2690  CD1 ILE B 115     107.228  40.309 -23.780  1.00 12.80           C  
ATOM   2691  C   ILE B 115     111.796  40.008 -24.361  1.00 12.80           C  
ATOM   2692  O   ILE B 115     112.298  40.722 -23.492  1.00 12.80           O  
ATOM   2693  N   THR B 116     112.492  39.501 -25.374  1.00  6.72           N  
ATOM   2694  CA  THR B 116     113.915  39.774 -25.540  1.00  6.72           C  
ATOM   2695  CB  THR B 116     114.466  39.132 -26.827  1.00  6.72           C  
ATOM   2696  OG1 THR B 116     113.758  39.645 -27.961  1.00  6.72           O  
ATOM   2697  CG2 THR B 116     114.307  37.620 -26.778  1.00  6.72           C  
ATOM   2698  C   THR B 116     114.189  41.274 -25.570  1.00  6.72           C  
ATOM   2699  O   THR B 116     113.709  41.985 -26.453  1.00  6.72           O  
ATOM   2700  N   HIS B 117     114.961  41.748 -24.597  1.00 84.49           N  
ATOM   2701  CA  HIS B 117     115.276  43.168 -24.488  1.00 84.49           C  
ATOM   2702  ND1 HIS B 117     115.451  41.772 -21.400  1.00 84.49           N  
ATOM   2703  CG  HIS B 117     115.315  43.027 -21.956  1.00 84.49           C  
ATOM   2704  CB  HIS B 117     116.045  43.446 -23.194  1.00 84.49           C  
ATOM   2705  NE2 HIS B 117     114.072  42.840 -20.156  1.00 84.49           N  
ATOM   2706  CD2 HIS B 117     114.443  43.695 -21.164  1.00 84.49           C  
ATOM   2707  CE1 HIS B 117     114.694  41.686 -20.321  1.00 84.49           C  
ATOM   2708  C   HIS B 117     116.079  43.658 -25.688  1.00 84.49           C  
ATOM   2709  O   HIS B 117     117.132  43.108 -26.010  1.00 84.49           O  
ATOM   2710  N   ASP B 118     115.573  44.695 -26.348  1.00 89.62           N  
ATOM   2711  CA  ASP B 118     116.253  45.279 -27.497  1.00 89.62           C  
ATOM   2712  CB  ASP B 118     115.236  45.846 -28.490  1.00 89.62           C  
ATOM   2713  CG  ASP B 118     115.868  46.249 -29.808  1.00 89.62           C  
ATOM   2714  OD1 ASP B 118     116.966  45.743 -30.124  1.00 89.62           O  
ATOM   2715  OD2 ASP B 118     115.264  47.067 -30.533  1.00 89.62           O  
ATOM   2716  C   ASP B 118     117.215  46.373 -27.043  1.00 89.62           C  
ATOM   2717  O   ASP B 118     117.054  46.943 -25.964  1.00 89.62           O  
ATOM   2718  N   GLY B 119     118.214  46.661 -27.871  1.00 41.07           N  
ATOM   2719  CA  GLY B 119     119.218  47.654 -27.539  1.00 41.07           C  
ATOM   2720  C   GLY B 119     118.680  49.071 -27.490  1.00 41.07           C  
ATOM   2721  O   GLY B 119     119.241  49.931 -26.812  1.00 41.07           O  
ATOM   2722  N   ASP B 120     117.590  49.317 -28.211  1.00 73.30           N  
ATOM   2723  CA  ASP B 120     117.006  50.652 -28.276  1.00 73.30           C  
ATOM   2724  CB  ASP B 120     117.064  51.193 -29.707  1.00 73.30           C  
ATOM   2725  CG  ASP B 120     118.485  51.370 -30.207  1.00 73.30           C  
ATOM   2726  OD1 ASP B 120     119.426  51.207 -29.403  1.00 73.30           O  
ATOM   2727  OD2 ASP B 120     118.661  51.673 -31.406  1.00 73.30           O  
ATOM   2728  C   ASP B 120     115.568  50.680 -27.765  1.00 73.30           C  
ATOM   2729  O   ASP B 120     114.975  51.748 -27.615  1.00 73.30           O  
ATOM   2730  N   VAL B 121     115.011  49.502 -27.500  1.00 58.50           N  
ATOM   2731  CA  VAL B 121     113.639  49.400 -27.015  1.00 58.50           C  
ATOM   2732  CB  VAL B 121     112.816  48.401 -27.852  1.00 58.50           C  
ATOM   2733  CG1 VAL B 121     111.415  48.253 -27.278  1.00 58.50           C  
ATOM   2734  CG2 VAL B 121     112.759  48.850 -29.304  1.00 58.50           C  
ATOM   2735  C   VAL B 121     113.595  48.983 -25.548  1.00 58.50           C  
ATOM   2736  O   VAL B 121     114.243  48.017 -25.147  1.00 58.50           O  
ATOM   2737  N   GLU B 122     112.826  49.721 -24.753  1.00 65.61           N  
ATOM   2738  CA  GLU B 122     112.701  49.441 -23.327  1.00 65.61           C  
ATOM   2739  CB  GLU B 122     113.329  50.568 -22.505  1.00 65.61           C  
ATOM   2740  CG  GLU B 122     113.230  50.370 -21.001  1.00 65.61           C  
ATOM   2741  CD  GLU B 122     113.815  51.530 -20.221  1.00 65.61           C  
ATOM   2742  OE1 GLU B 122     114.307  52.487 -20.855  1.00 65.61           O  
ATOM   2743  OE2 GLU B 122     113.783  51.485 -18.973  1.00 65.61           O  
ATOM   2744  C   GLU B 122     111.242  49.251 -22.924  1.00 65.61           C  
ATOM   2745  O   GLU B 122     110.364  49.991 -23.369  1.00 65.61           O  
ATOM   2746  N   ILE B 123     110.991  48.257 -22.078  1.00  2.97           N  
ATOM   2747  CA  ILE B 123     109.641  47.977 -21.601  1.00  2.97           C  
ATOM   2748  CB  ILE B 123     109.400  46.463 -21.422  1.00  2.97           C  
ATOM   2749  CG2 ILE B 123     108.112  46.216 -20.656  1.00  2.97           C  
ATOM   2750  CG1 ILE B 123     109.344  45.759 -22.781  1.00  2.97           C  
ATOM   2751  CD1 ILE B 123     110.680  45.650 -23.485  1.00  2.97           C  
ATOM   2752  C   ILE B 123     109.374  48.686 -20.277  1.00  2.97           C  
ATOM   2753  O   ILE B 123     110.146  48.559 -19.327  1.00  2.97           O  
ATOM   2754  N   VAL B 124     108.276  49.433 -20.221  1.00 29.62           N  
ATOM   2755  CA  VAL B 124     107.927  50.190 -19.025  1.00 29.62           C  
ATOM   2756  CB  VAL B 124     107.439  51.611 -19.380  1.00 29.62           C  
ATOM   2757  CG1 VAL B 124     106.125  51.545 -20.143  1.00 29.62           C  
ATOM   2758  CG2 VAL B 124     107.292  52.456 -18.124  1.00 29.62           C  
ATOM   2759  C   VAL B 124     106.857  49.475 -18.203  1.00 29.62           C  
ATOM   2760  O   VAL B 124     106.670  49.766 -17.021  1.00 29.62           O  
ATOM   2761  N   LYS B 125     106.162  48.531 -18.831  1.00 11.72           N  
ATOM   2762  CA  LYS B 125     105.105  47.786 -18.155  1.00 11.72           C  
ATOM   2763  CB  LYS B 125     103.741  48.128 -18.759  1.00 11.72           C  
ATOM   2764  CG  LYS B 125     103.333  49.583 -18.604  1.00 11.72           C  
ATOM   2765  CD  LYS B 125     101.942  49.822 -19.168  1.00 11.72           C  
ATOM   2766  CE  LYS B 125     101.511  51.268 -18.989  1.00 11.72           C  
ATOM   2767  NZ  LYS B 125     100.135  51.501 -19.508  1.00 11.72           N  
ATOM   2768  C   LYS B 125     105.332  46.277 -18.216  1.00 11.72           C  
ATOM   2769  O   LYS B 125     104.608  45.567 -18.913  1.00 11.72           O  
ATOM   2770  N   PRO B 126     106.340  45.784 -17.480  1.00 94.37           N  
ATOM   2771  CA  PRO B 126     106.662  44.353 -17.446  1.00 94.37           C  
ATOM   2772  CD  PRO B 126     107.318  46.579 -16.722  1.00 94.37           C  
ATOM   2773  CB  PRO B 126     108.026  44.315 -16.741  1.00 94.37           C  
ATOM   2774  CG  PRO B 126     108.538  45.726 -16.778  1.00 94.37           C  
ATOM   2775  C   PRO B 126     105.646  43.552 -16.636  1.00 94.37           C  
ATOM   2776  O   PRO B 126     105.515  42.345 -16.837  1.00 94.37           O  
ATOM   2777  N   GLN B 127     104.937  44.223 -15.733  1.00 18.43           N  
ATOM   2778  CA  GLN B 127     103.997  43.552 -14.840  1.00 18.43           C  
ATOM   2779  CB  GLN B 127     103.570  44.492 -13.709  1.00 18.43           C  
ATOM   2780  CG  GLN B 127     102.914  45.778 -14.181  1.00 18.43           C  
ATOM   2781  CD  GLN B 127     102.522  46.686 -13.032  1.00 18.43           C  
ATOM   2782  OE1 GLN B 127     101.980  47.772 -13.239  1.00 18.43           O  
ATOM   2783  NE2 GLN B 127     102.794  46.244 -11.810  1.00 18.43           N  
ATOM   2784  C   GLN B 127     102.769  43.016 -15.572  1.00 18.43           C  
ATOM   2785  O   GLN B 127     102.150  42.048 -15.130  1.00 18.43           O  
ATOM   2786  N   HIS B 128     102.419  43.648 -16.688  1.00 19.46           N  
ATOM   2787  CA  HIS B 128     101.255  43.235 -17.465  1.00 19.46           C  
ATOM   2788  ND1 HIS B 128      99.104  45.788 -18.321  1.00 19.46           N  
ATOM   2789  CG  HIS B 128     100.452  45.511 -18.247  1.00 19.46           C  
ATOM   2790  CB  HIS B 128     101.027  44.186 -18.643  1.00 19.46           C  
ATOM   2791  NE2 HIS B 128     100.046  47.559 -17.569  1.00 19.46           N  
ATOM   2792  CD2 HIS B 128     101.041  46.632 -17.769  1.00 19.46           C  
ATOM   2793  CE1 HIS B 128      98.887  47.024 -17.909  1.00 19.46           C  
ATOM   2794  C   HIS B 128     101.379  41.798 -17.964  1.00 19.46           C  
ATOM   2795  O   HIS B 128     102.402  41.412 -18.531  1.00 19.46           O  
ATOM   2796  N   VAL B 129     100.330  41.013 -17.746  1.00 10.04           N  
ATOM   2797  CA  VAL B 129     100.308  39.619 -18.174  1.00 10.04           C  
ATOM   2798  CB  VAL B 129      99.492  38.744 -17.200  1.00 10.04           C  
ATOM   2799  CG1 VAL B 129      98.079  39.288 -17.050  1.00 10.04           C  
ATOM   2800  CG2 VAL B 129      99.468  37.297 -17.672  1.00 10.04           C  
ATOM   2801  C   VAL B 129      99.733  39.488 -19.581  1.00 10.04           C  
ATOM   2802  O   VAL B 129      98.778  40.179 -19.939  1.00 10.04           O  
ATOM   2803  N   ILE B 130     100.322  38.603 -20.378  1.00 11.58           N  
ATOM   2804  CA  ILE B 130      99.876  38.395 -21.751  1.00 11.58           C  
ATOM   2805  CB  ILE B 130     101.058  38.379 -22.744  1.00 11.58           C  
ATOM   2806  CG2 ILE B 130     100.590  37.936 -24.120  1.00 11.58           C  
ATOM   2807  CG1 ILE B 130     101.711  39.762 -22.834  1.00 11.58           C  
ATOM   2808  CD1 ILE B 130     102.541  40.141 -21.626  1.00 11.58           C  
ATOM   2809  C   ILE B 130      99.087  37.097 -21.893  1.00 11.58           C  
ATOM   2810  O   ILE B 130      97.943  37.104 -22.349  1.00 11.58           O  
ATOM   2811  N   CYS B 131      99.702  35.986 -21.501  1.00 65.42           N  
ATOM   2812  CA  CYS B 131      99.060  34.680 -21.610  1.00 65.42           C  
ATOM   2813  CB  CYS B 131      99.578  33.928 -22.838  1.00 65.42           C  
ATOM   2814  SG  CYS B 131      99.205  34.723 -24.418  1.00 65.42           S  
ATOM   2815  C   CYS B 131      99.266  33.833 -20.357  1.00 65.42           C  
ATOM   2816  O   CYS B 131     100.139  34.118 -19.537  1.00 65.42           O  
ATOM   2817  N   HIS B 132      98.454  32.791 -20.219  1.00 16.63           N  
ATOM   2818  CA  HIS B 132      98.558  31.876 -19.088  1.00 16.63           C  
ATOM   2819  ND1 HIS B 132      97.927  31.481 -15.787  1.00 16.63           N  
ATOM   2820  CG  HIS B 132      97.369  31.098 -16.988  1.00 16.63           C  
ATOM   2821  CB  HIS B 132      97.329  31.997 -18.184  1.00 16.63           C  
ATOM   2822  NE2 HIS B 132      97.213  29.479 -15.513  1.00 16.63           N  
ATOM   2823  CD2 HIS B 132      96.920  29.833 -16.808  1.00 16.63           C  
ATOM   2824  CE1 HIS B 132      97.820  30.491 -14.919  1.00 16.63           C  
ATOM   2825  C   HIS B 132      98.714  30.439 -19.573  1.00 16.63           C  
ATOM   2826  O   HIS B 132      97.728  29.734 -19.785  1.00 16.63           O  
ATOM   2827  N   LEU B 133      99.961  30.012 -19.745  1.00 13.79           N  
ATOM   2828  CA  LEU B 133     100.256  28.673 -20.243  1.00 13.79           C  
ATOM   2829  CB  LEU B 133     101.731  28.560 -20.642  1.00 13.79           C  
ATOM   2830  CG  LEU B 133     102.162  29.200 -21.965  1.00 13.79           C  
ATOM   2831  CD1 LEU B 133     101.774  30.670 -22.031  1.00 13.79           C  
ATOM   2832  CD2 LEU B 133     103.660  29.031 -22.176  1.00 13.79           C  
ATOM   2833  C   LEU B 133      99.909  27.599 -19.216  1.00 13.79           C  
ATOM   2834  O   LEU B 133      99.938  27.845 -18.011  1.00 13.79           O  
ATOM   2835  N   THR B 134      99.580  26.407 -19.705  1.00 95.83           N  
ATOM   2836  CA  THR B 134      99.237  25.288 -18.835  1.00 95.83           C  
ATOM   2837  CB  THR B 134      97.828  24.745 -19.139  1.00 95.83           C  
ATOM   2838  OG1 THR B 134      97.752  24.348 -20.513  1.00 95.83           O  
ATOM   2839  CG2 THR B 134      96.777  25.810 -18.866  1.00 95.83           C  
ATOM   2840  C   THR B 134     100.255  24.158 -18.960  1.00 95.83           C  
ATOM   2841  O   THR B 134     101.459  24.380 -18.832  1.00 95.83           O  
ATOM   2842  N   ASP B 135      99.766  22.948 -19.210  1.00 16.63           N  
ATOM   2843  CA  ASP B 135     100.634  21.782 -19.333  1.00 16.63           C  
ATOM   2844  CB  ASP B 135     100.293  20.745 -18.261  1.00 16.63           C  
ATOM   2845  CG  ASP B 135     100.504  21.269 -16.854  1.00 16.63           C  
ATOM   2846  OD1 ASP B 135     101.057  22.380 -16.707  1.00 16.63           O  
ATOM   2847  OD2 ASP B 135     100.118  20.570 -15.894  1.00 16.63           O  
ATOM   2848  C   ASP B 135     100.535  21.150 -20.719  1.00 16.63           C  
ATOM   2849  O   ASP B 135      99.796  21.627 -21.579  1.00 16.63           O  
ATOM   2850  N   GLU B 136     101.290  20.074 -20.923  1.00 27.96           N  
ATOM   2851  CA  GLU B 136     101.280  19.347 -22.189  1.00 27.96           C  
ATOM   2852  CB  GLU B 136      99.916  18.693 -22.424  1.00 27.96           C  
ATOM   2853  CG  GLU B 136      99.530  17.666 -21.371  1.00 27.96           C  
ATOM   2854  CD  GLU B 136      98.185  17.024 -21.649  1.00 27.96           C  
ATOM   2855  OE1 GLU B 136      97.554  17.379 -22.667  1.00 27.96           O  
ATOM   2856  OE2 GLU B 136      97.758  16.165 -20.849  1.00 27.96           O  
ATOM   2857  C   GLU B 136     101.646  20.241 -23.371  1.00 27.96           C  
ATOM   2858  O   GLU B 136     100.795  20.571 -24.196  1.00 27.96           O  
ATOM   2859  N   ASN B 137     102.917  20.625 -23.444  1.00 22.93           N  
ATOM   2860  CA  ASN B 137     103.416  21.441 -24.547  1.00 22.93           C  
ATOM   2861  CB  ASN B 137     103.484  20.619 -25.836  1.00 22.93           C  
ATOM   2862  CG  ASN B 137     104.475  19.475 -25.748  1.00 22.93           C  
ATOM   2863  OD1 ASN B 137     104.546  18.630 -26.641  1.00 22.93           O  
ATOM   2864  ND2 ASN B 137     105.247  19.443 -24.669  1.00 22.93           N  
ATOM   2865  C   ASN B 137     102.594  22.706 -24.775  1.00 22.93           C  
ATOM   2866  O   ASN B 137     101.683  22.725 -25.603  1.00 22.93           O  
ATOM   2867  N   ALA B 138     102.924  23.762 -24.038  1.00 50.87           N  
ATOM   2868  CA  ALA B 138     102.233  25.037 -24.178  1.00 50.87           C  
ATOM   2869  CB  ALA B 138     101.957  25.643 -22.812  1.00 50.87           C  
ATOM   2870  C   ALA B 138     103.045  26.001 -25.036  1.00 50.87           C  
ATOM   2871  O   ALA B 138     103.226  27.165 -24.678  1.00 50.87           O  
ATOM   2872  N   SER B 139     103.533  25.508 -26.170  1.00 46.21           N  
ATOM   2873  CA  SER B 139     104.336  26.319 -27.077  1.00 46.21           C  
ATOM   2874  CB  SER B 139     104.827  25.479 -28.257  1.00 46.21           C  
ATOM   2875  OG  SER B 139     105.631  24.399 -27.816  1.00 46.21           O  
ATOM   2876  C   SER B 139     103.553  27.525 -27.583  1.00 46.21           C  
ATOM   2877  O   SER B 139     102.395  27.404 -27.981  1.00 46.21           O  
ATOM   2878  N   ILE B 140     104.194  28.689 -27.563  1.00 48.81           N  
ATOM   2879  CA  ILE B 140     103.559  29.921 -28.016  1.00 48.81           C  
ATOM   2880  CB  ILE B 140     102.666  30.534 -26.917  1.00 48.81           C  
ATOM   2881  CG2 ILE B 140     103.371  30.491 -25.571  1.00 48.81           C  
ATOM   2882  CG1 ILE B 140     102.283  31.971 -27.277  1.00 48.81           C  
ATOM   2883  CD1 ILE B 140     101.458  32.090 -28.540  1.00 48.81           C  
ATOM   2884  C   ILE B 140     104.590  30.948 -28.474  1.00 48.81           C  
ATOM   2885  O   ILE B 140     105.386  31.446 -27.677  1.00 48.81           O  
ATOM   2886  N   SER B 141     104.570  31.257 -29.767  1.00 57.08           N  
ATOM   2887  CA  SER B 141     105.490  32.233 -30.339  1.00 57.08           C  
ATOM   2888  CB  SER B 141     106.372  31.578 -31.402  1.00 57.08           C  
ATOM   2889  OG  SER B 141     107.272  32.515 -31.967  1.00 57.08           O  
ATOM   2890  C   SER B 141     104.724  33.406 -30.940  1.00 57.08           C  
ATOM   2891  O   SER B 141     103.858  33.220 -31.795  1.00 57.08           O  
ATOM   2892  N   MET B 142     105.047  34.613 -30.489  1.00  8.99           N  
ATOM   2893  CA  MET B 142     104.355  35.811 -30.952  1.00  8.99           C  
ATOM   2894  CB  MET B 142     103.462  36.372 -29.842  1.00  8.99           C  
ATOM   2895  CG  MET B 142     104.194  36.675 -28.545  1.00  8.99           C  
ATOM   2896  SD  MET B 142     103.078  37.136 -27.206  1.00  8.99           S  
ATOM   2897  CE  MET B 142     102.231  38.534 -27.936  1.00  8.99           C  
ATOM   2898  C   MET B 142     105.326  36.880 -31.444  1.00  8.99           C  
ATOM   2899  O   MET B 142     106.353  37.140 -30.817  1.00  8.99           O  
ATOM   2900  N   ARG B 143     104.992  37.494 -32.575  1.00 18.20           N  
ATOM   2901  CA  ARG B 143     105.821  38.541 -33.160  1.00 18.20           C  
ATOM   2902  CB  ARG B 143     106.281  38.138 -34.562  1.00 18.20           C  
ATOM   2903  CG  ARG B 143     107.168  36.903 -34.599  1.00 18.20           C  
ATOM   2904  CD  ARG B 143     108.468  37.136 -33.847  1.00 18.20           C  
ATOM   2905  NE  ARG B 143     109.363  35.986 -33.930  1.00 18.20           N  
ATOM   2906  CZ  ARG B 143     110.258  35.804 -34.896  1.00 18.20           C  
ATOM   2907  NH1 ARG B 143     110.379  36.699 -35.867  1.00 18.20           N  
ATOM   2908  NH2 ARG B 143     111.032  34.727 -34.892  1.00 18.20           N  
ATOM   2909  C   ARG B 143     105.064  39.863 -33.221  1.00 18.20           C  
ATOM   2910  O   ARG B 143     104.449  40.191 -34.236  1.00 18.20           O  
ATOM   2911  N   ILE B 144     105.112  40.620 -32.129  1.00 49.31           N  
ATOM   2912  CA  ILE B 144     104.420  41.902 -32.056  1.00 49.31           C  
ATOM   2913  CB  ILE B 144     104.160  42.321 -30.596  1.00 49.31           C  
ATOM   2914  CG2 ILE B 144     103.219  41.338 -29.919  1.00 49.31           C  
ATOM   2915  CG1 ILE B 144     105.479  42.422 -29.827  1.00 49.31           C  
ATOM   2916  CD1 ILE B 144     105.312  42.825 -28.378  1.00 49.31           C  
ATOM   2917  C   ILE B 144     105.205  43.003 -32.762  1.00 49.31           C  
ATOM   2918  O   ILE B 144     106.432  42.955 -32.837  1.00 49.31           O  
ATOM   2919  N   LYS B 145     104.485  43.993 -33.279  1.00 56.51           N  
ATOM   2920  CA  LYS B 145     105.105  45.116 -33.972  1.00 56.51           C  
ATOM   2921  CB  LYS B 145     104.618  45.187 -35.421  1.00 56.51           C  
ATOM   2922  CG  LYS B 145     105.150  46.382 -36.195  1.00 56.51           C  
ATOM   2923  CD  LYS B 145     104.563  46.442 -37.594  1.00 56.51           C  
ATOM   2924  CE  LYS B 145     105.040  47.677 -38.339  1.00 56.51           C  
ATOM   2925  NZ  LYS B 145     104.459  47.759 -39.707  1.00 56.51           N  
ATOM   2926  C   LYS B 145     104.804  46.427 -33.256  1.00 56.51           C  
ATOM   2927  O   LYS B 145     103.695  46.637 -32.766  1.00 56.51           O  
ATOM   2928  N   VAL B 146     105.798  47.307 -33.199  1.00 59.97           N  
ATOM   2929  CA  VAL B 146     105.638  48.598 -32.540  1.00 59.97           C  
ATOM   2930  CB  VAL B 146     106.465  48.676 -31.244  1.00 59.97           C  
ATOM   2931  CG1 VAL B 146     106.353  50.060 -30.628  1.00 59.97           C  
ATOM   2932  CG2 VAL B 146     106.011  47.609 -30.261  1.00 59.97           C  
ATOM   2933  C   VAL B 146     106.040  49.746 -33.460  1.00 59.97           C  
ATOM   2934  O   VAL B 146     107.219  49.930 -33.761  1.00 59.97           O  
ATOM   2935  N   GLN B 147     105.051  50.515 -33.904  1.00  1.74           N  
ATOM   2936  CA  GLN B 147     105.300  51.660 -34.771  1.00  1.74           C  
ATOM   2937  CB  GLN B 147     104.484  51.546 -36.061  1.00  1.74           C  
ATOM   2938  CG  GLN B 147     104.682  52.706 -37.026  1.00  1.74           C  
ATOM   2939  CD  GLN B 147     103.877  52.549 -38.301  1.00  1.74           C  
ATOM   2940  OE1 GLN B 147     103.163  51.563 -38.480  1.00  1.74           O  
ATOM   2941  NE2 GLN B 147     103.990  53.523 -39.196  1.00  1.74           N  
ATOM   2942  C   GLN B 147     104.971  52.966 -34.056  1.00  1.74           C  
ATOM   2943  O   GLN B 147     104.021  53.036 -33.277  1.00  1.74           O  
ATOM   2944  N   ARG B 148     105.765  53.998 -34.323  1.00 27.54           N  
ATOM   2945  CA  ARG B 148     105.556  55.303 -33.708  1.00 27.54           C  
ATOM   2946  CB  ARG B 148     106.899  55.969 -33.397  1.00 27.54           C  
ATOM   2947  CG  ARG B 148     107.822  56.106 -34.597  1.00 27.54           C  
ATOM   2948  CD  ARG B 148     109.181  56.651 -34.190  1.00 27.54           C  
ATOM   2949  NE  ARG B 148     109.077  57.953 -33.536  1.00 27.54           N  
ATOM   2950  CZ  ARG B 148     110.114  58.637 -33.065  1.00 27.54           C  
ATOM   2951  NH1 ARG B 148     111.340  58.144 -33.173  1.00 27.54           N  
ATOM   2952  NH2 ARG B 148     109.926  59.815 -32.485  1.00 27.54           N  
ATOM   2953  C   ARG B 148     104.704  56.207 -34.595  1.00 27.54           C  
ATOM   2954  O   ARG B 148     105.018  56.421 -35.766  1.00 27.54           O  
ATOM   2955  N   GLY B 149     103.622  56.730 -34.028  1.00 35.28           N  
ATOM   2956  CA  GLY B 149     102.718  57.598 -34.761  1.00 35.28           C  
ATOM   2957  C   GLY B 149     102.025  58.605 -33.864  1.00 35.28           C  
ATOM   2958  O   GLY B 149     102.519  58.933 -32.785  1.00 35.28           O  
ATOM   2959  N   ARG B 150     100.874  59.098 -34.311  1.00 86.04           N  
ATOM   2960  CA  ARG B 150     100.119  60.088 -33.553  1.00 86.04           C  
ATOM   2961  CB  ARG B 150     100.366  61.492 -34.110  1.00 86.04           C  
ATOM   2962  CG  ARG B 150     101.817  61.943 -34.054  1.00 86.04           C  
ATOM   2963  CD  ARG B 150     101.977  63.350 -34.610  1.00 86.04           C  
ATOM   2964  NE  ARG B 150     103.367  63.795 -34.584  1.00 86.04           N  
ATOM   2965  CZ  ARG B 150     104.226  63.619 -35.583  1.00 86.04           C  
ATOM   2966  NH1 ARG B 150     103.840  63.004 -36.692  1.00 86.04           N  
ATOM   2967  NH2 ARG B 150     105.473  64.058 -35.473  1.00 86.04           N  
ATOM   2968  C   ARG B 150      98.624  59.781 -33.562  1.00 86.04           C  
ATOM   2969  O   ARG B 150      98.111  59.170 -34.500  1.00 86.04           O  
ATOM   2970  N   GLY B 151      97.931  60.208 -32.510  1.00 36.59           N  
ATOM   2971  CA  GLY B 151      96.495  60.019 -32.410  1.00 36.59           C  
ATOM   2972  C   GLY B 151      96.086  58.565 -32.278  1.00 36.59           C  
ATOM   2973  O   GLY B 151      96.929  57.684 -32.111  1.00 36.59           O  
ATOM   2974  N   TYR B 152      94.782  58.316 -32.351  1.00 62.48           N  
ATOM   2975  CA  TYR B 152      94.249  56.962 -32.248  1.00 62.48           C  
ATOM   2976  CB  TYR B 152      93.224  56.876 -31.115  1.00 62.48           C  
ATOM   2977  CG  TYR B 152      92.589  55.511 -30.960  1.00 62.48           C  
ATOM   2978  CD1 TYR B 152      91.393  55.203 -31.595  1.00 62.48           C  
ATOM   2979  CD2 TYR B 152      93.186  54.531 -30.177  1.00 62.48           C  
ATOM   2980  CE1 TYR B 152      90.809  53.957 -31.455  1.00 62.48           C  
ATOM   2981  CE2 TYR B 152      92.609  53.282 -30.032  1.00 62.48           C  
ATOM   2982  CZ  TYR B 152      91.421  53.001 -30.673  1.00 62.48           C  
ATOM   2983  OH  TYR B 152      90.843  51.760 -30.532  1.00 62.48           O  
ATOM   2984  C   TYR B 152      93.615  56.524 -33.563  1.00 62.48           C  
ATOM   2985  O   TYR B 152      92.522  56.969 -33.915  1.00 62.48           O  
ATOM   2986  N   VAL B 153      94.307  55.651 -34.287  1.00 45.06           N  
ATOM   2987  CA  VAL B 153      93.812  55.155 -35.566  1.00 45.06           C  
ATOM   2988  CB  VAL B 153      94.861  55.325 -36.684  1.00 45.06           C  
ATOM   2989  CG1 VAL B 153      95.086  56.800 -36.981  1.00 45.06           C  
ATOM   2990  CG2 VAL B 153      96.166  54.646 -36.297  1.00 45.06           C  
ATOM   2991  C   VAL B 153      93.399  53.689 -35.476  1.00 45.06           C  
ATOM   2992  O   VAL B 153      94.113  52.872 -34.894  1.00 45.06           O  
ATOM   2993  N   PRO B 154      92.234  53.355 -36.050  1.00 99.03           N  
ATOM   2994  CA  PRO B 154      91.706  51.986 -36.066  1.00 99.03           C  
ATOM   2995  CD  PRO B 154      91.302  54.313 -36.668  1.00 99.03           C  
ATOM   2996  CB  PRO B 154      90.397  52.125 -36.848  1.00 99.03           C  
ATOM   2997  CG  PRO B 154      90.011  53.556 -36.696  1.00 99.03           C  
ATOM   2998  C   PRO B 154      92.643  51.018 -36.784  1.00 99.03           C  
ATOM   2999  O   PRO B 154      93.698  51.424 -37.270  1.00 99.03           O  
ATOM   3000  N   ALA B 155      92.252  49.750 -36.848  1.00 47.87           N  
ATOM   3001  CA  ALA B 155      93.064  48.731 -37.504  1.00 47.87           C  
ATOM   3002  CB  ALA B 155      93.067  47.449 -36.685  1.00 47.87           C  
ATOM   3003  C   ALA B 155      92.573  48.458 -38.922  1.00 47.87           C  
ATOM   3004  O   ALA B 155      93.324  47.970 -39.766  1.00 47.87           O  
ATOM   3005  N   SER B 156      91.308  48.777 -39.177  1.00 51.39           N  
ATOM   3006  CA  SER B 156      90.714  48.560 -40.491  1.00 51.39           C  
ATOM   3007  CB  SER B 156      89.261  48.100 -40.352  1.00 51.39           C  
ATOM   3008  OG  SER B 156      89.178  46.885 -39.628  1.00 51.39           O  
ATOM   3009  C   SER B 156      90.786  49.818 -41.350  1.00 51.39           C  
ATOM   3010  O   SER B 156      90.016  49.979 -42.296  1.00 51.39           O  
ATOM   3011  N   THR B 157      91.714  50.708 -41.013  1.00 30.09           N  
ATOM   3012  CA  THR B 157      91.895  51.946 -41.761  1.00 30.09           C  
ATOM   3013  CB  THR B 157      91.684  53.182 -40.868  1.00 30.09           C  
ATOM   3014  OG1 THR B 157      91.795  54.372 -41.659  1.00 30.09           O  
ATOM   3015  CG2 THR B 157      92.720  53.219 -39.755  1.00 30.09           C  
ATOM   3016  C   THR B 157      93.285  52.008 -42.385  1.00 30.09           C  
ATOM   3017  O   THR B 157      93.522  52.767 -43.325  1.00 30.09           O  
ATOM   3018  N   ARG B 158      94.201  51.205 -41.853  1.00 16.14           N  
ATOM   3019  CA  ARG B 158      95.566  51.152 -42.361  1.00 16.14           C  
ATOM   3020  CB  ARG B 158      96.549  51.691 -41.319  1.00 16.14           C  
ATOM   3021  CG  ARG B 158      98.007  51.615 -41.744  1.00 16.14           C  
ATOM   3022  CD  ARG B 158      98.934  52.130 -40.654  1.00 16.14           C  
ATOM   3023  NE  ARG B 158      98.709  53.543 -40.361  1.00 16.14           N  
ATOM   3024  CZ  ARG B 158      99.348  54.541 -40.962  1.00 16.14           C  
ATOM   3025  NH1 ARG B 158     100.255  54.285 -41.895  1.00 16.14           N  
ATOM   3026  NH2 ARG B 158      99.079  55.797 -40.632  1.00 16.14           N  
ATOM   3027  C   ARG B 158      95.950  49.730 -42.756  1.00 16.14           C  
ATOM   3028  O   ARG B 158      96.422  49.491 -43.867  1.00 16.14           O  
ATOM   3029  N   ILE B 159      95.743  48.791 -41.837  1.00 63.96           N  
ATOM   3030  CA  ILE B 159      96.063  47.387 -42.074  1.00 63.96           C  
ATOM   3031  CB  ILE B 159      95.188  46.786 -43.193  1.00 63.96           C  
ATOM   3032  CG2 ILE B 159      95.499  45.307 -43.378  1.00 63.96           C  
ATOM   3033  CG1 ILE B 159      93.706  46.993 -42.878  1.00 63.96           C  
ATOM   3034  CD1 ILE B 159      92.773  46.430 -43.926  1.00 63.96           C  
ATOM   3035  C   ILE B 159      97.536  47.194 -42.421  1.00 63.96           C  
ATOM   3036  O   ILE B 159      97.924  47.254 -43.588  1.00 63.96           O  
ATOM   3037  N   HIS B 160      98.353  46.962 -41.398  1.00 93.54           N  
ATOM   3038  CA  HIS B 160      99.782  46.744 -41.592  1.00 93.54           C  
ATOM   3039  ND1 HIS B 160     101.135  48.944 -39.367  1.00 93.54           N  
ATOM   3040  CG  HIS B 160     100.279  47.864 -39.374  1.00 93.54           C  
ATOM   3041  CB  HIS B 160     100.497  46.664 -40.243  1.00 93.54           C  
ATOM   3042  NE2 HIS B 160      99.581  49.393 -37.962  1.00 93.54           N  
ATOM   3043  CD2 HIS B 160      99.300  48.155 -38.485  1.00 93.54           C  
ATOM   3044  CE1 HIS B 160     100.694  49.848 -38.511  1.00 93.54           C  
ATOM   3045  C   HIS B 160     100.026  45.471 -42.395  1.00 93.54           C  
ATOM   3046  O   HIS B 160      99.182  44.575 -42.421  1.00 93.54           O  
ATOM   3047  N   SER B 161     101.181  45.394 -43.047  1.00 15.58           N  
ATOM   3048  CA  SER B 161     101.498  44.247 -43.889  1.00 15.58           C  
ATOM   3049  CB  SER B 161     101.157  44.546 -45.351  1.00 15.58           C  
ATOM   3050  OG  SER B 161      99.776  44.826 -45.504  1.00 15.58           O  
ATOM   3051  C   SER B 161     102.956  43.814 -43.770  1.00 15.58           C  
ATOM   3052  O   SER B 161     103.748  44.007 -44.693  1.00 15.58           O  
ATOM   3053  N   GLU B 162     103.305  43.227 -42.629  1.00 88.15           N  
ATOM   3054  CA  GLU B 162     104.634  42.662 -42.435  1.00 88.15           C  
ATOM   3055  CB  GLU B 162     105.003  42.650 -40.951  1.00 88.15           C  
ATOM   3056  CG  GLU B 162     105.192  44.030 -40.345  1.00 88.15           C  
ATOM   3057  CD  GLU B 162     106.409  44.747 -40.898  1.00 88.15           C  
ATOM   3058  OE1 GLU B 162     107.267  44.078 -41.512  1.00 88.15           O  
ATOM   3059  OE2 GLU B 162     106.510  45.978 -40.715  1.00 88.15           O  
ATOM   3060  C   GLU B 162     104.675  41.248 -43.000  1.00 88.15           C  
ATOM   3061  O   GLU B 162     105.515  40.924 -43.839  1.00 88.15           O  
ATOM   3062  N   GLU B 163     103.756  40.411 -42.531  1.00 24.28           N  
ATOM   3063  CA  GLU B 163     103.605  39.058 -43.049  1.00 24.28           C  
ATOM   3064  CB  GLU B 163     103.959  38.026 -41.978  1.00 24.28           C  
ATOM   3065  CG  GLU B 163     105.403  38.086 -41.505  1.00 24.28           C  
ATOM   3066  CD  GLU B 163     106.389  37.676 -42.582  1.00 24.28           C  
ATOM   3067  OE1 GLU B 163     105.952  37.121 -43.612  1.00 24.28           O  
ATOM   3068  OE2 GLU B 163     107.603  37.904 -42.396  1.00 24.28           O  
ATOM   3069  C   GLU B 163     102.173  38.852 -43.528  1.00 24.28           C  
ATOM   3070  O   GLU B 163     101.573  37.803 -43.297  1.00 24.28           O  
ATOM   3071  N   ASP B 164     101.630  39.868 -44.192  1.00 78.13           N  
ATOM   3072  CA  ASP B 164     100.259  39.824 -44.684  1.00 78.13           C  
ATOM   3073  CB  ASP B 164      99.382  40.799 -43.895  1.00 78.13           C  
ATOM   3074  CG  ASP B 164      97.911  40.675 -44.241  1.00 78.13           C  
ATOM   3075  OD1 ASP B 164      97.522  39.655 -44.848  1.00 78.13           O  
ATOM   3076  OD2 ASP B 164      97.141  41.598 -43.901  1.00 78.13           O  
ATOM   3077  C   ASP B 164     100.213  40.161 -46.171  1.00 78.13           C  
ATOM   3078  O   ASP B 164      99.238  39.853 -46.856  1.00 78.13           O  
ATOM   3079  N   GLU B 165     101.274  40.794 -46.662  1.00 90.18           N  
ATOM   3080  CA  GLU B 165     101.362  41.169 -48.069  1.00 90.18           C  
ATOM   3081  CB  GLU B 165     102.714  41.819 -48.369  1.00 90.18           C  
ATOM   3082  CG  GLU B 165     102.882  42.265 -49.813  1.00 90.18           C  
ATOM   3083  CD  GLU B 165     104.225  42.920 -50.069  1.00 90.18           C  
ATOM   3084  OE1 GLU B 165     105.029  43.022 -49.118  1.00 90.18           O  
ATOM   3085  OE2 GLU B 165     104.477  43.333 -51.220  1.00 90.18           O  
ATOM   3086  C   GLU B 165     101.147  39.958 -48.972  1.00 90.18           C  
ATOM   3087  O   GLU B 165     100.112  39.837 -49.625  1.00 90.18           O  
ATOM   3088  N   ARG B 166     102.132  39.066 -49.004  1.00 18.14           N  
ATOM   3089  CA  ARG B 166     102.022  37.839 -49.786  1.00 18.14           C  
ATOM   3090  CB  ARG B 166     103.175  37.720 -50.788  1.00 18.14           C  
ATOM   3091  CG  ARG B 166     103.133  36.459 -51.636  1.00 18.14           C  
ATOM   3092  CD  ARG B 166     104.337  36.371 -52.558  1.00 18.14           C  
ATOM   3093  NE  ARG B 166     104.402  37.498 -53.484  1.00 18.14           N  
ATOM   3094  CZ  ARG B 166     103.840  37.509 -54.688  1.00 18.14           C  
ATOM   3095  NH1 ARG B 166     103.166  36.450 -55.116  1.00 18.14           N  
ATOM   3096  NH2 ARG B 166     103.950  38.578 -55.464  1.00 18.14           N  
ATOM   3097  C   ARG B 166     101.948  36.600 -48.890  1.00 18.14           C  
ATOM   3098  O   ARG B 166     101.020  35.802 -49.014  1.00 18.14           O  
ATOM   3099  N   PRO B 167     102.927  36.434 -47.983  1.00 80.55           N  
ATOM   3100  CA  PRO B 167     102.882  35.305 -47.048  1.00 80.55           C  
ATOM   3101  CD  PRO B 167     104.179  37.196 -47.849  1.00 80.55           C  
ATOM   3102  CB  PRO B 167     104.302  35.273 -46.463  1.00 80.55           C  
ATOM   3103  CG  PRO B 167     105.128  36.162 -47.351  1.00 80.55           C  
ATOM   3104  C   PRO B 167     101.873  35.554 -45.933  1.00 80.55           C  
ATOM   3105  O   PRO B 167     102.265  35.668 -44.771  1.00 80.55           O  
ATOM   3106  N   ILE B 168     100.594  35.637 -46.287  1.00340.30           N  
ATOM   3107  CA  ILE B 168      99.539  35.933 -45.322  1.00340.30           C  
ATOM   3108  CB  ILE B 168      98.137  35.707 -45.926  1.00340.30           C  
ATOM   3109  CG2 ILE B 168      97.995  34.282 -46.439  1.00340.30           C  
ATOM   3110  CG1 ILE B 168      97.052  36.023 -44.893  1.00340.30           C  
ATOM   3111  CD1 ILE B 168      95.645  35.778 -45.392  1.00340.30           C  
ATOM   3112  C   ILE B 168      99.679  35.113 -44.042  1.00340.30           C  
ATOM   3113  O   ILE B 168      99.890  33.901 -44.085  1.00340.30           O  
ATOM   3114  N   GLY B 169      99.565  35.787 -42.902  1.00 40.96           N  
ATOM   3115  CA  GLY B 169      99.683  35.134 -41.612  1.00 40.96           C  
ATOM   3116  C   GLY B 169      99.391  36.071 -40.457  1.00 40.96           C  
ATOM   3117  O   GLY B 169      99.004  35.632 -39.374  1.00 40.96           O  
ATOM   3118  N   ARG B 170      99.578  37.367 -40.687  1.00 18.79           N  
ATOM   3119  CA  ARG B 170      99.340  38.370 -39.654  1.00 18.79           C  
ATOM   3120  CB  ARG B 170     100.455  39.418 -39.651  1.00 18.79           C  
ATOM   3121  CG  ARG B 170     101.828  38.869 -39.310  1.00 18.79           C  
ATOM   3122  CD  ARG B 170     102.808  39.992 -39.009  1.00 18.79           C  
ATOM   3123  NE  ARG B 170     104.127  39.486 -38.642  1.00 18.79           N  
ATOM   3124  CZ  ARG B 170     105.103  40.238 -38.144  1.00 18.79           C  
ATOM   3125  NH1 ARG B 170     104.908  41.535 -37.945  1.00 18.79           N  
ATOM   3126  NH2 ARG B 170     106.273  39.693 -37.839  1.00 18.79           N  
ATOM   3127  C   ARG B 170      97.987  39.054 -39.826  1.00 18.79           C  
ATOM   3128  O   ARG B 170      97.389  39.011 -40.900  1.00 18.79           O  
ATOM   3129  N   LEU B 171      97.514  39.686 -38.756  1.00 81.62           N  
ATOM   3130  CA  LEU B 171      96.250  40.412 -38.785  1.00 81.62           C  
ATOM   3131  CB  LEU B 171      95.143  39.594 -38.116  1.00 81.62           C  
ATOM   3132  CG  LEU B 171      94.780  38.268 -38.787  1.00 81.62           C  
ATOM   3133  CD1 LEU B 171      93.740  37.520 -37.970  1.00 81.62           C  
ATOM   3134  CD2 LEU B 171      94.285  38.500 -40.206  1.00 81.62           C  
ATOM   3135  C   LEU B 171      96.389  41.768 -38.099  1.00 81.62           C  
ATOM   3136  O   LEU B 171      97.203  41.932 -37.189  1.00 81.62           O  
ATOM   3137  N   LEU B 172      95.592  42.736 -38.540  1.00 34.83           N  
ATOM   3138  CA  LEU B 172      95.654  44.089 -37.996  1.00 34.83           C  
ATOM   3139  CB  LEU B 172      94.829  45.063 -38.849  1.00 34.83           C  
ATOM   3140  CG  LEU B 172      93.443  44.657 -39.371  1.00 34.83           C  
ATOM   3141  CD1 LEU B 172      93.545  43.634 -40.499  1.00 34.83           C  
ATOM   3142  CD2 LEU B 172      92.537  44.150 -38.256  1.00 34.83           C  
ATOM   3143  C   LEU B 172      95.225  44.154 -36.531  1.00 34.83           C  
ATOM   3144  O   LEU B 172      94.444  43.325 -36.063  1.00 34.83           O  
ATOM   3145  N   VAL B 173      95.748  45.144 -35.814  1.00 54.84           N  
ATOM   3146  CA  VAL B 173      95.427  45.332 -34.403  1.00 54.84           C  
ATOM   3147  CB  VAL B 173      96.494  44.693 -33.490  1.00 54.84           C  
ATOM   3148  CG1 VAL B 173      96.203  45.006 -32.030  1.00 54.84           C  
ATOM   3149  CG2 VAL B 173      96.560  43.189 -33.715  1.00 54.84           C  
ATOM   3150  C   VAL B 173      95.310  46.817 -34.070  1.00 54.84           C  
ATOM   3151  O   VAL B 173      96.106  47.630 -34.541  1.00 54.84           O  
ATOM   3152  N   ASP B 174      94.315  47.164 -33.260  1.00 60.03           N  
ATOM   3153  CA  ASP B 174      94.099  48.551 -32.859  1.00 60.03           C  
ATOM   3154  CB  ASP B 174      92.908  48.654 -31.904  1.00 60.03           C  
ATOM   3155  CG  ASP B 174      91.608  48.202 -32.541  1.00 60.03           C  
ATOM   3156  OD1 ASP B 174      91.615  47.877 -33.746  1.00 60.03           O  
ATOM   3157  OD2 ASP B 174      90.578  48.174 -31.835  1.00 60.03           O  
ATOM   3158  C   ASP B 174      95.345  49.140 -32.205  1.00 60.03           C  
ATOM   3159  O   ASP B 174      95.934  48.534 -31.310  1.00 60.03           O  
ATOM   3160  N   ALA B 175      95.740  50.326 -32.657  1.00 60.59           N  
ATOM   3161  CA  ALA B 175      96.927  50.989 -32.130  1.00 60.59           C  
ATOM   3162  CB  ALA B 175      97.787  51.516 -33.268  1.00 60.59           C  
ATOM   3163  C   ALA B 175      96.559  52.118 -31.172  1.00 60.59           C  
ATOM   3164  O   ALA B 175      95.575  52.828 -31.381  1.00 60.59           O  
ATOM   3165  N   CYS B 176      97.357  52.278 -30.121  1.00 66.83           N  
ATOM   3166  CA  CYS B 176      97.126  53.324 -29.132  1.00 66.83           C  
ATOM   3167  CB  CYS B 176      96.617  52.719 -27.822  1.00 66.83           C  
ATOM   3168  SG  CYS B 176      95.090  51.765 -27.988  1.00 66.83           S  
ATOM   3169  C   CYS B 176      98.401  54.123 -28.882  1.00 66.83           C  
ATOM   3170  O   CYS B 176      99.108  53.893 -27.900  1.00 66.83           O  
ATOM   3171  N   TYR B 177      98.687  55.063 -29.777  1.00 96.17           N  
ATOM   3172  CA  TYR B 177      99.901  55.865 -29.687  1.00 96.17           C  
ATOM   3173  CB  TYR B 177     100.128  56.635 -30.989  1.00 96.17           C  
ATOM   3174  CG  TYR B 177     100.141  55.761 -32.223  1.00 96.17           C  
ATOM   3175  CD1 TYR B 177     101.303  55.119 -32.631  1.00 96.17           C  
ATOM   3176  CD2 TYR B 177      98.992  55.579 -32.980  1.00 96.17           C  
ATOM   3177  CE1 TYR B 177     101.319  54.320 -33.758  1.00 96.17           C  
ATOM   3178  CE2 TYR B 177      98.999  54.782 -34.109  1.00 96.17           C  
ATOM   3179  CZ  TYR B 177     100.164  54.155 -34.493  1.00 96.17           C  
ATOM   3180  OH  TYR B 177     100.176  53.360 -35.616  1.00 96.17           O  
ATOM   3181  C   TYR B 177      99.854  56.832 -28.508  1.00 96.17           C  
ATOM   3182  O   TYR B 177     100.794  56.903 -27.716  1.00 96.17           O  
ATOM   3183  N   SER B 178      98.757  57.575 -28.399  1.00 70.65           N  
ATOM   3184  CA  SER B 178      98.596  58.564 -27.337  1.00 70.65           C  
ATOM   3185  CB  SER B 178      97.206  59.200 -27.405  1.00 70.65           C  
ATOM   3186  OG  SER B 178      97.040  60.172 -26.387  1.00 70.65           O  
ATOM   3187  C   SER B 178      98.828  57.958 -25.956  1.00 70.65           C  
ATOM   3188  O   SER B 178      98.049  57.120 -25.502  1.00 70.65           O  
ATOM   3189  N   PRO B 179      99.908  58.384 -25.285  1.00 83.00           N  
ATOM   3190  CA  PRO B 179     100.263  57.898 -23.947  1.00 83.00           C  
ATOM   3191  CD  PRO B 179     100.899  59.342 -25.802  1.00 83.00           C  
ATOM   3192  CB  PRO B 179     101.576  58.629 -23.644  1.00 83.00           C  
ATOM   3193  CG  PRO B 179     102.107  59.045 -24.976  1.00 83.00           C  
ATOM   3194  C   PRO B 179      99.210  58.277 -22.910  1.00 83.00           C  
ATOM   3195  O   PRO B 179      99.015  57.550 -21.936  1.00 83.00           O  
ATOM   3196  N   VAL B 180      98.544  59.407 -23.124  1.00 73.37           N  
ATOM   3197  CA  VAL B 180      97.532  59.890 -22.192  1.00 73.37           C  
ATOM   3198  CB  VAL B 180      97.264  61.394 -22.383  1.00 73.37           C  
ATOM   3199  CG1 VAL B 180      96.254  61.888 -21.360  1.00 73.37           C  
ATOM   3200  CG2 VAL B 180      98.562  62.180 -22.277  1.00 73.37           C  
ATOM   3201  C   VAL B 180      96.224  59.120 -22.349  1.00 73.37           C  
ATOM   3202  O   VAL B 180      95.808  58.806 -23.464  1.00 73.37           O  
ATOM   3203  N   GLU B 181      95.580  58.820 -21.225  1.00  2.32           N  
ATOM   3204  CA  GLU B 181      94.326  58.075 -21.235  1.00  2.32           C  
ATOM   3205  CB  GLU B 181      94.316  57.020 -20.125  1.00  2.32           C  
ATOM   3206  CG  GLU B 181      95.196  55.810 -20.401  1.00  2.32           C  
ATOM   3207  CD  GLU B 181      96.676  56.142 -20.396  1.00  2.32           C  
ATOM   3208  OE1 GLU B 181      97.073  57.098 -19.698  1.00  2.32           O  
ATOM   3209  OE2 GLU B 181      97.445  55.440 -21.087  1.00  2.32           O  
ATOM   3210  C   GLU B 181      93.114  58.993 -21.099  1.00  2.32           C  
ATOM   3211  O   GLU B 181      92.005  58.626 -21.486  1.00  2.32           O  
ATOM   3212  N   ARG B 182      93.331  60.183 -20.547  1.00 72.66           N  
ATOM   3213  CA  ARG B 182      92.253  61.150 -20.370  1.00 72.66           C  
ATOM   3214  CB  ARG B 182      91.228  60.635 -19.356  1.00 72.66           C  
ATOM   3215  CG  ARG B 182      91.800  60.372 -17.973  1.00 72.66           C  
ATOM   3216  CD  ARG B 182      90.722  59.898 -17.013  1.00 72.66           C  
ATOM   3217  NE  ARG B 182      91.259  59.629 -15.682  1.00 72.66           N  
ATOM   3218  CZ  ARG B 182      91.739  58.452 -15.294  1.00 72.66           C  
ATOM   3219  NH1 ARG B 182      91.751  57.429 -16.137  1.00 72.66           N  
ATOM   3220  NH2 ARG B 182      92.208  58.298 -14.064  1.00 72.66           N  
ATOM   3221  C   ARG B 182      92.780  62.513 -19.930  1.00 72.66           C  
ATOM   3222  O   ARG B 182      93.772  62.602 -19.206  1.00 72.66           O  
ATOM   3223  N   ILE B 183      92.109  63.571 -20.375  1.00 64.51           N  
ATOM   3224  CA  ILE B 183      92.488  64.931 -20.011  1.00 64.51           C  
ATOM   3225  CB  ILE B 183      93.059  65.712 -21.214  1.00 64.51           C  
ATOM   3226  CG2 ILE B 183      93.518  67.097 -20.782  1.00 64.51           C  
ATOM   3227  CG1 ILE B 183      94.209  64.943 -21.871  1.00 64.51           C  
ATOM   3228  CD1 ILE B 183      93.761  63.889 -22.864  1.00 64.51           C  
ATOM   3229  C   ILE B 183      91.287  65.689 -19.454  1.00 64.51           C  
ATOM   3230  O   ILE B 183      90.191  65.624 -20.010  1.00 64.51           O  
ATOM   3231  N   ALA B 184      91.499  66.408 -18.357  1.00 50.55           N  
ATOM   3232  CA  ALA B 184      90.424  67.165 -17.724  1.00 50.55           C  
ATOM   3233  CB  ALA B 184      89.784  66.347 -16.613  1.00 50.55           C  
ATOM   3234  C   ALA B 184      90.917  68.504 -17.185  1.00 50.55           C  
ATOM   3235  O   ALA B 184      91.768  68.551 -16.297  1.00 50.55           O  
ATOM   3236  N   TYR B 185      90.375  69.590 -17.727  1.00  4.26           N  
ATOM   3237  CA  TYR B 185      90.735  70.930 -17.281  1.00  4.26           C  
ATOM   3238  CB  TYR B 185      91.192  71.787 -18.465  1.00  4.26           C  
ATOM   3239  CG  TYR B 185      90.119  72.029 -19.503  1.00  4.26           C  
ATOM   3240  CD1 TYR B 185      89.356  73.190 -19.484  1.00  4.26           C  
ATOM   3241  CD2 TYR B 185      89.869  71.099 -20.503  1.00  4.26           C  
ATOM   3242  CE1 TYR B 185      88.374  73.416 -20.430  1.00  4.26           C  
ATOM   3243  CE2 TYR B 185      88.890  71.316 -21.454  1.00  4.26           C  
ATOM   3244  CZ  TYR B 185      88.146  72.476 -21.412  1.00  4.26           C  
ATOM   3245  OH  TYR B 185      87.169  72.697 -22.357  1.00  4.26           O  
ATOM   3246  C   TYR B 185      89.564  71.598 -16.568  1.00  4.26           C  
ATOM   3247  O   TYR B 185      88.426  71.539 -17.034  1.00  4.26           O  
ATOM   3248  N   ASN B 186      89.850  72.232 -15.435  1.00 42.72           N  
ATOM   3249  CA  ASN B 186      88.819  72.909 -14.657  1.00 42.72           C  
ATOM   3250  CB  ASN B 186      88.739  72.321 -13.246  1.00 42.72           C  
ATOM   3251  CG  ASN B 186      88.354  70.855 -13.247  1.00 42.72           C  
ATOM   3252  OD1 ASN B 186      88.053  70.280 -14.293  1.00 42.72           O  
ATOM   3253  ND2 ASN B 186      88.361  70.241 -12.069  1.00 42.72           N  
ATOM   3254  C   ASN B 186      89.046  74.416 -14.586  1.00 42.72           C  
ATOM   3255  O   ASN B 186      90.183  74.878 -14.492  1.00 42.72           O  
ATOM   3256  N   VAL B 187      87.957  75.177 -14.633  1.00 55.97           N  
ATOM   3257  CA  VAL B 187      88.036  76.631 -14.574  1.00 55.97           C  
ATOM   3258  CB  VAL B 187      87.561  77.277 -15.890  1.00 55.97           C  
ATOM   3259  CG1 VAL B 187      87.559  78.794 -15.767  1.00 55.97           C  
ATOM   3260  CG2 VAL B 187      88.440  76.831 -17.048  1.00 55.97           C  
ATOM   3261  C   VAL B 187      87.212  77.185 -13.416  1.00 55.97           C  
ATOM   3262  O   VAL B 187      85.982  77.155 -13.447  1.00 55.97           O  
ATOM   3263  N   GLU B 188      87.900  77.689 -12.397  1.00 79.33           N  
ATOM   3264  CA  GLU B 188      87.235  78.254 -11.229  1.00 79.33           C  
ATOM   3265  CB  GLU B 188      87.948  77.834  -9.941  1.00 79.33           C  
ATOM   3266  CG  GLU B 188      87.853  76.348  -9.625  1.00 79.33           C  
ATOM   3267  CD  GLU B 188      88.683  75.492 -10.561  1.00 79.33           C  
ATOM   3268  OE1 GLU B 188      89.663  76.011 -11.135  1.00 79.33           O  
ATOM   3269  OE2 GLU B 188      88.359  74.296 -10.719  1.00 79.33           O  
ATOM   3270  C   GLU B 188      87.165  79.775 -11.317  1.00 79.33           C  
ATOM   3271  O   GLU B 188      86.936  80.334 -12.389  1.00 79.33           O  
ATOM   3272  N   ALA B 189      87.365  80.438 -10.183  1.00 31.96           N  
ATOM   3273  CA  ALA B 189      87.321  81.894 -10.132  1.00 31.96           C  
ATOM   3274  CB  ALA B 189      85.902  82.372  -9.862  1.00 31.96           C  
ATOM   3275  C   ALA B 189      88.278  82.447  -9.081  1.00 31.96           C  
ATOM   3276  O   ALA B 189      87.931  82.550  -7.904  1.00 31.96           O  
ATOM   3277  N   ALA B 190      89.483  82.801  -9.514  1.00 66.80           N  
ATOM   3278  CA  ALA B 190      90.470  83.396  -8.622  1.00 66.80           C  
ATOM   3279  CB  ALA B 190      91.849  83.368  -9.262  1.00 66.80           C  
ATOM   3280  C   ALA B 190      90.072  84.825  -8.272  1.00 66.80           C  
ATOM   3281  O   ALA B 190      89.523  85.547  -9.104  1.00 66.80           O  
ATOM   3282  N   ARG B 191      90.348  85.229  -7.036  1.00 69.49           N  
ATOM   3283  CA  ARG B 191      90.017  86.575  -6.583  1.00 69.49           C  
ATOM   3284  CB  ARG B 191      89.152  86.525  -5.322  1.00 69.49           C  
ATOM   3285  CG  ARG B 191      88.821  87.895  -4.753  1.00 69.49           C  
ATOM   3286  CD  ARG B 191      87.996  87.790  -3.482  1.00 69.49           C  
ATOM   3287  NE  ARG B 191      87.748  89.102  -2.890  1.00 69.49           N  
ATOM   3288  CZ  ARG B 191      87.079  89.298  -1.759  1.00 69.49           C  
ATOM   3289  NH1 ARG B 191      86.585  88.266  -1.089  1.00 69.49           N  
ATOM   3290  NH2 ARG B 191      86.904  90.529  -1.297  1.00 69.49           N  
ATOM   3291  C   ARG B 191      91.269  87.407  -6.325  1.00 69.49           C  
ATOM   3292  O   ARG B 191      92.243  86.920  -5.752  1.00 69.49           O  
ATOM   3293  N   VAL B 192      91.232  88.664  -6.754  1.00 95.77           N  
ATOM   3294  CA  VAL B 192      92.353  89.577  -6.567  1.00 95.77           C  
ATOM   3295  CB  VAL B 192      93.078  89.855  -7.899  1.00 95.77           C  
ATOM   3296  CG1 VAL B 192      94.238  90.817  -7.688  1.00 95.77           C  
ATOM   3297  CG2 VAL B 192      93.567  88.555  -8.519  1.00 95.77           C  
ATOM   3298  C   VAL B 192      91.872  90.895  -5.966  1.00 95.77           C  
ATOM   3299  O   VAL B 192      90.753  91.333  -6.231  1.00 95.77           O  
ATOM   3300  N   GLU B 193      92.722  91.518  -5.154  1.00 36.57           N  
ATOM   3301  CA  GLU B 193      92.388  92.784  -4.509  1.00 36.57           C  
ATOM   3302  CB  GLU B 193      93.613  93.362  -3.797  1.00 36.57           C  
ATOM   3303  CG  GLU B 193      93.375  94.723  -3.162  1.00 36.57           C  
ATOM   3304  CD  GLU B 193      94.612  95.273  -2.479  1.00 36.57           C  
ATOM   3305  OE1 GLU B 193      95.663  94.599  -2.515  1.00 36.57           O  
ATOM   3306  OE2 GLU B 193      94.533  96.380  -1.907  1.00 36.57           O  
ATOM   3307  C   GLU B 193      91.835  93.802  -5.502  1.00 36.57           C  
ATOM   3308  O   GLU B 193      90.888  94.528  -5.198  1.00 36.57           O  
ATOM   3309  N   GLN B 194      92.432  93.851  -6.688  1.00 95.68           N  
ATOM   3310  CA  GLN B 194      91.991  94.773  -7.728  1.00 95.68           C  
ATOM   3311  CB  GLN B 194      93.075  94.934  -8.796  1.00 95.68           C  
ATOM   3312  CG  GLN B 194      94.390  95.482  -8.267  1.00 95.68           C  
ATOM   3313  CD  GLN B 194      95.444  95.614  -9.349  1.00 95.68           C  
ATOM   3314  OE1 GLN B 194      95.198  95.297 -10.513  1.00 95.68           O  
ATOM   3315  NE2 GLN B 194      96.626  96.084  -8.970  1.00 95.68           N  
ATOM   3316  C   GLN B 194      90.694  94.291  -8.369  1.00 95.68           C  
ATOM   3317  O   GLN B 194      89.603  94.682  -7.956  1.00 95.68           O  
ATOM   3318  N   ARG B 195      90.824  93.439  -9.380  1.00  9.75           N  
ATOM   3319  CA  ARG B 195      89.668  92.896 -10.082  1.00  9.75           C  
ATOM   3320  CB  ARG B 195      89.895  92.939 -11.594  1.00  9.75           C  
ATOM   3321  CG  ARG B 195      91.135  92.191 -12.058  1.00  9.75           C  
ATOM   3322  CD  ARG B 195      91.430  92.463 -13.524  1.00  9.75           C  
ATOM   3323  NE  ARG B 195      90.303  92.116 -14.385  1.00  9.75           N  
ATOM   3324  CZ  ARG B 195      90.298  92.271 -15.705  1.00  9.75           C  
ATOM   3325  NH1 ARG B 195      91.362  92.766 -16.321  1.00  9.75           N  
ATOM   3326  NH2 ARG B 195      89.228  91.929 -16.411  1.00  9.75           N  
ATOM   3327  C   ARG B 195      89.374  91.469  -9.628  1.00  9.75           C  
ATOM   3328  O   ARG B 195      90.289  90.707  -9.315  1.00  9.75           O  
ATOM   3329  N   THR B 196      88.094  91.114  -9.594  1.00 44.09           N  
ATOM   3330  CA  THR B 196      87.678  89.790  -9.141  1.00 44.09           C  
ATOM   3331  CB  THR B 196      86.678  89.884  -7.973  1.00 44.09           C  
ATOM   3332  OG1 THR B 196      86.329  88.566  -7.530  1.00 44.09           O  
ATOM   3333  CG2 THR B 196      85.420  90.618  -8.407  1.00 44.09           C  
ATOM   3334  C   THR B 196      87.053  88.978 -10.271  1.00 44.09           C  
ATOM   3335  O   THR B 196      86.782  87.787 -10.115  1.00 44.09           O  
ATOM   3336  N   ASP B 197      86.826  89.628 -11.408  1.00  0.00           N  
ATOM   3337  CA  ASP B 197      86.235  88.964 -12.564  1.00  0.00           C  
ATOM   3338  CB  ASP B 197      85.554  89.983 -13.483  1.00  0.00           C  
ATOM   3339  CG  ASP B 197      86.510  91.049 -13.986  1.00  0.00           C  
ATOM   3340  OD1 ASP B 197      87.690  91.040 -13.574  1.00  0.00           O  
ATOM   3341  OD2 ASP B 197      86.081  91.898 -14.794  1.00  0.00           O  
ATOM   3342  C   ASP B 197      87.277  88.164 -13.341  1.00  0.00           C  
ATOM   3343  O   ASP B 197      87.430  88.334 -14.550  1.00  0.00           O  
ATOM   3344  N   LEU B 198      87.987  87.288 -12.637  1.00 90.13           N  
ATOM   3345  CA  LEU B 198      89.036  86.485 -13.252  1.00 90.13           C  
ATOM   3346  CB  LEU B 198      90.385  86.774 -12.592  1.00 90.13           C  
ATOM   3347  CG  LEU B 198      90.787  88.246 -12.490  1.00 90.13           C  
ATOM   3348  CD1 LEU B 198      92.169  88.384 -11.868  1.00 90.13           C  
ATOM   3349  CD2 LEU B 198      90.743  88.914 -13.855  1.00 90.13           C  
ATOM   3350  C   LEU B 198      88.721  84.995 -13.161  1.00 90.13           C  
ATOM   3351  O   LEU B 198      87.639  84.605 -12.721  1.00 90.13           O  
ATOM   3352  N   ASP B 199      89.674  84.170 -13.580  1.00 49.05           N  
ATOM   3353  CA  ASP B 199      89.511  82.721 -13.537  1.00 49.05           C  
ATOM   3354  CB  ASP B 199      88.652  82.239 -14.709  1.00 49.05           C  
ATOM   3355  CG  ASP B 199      89.240  82.610 -16.059  1.00 49.05           C  
ATOM   3356  OD1 ASP B 199      90.285  83.292 -16.092  1.00 49.05           O  
ATOM   3357  OD2 ASP B 199      88.653  82.218 -17.090  1.00 49.05           O  
ATOM   3358  C   ASP B 199      90.863  82.015 -13.547  1.00 49.05           C  
ATOM   3359  O   ASP B 199      91.900  82.641 -13.766  1.00 49.05           O  
ATOM   3360  N   LYS B 200      90.844  80.709 -13.306  1.00 17.17           N  
ATOM   3361  CA  LYS B 200      92.067  79.916 -13.293  1.00 17.17           C  
ATOM   3362  CB  LYS B 200      92.415  79.490 -11.865  1.00 17.17           C  
ATOM   3363  CG  LYS B 200      91.338  78.663 -11.183  1.00 17.17           C  
ATOM   3364  CD  LYS B 200      91.755  78.264  -9.777  1.00 17.17           C  
ATOM   3365  CE  LYS B 200      92.005  79.484  -8.907  1.00 17.17           C  
ATOM   3366  NZ  LYS B 200      92.428  79.107  -7.530  1.00 17.17           N  
ATOM   3367  C   LYS B 200      91.933  78.689 -14.188  1.00 17.17           C  
ATOM   3368  O   LYS B 200      90.825  78.249 -14.492  1.00 17.17           O  
ATOM   3369  N   LEU B 201      93.069  78.143 -14.610  1.00 35.62           N  
ATOM   3370  CA  LEU B 201      93.078  76.956 -15.455  1.00 35.62           C  
ATOM   3371  CB  LEU B 201      93.698  77.271 -16.820  1.00 35.62           C  
ATOM   3372  CG  LEU B 201      93.653  76.179 -17.895  1.00 35.62           C  
ATOM   3373  CD1 LEU B 201      94.807  75.194 -17.753  1.00 35.62           C  
ATOM   3374  CD2 LEU B 201      92.311  75.457 -17.882  1.00 35.62           C  
ATOM   3375  C   LEU B 201      93.829  75.816 -14.775  1.00 35.62           C  
ATOM   3376  O   LEU B 201      95.059  75.788 -14.766  1.00 35.62           O  
ATOM   3377  N   VAL B 202      93.079  74.882 -14.200  1.00 46.64           N  
ATOM   3378  CA  VAL B 202      93.670  73.733 -13.527  1.00 46.64           C  
ATOM   3379  CB  VAL B 202      93.062  73.522 -12.128  1.00 46.64           C  
ATOM   3380  CG1 VAL B 202      93.727  72.343 -11.433  1.00 46.64           C  
ATOM   3381  CG2 VAL B 202      93.204  74.786 -11.294  1.00 46.64           C  
ATOM   3382  C   VAL B 202      93.479  72.469 -14.357  1.00 46.64           C  
ATOM   3383  O   VAL B 202      92.477  71.767 -14.219  1.00 46.64           O  
ATOM   3384  N   ILE B 203      94.446  72.187 -15.224  1.00 87.51           N  
ATOM   3385  CA  ILE B 203      94.374  71.023 -16.099  1.00 87.51           C  
ATOM   3386  CB  ILE B 203      94.881  71.353 -17.519  1.00 87.51           C  
ATOM   3387  CG2 ILE B 203      96.314  71.864 -17.473  1.00 87.51           C  
ATOM   3388  CG1 ILE B 203      94.769  70.127 -18.427  1.00 87.51           C  
ATOM   3389  CD1 ILE B 203      95.221  70.377 -19.849  1.00 87.51           C  
ATOM   3390  C   ILE B 203      95.166  69.847 -15.535  1.00 87.51           C  
ATOM   3391  O   ILE B 203      96.296  70.008 -15.073  1.00 87.51           O  
ATOM   3392  N   GLU B 204      94.559  68.665 -15.568  1.00 34.48           N  
ATOM   3393  CA  GLU B 204      95.212  67.452 -15.092  1.00 34.48           C  
ATOM   3394  CB  GLU B 204      94.359  66.767 -14.022  1.00 34.48           C  
ATOM   3395  CG  GLU B 204      94.116  67.615 -12.785  1.00 34.48           C  
ATOM   3396  CD  GLU B 204      93.265  66.905 -11.750  1.00 34.48           C  
ATOM   3397  OE1 GLU B 204      92.819  65.770 -12.023  1.00 34.48           O  
ATOM   3398  OE2 GLU B 204      93.041  67.481 -10.665  1.00 34.48           O  
ATOM   3399  C   GLU B 204      95.473  66.496 -16.249  1.00 34.48           C  
ATOM   3400  O   GLU B 204      94.999  66.715 -17.364  1.00 34.48           O  
ATOM   3401  N   MET B 205      96.228  65.436 -15.981  1.00 30.53           N  
ATOM   3402  CA  MET B 205      96.566  64.466 -17.016  1.00 30.53           C  
ATOM   3403  CB  MET B 205      97.756  64.959 -17.842  1.00 30.53           C  
ATOM   3404  CG  MET B 205      98.139  64.036 -18.986  1.00 30.53           C  
ATOM   3405  SD  MET B 205      99.609  64.591 -19.868  1.00 30.53           S  
ATOM   3406  CE  MET B 205      99.115  66.247 -20.337  1.00 30.53           C  
ATOM   3407  C   MET B 205      96.875  63.091 -16.433  1.00 30.53           C  
ATOM   3408  O   MET B 205      97.516  62.977 -15.388  1.00 30.53           O  
ATOM   3409  N   GLU B 206      96.413  62.052 -17.120  1.00 72.70           N  
ATOM   3410  CA  GLU B 206      96.703  60.679 -16.729  1.00 72.70           C  
ATOM   3411  CB  GLU B 206      95.409  59.917 -16.439  1.00 72.70           C  
ATOM   3412  CG  GLU B 206      94.548  60.538 -15.349  1.00 72.70           C  
ATOM   3413  CD  GLU B 206      95.206  60.496 -13.983  1.00 72.70           C  
ATOM   3414  OE1 GLU B 206      96.224  59.790 -13.829  1.00 72.70           O  
ATOM   3415  OE2 GLU B 206      94.701  61.169 -13.060  1.00 72.70           O  
ATOM   3416  C   GLU B 206      97.482  59.982 -17.838  1.00 72.70           C  
ATOM   3417  O   GLU B 206      96.947  59.726 -18.916  1.00 72.70           O  
ATOM   3418  N   THR B 207      98.749  59.680 -17.571  1.00 59.38           N  
ATOM   3419  CA  THR B 207      99.610  59.057 -18.569  1.00 59.38           C  
ATOM   3420  CB  THR B 207     100.916  59.852 -18.759  1.00 59.38           C  
ATOM   3421  OG1 THR B 207     100.611  61.237 -18.966  1.00 59.38           O  
ATOM   3422  CG2 THR B 207     101.696  59.324 -19.954  1.00 59.38           C  
ATOM   3423  C   THR B 207      99.944  57.617 -18.192  1.00 59.38           C  
ATOM   3424  O   THR B 207      99.972  57.264 -17.013  1.00 59.38           O  
ATOM   3425  N   ASN B 208     100.194  56.789 -19.201  1.00 66.84           N  
ATOM   3426  CA  ASN B 208     100.526  55.385 -18.983  1.00 66.84           C  
ATOM   3427  CB  ASN B 208     100.571  54.630 -20.315  1.00 66.84           C  
ATOM   3428  CG  ASN B 208     101.552  55.238 -21.301  1.00 66.84           C  
ATOM   3429  OD1 ASN B 208     102.196  56.247 -21.015  1.00 66.84           O  
ATOM   3430  ND2 ASN B 208     101.668  54.624 -22.472  1.00 66.84           N  
ATOM   3431  C   ASN B 208     101.836  55.194 -18.222  1.00 66.84           C  
ATOM   3432  O   ASN B 208     102.035  54.176 -17.560  1.00 66.84           O  
ATOM   3433  N   GLY B 209     102.725  56.177 -18.321  1.00 48.37           N  
ATOM   3434  CA  GLY B 209     104.004  56.116 -17.639  1.00 48.37           C  
ATOM   3435  C   GLY B 209     105.184  56.236 -18.584  1.00 48.37           C  
ATOM   3436  O   GLY B 209     106.325  56.395 -18.150  1.00 48.37           O  
ATOM   3437  N   THR B 210     104.909  56.158 -19.882  1.00 48.35           N  
ATOM   3438  CA  THR B 210     105.953  56.265 -20.894  1.00 48.35           C  
ATOM   3439  CB  THR B 210     105.403  55.994 -22.306  1.00 48.35           C  
ATOM   3440  OG1 THR B 210     104.824  54.684 -22.352  1.00 48.35           O  
ATOM   3441  CG2 THR B 210     106.514  56.088 -23.340  1.00 48.35           C  
ATOM   3442  C   THR B 210     106.601  57.646 -20.864  1.00 48.35           C  
ATOM   3443  O   THR B 210     107.815  57.778 -21.025  1.00 48.35           O  
ATOM   3444  N   ILE B 211     105.783  58.672 -20.656  1.00 68.05           N  
ATOM   3445  CA  ILE B 211     106.273  60.044 -20.592  1.00 68.05           C  
ATOM   3446  CB  ILE B 211     106.085  60.774 -21.938  1.00 68.05           C  
ATOM   3447  CG2 ILE B 211     104.617  60.787 -22.341  1.00 68.05           C  
ATOM   3448  CG1 ILE B 211     106.637  62.199 -21.857  1.00 68.05           C  
ATOM   3449  CD1 ILE B 211     108.117  62.264 -21.548  1.00 68.05           C  
ATOM   3450  C   ILE B 211     105.570  60.826 -19.487  1.00 68.05           C  
ATOM   3451  O   ILE B 211     104.357  60.718 -19.311  1.00 68.05           O  
ATOM   3452  N   ASP B 212     106.341  61.609 -18.738  1.00  0.02           N  
ATOM   3453  CA  ASP B 212     105.789  62.417 -17.658  1.00  0.02           C  
ATOM   3454  CB  ASP B 212     106.913  62.995 -16.795  1.00  0.02           C  
ATOM   3455  CG  ASP B 212     106.400  63.658 -15.530  1.00  0.02           C  
ATOM   3456  OD1 ASP B 212     105.615  64.623 -15.633  1.00  0.02           O  
ATOM   3457  OD2 ASP B 212     106.789  63.216 -14.428  1.00  0.02           O  
ATOM   3458  C   ASP B 212     104.920  63.537 -18.222  1.00  0.02           C  
ATOM   3459  O   ASP B 212     105.320  64.224 -19.161  1.00  0.02           O  
ATOM   3460  N   PRO B 213     103.721  63.718 -17.647  1.00 81.93           N  
ATOM   3461  CA  PRO B 213     102.761  64.736 -18.089  1.00 81.93           C  
ATOM   3462  CD  PRO B 213     103.202  62.921 -16.521  1.00 81.93           C  
ATOM   3463  CB  PRO B 213     101.701  64.714 -16.986  1.00 81.93           C  
ATOM   3464  CG  PRO B 213     101.759  63.330 -16.446  1.00 81.93           C  
ATOM   3465  C   PRO B 213     103.381  66.127 -18.193  1.00 81.93           C  
ATOM   3466  O   PRO B 213     102.882  66.964 -18.946  1.00 81.93           O  
ATOM   3467  N   GLU B 214     104.453  66.367 -17.445  1.00 82.30           N  
ATOM   3468  CA  GLU B 214     105.137  67.656 -17.477  1.00 82.30           C  
ATOM   3469  CB  GLU B 214     106.242  67.707 -16.420  1.00 82.30           C  
ATOM   3470  CG  GLU B 214     107.012  69.018 -16.393  1.00 82.30           C  
ATOM   3471  CD  GLU B 214     108.099  69.035 -15.336  1.00 82.30           C  
ATOM   3472  OE1 GLU B 214     108.151  68.091 -14.519  1.00 82.30           O  
ATOM   3473  OE2 GLU B 214     108.902  69.992 -15.321  1.00 82.30           O  
ATOM   3474  C   GLU B 214     105.719  67.933 -18.859  1.00 82.30           C  
ATOM   3475  O   GLU B 214     105.587  69.036 -19.389  1.00 82.30           O  
ATOM   3476  N   GLU B 215     106.365  66.926 -19.438  1.00 75.10           N  
ATOM   3477  CA  GLU B 215     106.943  67.055 -20.771  1.00 75.10           C  
ATOM   3478  CB  GLU B 215     108.033  66.004 -20.995  1.00 75.10           C  
ATOM   3479  CG  GLU B 215     109.297  66.229 -20.178  1.00 75.10           C  
ATOM   3480  CD  GLU B 215     109.069  66.072 -18.688  1.00 75.10           C  
ATOM   3481  OE1 GLU B 215     109.059  67.097 -17.975  1.00 75.10           O  
ATOM   3482  OE2 GLU B 215     108.897  64.923 -18.229  1.00 75.10           O  
ATOM   3483  C   GLU B 215     105.868  66.934 -21.846  1.00 75.10           C  
ATOM   3484  O   GLU B 215     106.117  67.206 -23.020  1.00 75.10           O  
ATOM   3485  N   ALA B 216     104.671  66.526 -21.436  1.00 35.49           N  
ATOM   3486  CA  ALA B 216     103.555  66.381 -22.362  1.00 35.49           C  
ATOM   3487  CB  ALA B 216     102.521  65.418 -21.801  1.00 35.49           C  
ATOM   3488  C   ALA B 216     102.918  67.731 -22.669  1.00 35.49           C  
ATOM   3489  O   ALA B 216     102.661  68.057 -23.828  1.00 35.49           O  
ATOM   3490  N   ILE B 217     102.667  68.513 -21.625  1.00 97.33           N  
ATOM   3491  CA  ILE B 217     102.058  69.829 -21.783  1.00 97.33           C  
ATOM   3492  CB  ILE B 217     101.661  70.439 -20.426  1.00 97.33           C  
ATOM   3493  CG2 ILE B 217     100.648  69.552 -19.718  1.00 97.33           C  
ATOM   3494  CG1 ILE B 217     102.900  70.652 -19.553  1.00 97.33           C  
ATOM   3495  CD1 ILE B 217     102.604  71.294 -18.216  1.00 97.33           C  
ATOM   3496  C   ILE B 217     102.995  70.788 -22.510  1.00 97.33           C  
ATOM   3497  O   ILE B 217     102.553  71.775 -23.098  1.00 97.33           O  
ATOM   3498  N   ARG B 218     104.290  70.492 -22.466  1.00 64.97           N  
ATOM   3499  CA  ARG B 218     105.285  71.316 -23.141  1.00 64.97           C  
ATOM   3500  CB  ARG B 218     106.672  71.094 -22.533  1.00 64.97           C  
ATOM   3501  CG  ARG B 218     106.769  71.470 -21.063  1.00 64.97           C  
ATOM   3502  CD  ARG B 218     108.182  71.291 -20.529  1.00 64.97           C  
ATOM   3503  NE  ARG B 218     109.136  72.187 -21.178  1.00 64.97           N  
ATOM   3504  CZ  ARG B 218     109.904  71.844 -22.207  1.00 64.97           C  
ATOM   3505  NH1 ARG B 218     109.835  70.618 -22.709  1.00 64.97           N  
ATOM   3506  NH2 ARG B 218     110.743  72.725 -22.734  1.00 64.97           N  
ATOM   3507  C   ARG B 218     105.309  71.026 -24.637  1.00 64.97           C  
ATOM   3508  O   ARG B 218     105.507  71.929 -25.450  1.00 64.97           O  
ATOM   3509  N   ARG B 219     105.109  69.762 -24.995  1.00 90.01           N  
ATOM   3510  CA  ARG B 219     105.045  69.368 -26.397  1.00 90.01           C  
ATOM   3511  CB  ARG B 219     105.073  67.845 -26.533  1.00 90.01           C  
ATOM   3512  CG  ARG B 219     106.400  67.210 -26.149  1.00 90.01           C  
ATOM   3513  CD  ARG B 219     107.521  67.684 -27.061  1.00 90.01           C  
ATOM   3514  NE  ARG B 219     108.800  67.064 -26.728  1.00 90.01           N  
ATOM   3515  CZ  ARG B 219     109.933  67.292 -27.383  1.00 90.01           C  
ATOM   3516  NH1 ARG B 219     109.950  68.128 -28.411  1.00 90.01           N  
ATOM   3517  NH2 ARG B 219     111.051  66.683 -27.010  1.00 90.01           N  
ATOM   3518  C   ARG B 219     103.790  69.932 -27.051  1.00 90.01           C  
ATOM   3519  O   ARG B 219     103.738  70.115 -28.267  1.00 90.01           O  
ATOM   3520  N   ALA B 220     102.778  70.208 -26.234  1.00 35.66           N  
ATOM   3521  CA  ALA B 220     101.536  70.792 -26.723  1.00 35.66           C  
ATOM   3522  CB  ALA B 220     100.392  70.477 -25.774  1.00 35.66           C  
ATOM   3523  C   ALA B 220     101.686  72.299 -26.898  1.00 35.66           C  
ATOM   3524  O   ALA B 220     100.822  72.955 -27.479  1.00 35.66           O  
ATOM   3525  N   ALA B 221     102.787  72.839 -26.388  1.00 40.33           N  
ATOM   3526  CA  ALA B 221     103.061  74.267 -26.494  1.00 40.33           C  
ATOM   3527  CB  ALA B 221     103.802  74.758 -25.261  1.00 40.33           C  
ATOM   3528  C   ALA B 221     103.859  74.577 -27.756  1.00 40.33           C  
ATOM   3529  O   ALA B 221     103.594  75.563 -28.442  1.00 40.33           O  
ATOM   3530  N   THR B 222     104.837  73.728 -28.055  1.00  1.39           N  
ATOM   3531  CA  THR B 222     105.673  73.907 -29.236  1.00  1.39           C  
ATOM   3532  CB  THR B 222     106.973  73.086 -29.141  1.00  1.39           C  
ATOM   3533  OG1 THR B 222     107.717  73.220 -30.358  1.00  1.39           O  
ATOM   3534  CG2 THR B 222     106.661  71.617 -28.901  1.00  1.39           C  
ATOM   3535  C   THR B 222     104.923  73.531 -30.512  1.00  1.39           C  
ATOM   3536  O   THR B 222     105.198  74.068 -31.585  1.00  1.39           O  
ATOM   3537  N   ILE B 223     103.976  72.606 -30.387  1.00 93.32           N  
ATOM   3538  CA  ILE B 223     103.147  72.203 -31.518  1.00 93.32           C  
ATOM   3539  CB  ILE B 223     102.481  70.832 -31.279  1.00 93.32           C  
ATOM   3540  CG2 ILE B 223     101.130  70.765 -31.971  1.00 93.32           C  
ATOM   3541  CG1 ILE B 223     103.378  69.706 -31.798  1.00 93.32           C  
ATOM   3542  CD1 ILE B 223     104.755  69.673 -31.176  1.00 93.32           C  
ATOM   3543  C   ILE B 223     102.076  73.252 -31.804  1.00 93.32           C  
ATOM   3544  O   ILE B 223     101.776  73.548 -32.961  1.00 93.32           O  
ATOM   3545  N   LEU B 224     101.507  73.816 -30.744  1.00 50.22           N  
ATOM   3546  CA  LEU B 224     100.497  74.857 -30.885  1.00 50.22           C  
ATOM   3547  CB  LEU B 224      99.754  75.064 -29.563  1.00 50.22           C  
ATOM   3548  CG  LEU B 224      98.598  76.068 -29.569  1.00 50.22           C  
ATOM   3549  CD1 LEU B 224      97.553  75.678 -30.604  1.00 50.22           C  
ATOM   3550  CD2 LEU B 224      97.974  76.176 -28.186  1.00 50.22           C  
ATOM   3551  C   LEU B 224     101.136  76.164 -31.342  1.00 50.22           C  
ATOM   3552  O   LEU B 224     100.458  77.051 -31.859  1.00 50.22           O  
ATOM   3553  N   ALA B 225     102.447  76.272 -31.151  1.00 28.97           N  
ATOM   3554  CA  ALA B 225     103.182  77.473 -31.534  1.00 28.97           C  
ATOM   3555  CB  ALA B 225     104.381  77.675 -30.621  1.00 28.97           C  
ATOM   3556  C   ALA B 225     103.624  77.417 -32.992  1.00 28.97           C  
ATOM   3557  O   ALA B 225     103.539  78.412 -33.713  1.00 28.97           O  
ATOM   3558  N   GLU B 226     104.098  76.252 -33.423  1.00 73.09           N  
ATOM   3559  CA  GLU B 226     104.558  76.077 -34.797  1.00 73.09           C  
ATOM   3560  CB  GLU B 226     105.170  74.688 -34.991  1.00 73.09           C  
ATOM   3561  CG  GLU B 226     104.198  73.542 -34.770  1.00 73.09           C  
ATOM   3562  CD  GLU B 226     104.841  72.186 -34.980  1.00 73.09           C  
ATOM   3563  OE1 GLU B 226     106.060  72.139 -35.244  1.00 73.09           O  
ATOM   3564  OE2 GLU B 226     104.126  71.166 -34.881  1.00 73.09           O  
ATOM   3565  C   GLU B 226     103.421  76.298 -35.788  1.00 73.09           C  
ATOM   3566  O   GLU B 226     103.651  76.674 -36.938  1.00 73.09           O  
ATOM   3567  N   GLN B 227     102.193  76.060 -35.336  1.00 51.85           N  
ATOM   3568  CA  GLN B 227     101.017  76.282 -36.167  1.00 51.85           C  
ATOM   3569  CB  GLN B 227      99.790  75.608 -35.550  1.00 51.85           C  
ATOM   3570  CG  GLN B 227      99.924  74.103 -35.391  1.00 51.85           C  
ATOM   3571  CD  GLN B 227      98.712  73.477 -34.731  1.00 51.85           C  
ATOM   3572  OE1 GLN B 227      97.703  74.143 -34.498  1.00 51.85           O  
ATOM   3573  NE2 GLN B 227      98.805  72.188 -34.426  1.00 51.85           N  
ATOM   3574  C   GLN B 227     100.765  77.775 -36.340  1.00 51.85           C  
ATOM   3575  O   GLN B 227     100.275  78.216 -37.380  1.00 51.85           O  
ATOM   3576  N   LEU B 228     101.104  78.547 -35.313  1.00 69.65           N  
ATOM   3577  CA  LEU B 228     100.953  79.995 -35.358  1.00 69.65           C  
ATOM   3578  CB  LEU B 228     100.951  80.579 -33.944  1.00 69.65           C  
ATOM   3579  CG  LEU B 228      99.838  80.099 -33.011  1.00 69.65           C  
ATOM   3580  CD1 LEU B 228     100.009  80.693 -31.622  1.00 69.65           C  
ATOM   3581  CD2 LEU B 228      98.470  80.443 -33.582  1.00 69.65           C  
ATOM   3582  C   LEU B 228     102.068  80.627 -36.183  1.00 69.65           C  
ATOM   3583  O   LEU B 228     101.945  81.760 -36.648  1.00 69.65           O  
ATOM   3584  N   GLU B 229     103.156  79.885 -36.359  1.00 59.57           N  
ATOM   3585  CA  GLU B 229     104.290  80.358 -37.145  1.00 59.57           C  
ATOM   3586  CB  GLU B 229     105.570  79.629 -36.732  1.00 59.57           C  
ATOM   3587  CG  GLU B 229     105.964  79.838 -35.278  1.00 59.57           C  
ATOM   3588  CD  GLU B 229     107.237  79.103 -34.906  1.00 59.57           C  
ATOM   3589  OE1 GLU B 229     107.785  78.386 -35.769  1.00 59.57           O  
ATOM   3590  OE2 GLU B 229     107.689  79.242 -33.750  1.00 59.57           O  
ATOM   3591  C   GLU B 229     104.036  80.169 -38.636  1.00 59.57           C  
ATOM   3592  O   GLU B 229     104.880  80.505 -39.467  1.00 59.57           O  
ATOM   3593  N   ALA B 230     102.868  79.629 -38.969  1.00 80.39           N  
ATOM   3594  CA  ALA B 230     102.496  79.403 -40.360  1.00 80.39           C  
ATOM   3595  CB  ALA B 230     101.650  78.146 -40.486  1.00 80.39           C  
ATOM   3596  C   ALA B 230     101.753  80.607 -40.931  1.00 80.39           C  
ATOM   3597  O   ALA B 230     101.473  80.666 -42.128  1.00 80.39           O  
ATOM   3598  N   PHE B 231     101.437  81.565 -40.065  1.00 87.14           N  
ATOM   3599  CA  PHE B 231     100.746  82.779 -40.484  1.00 87.14           C  
ATOM   3600  CB  PHE B 231      99.864  83.313 -39.353  1.00 87.14           C  
ATOM   3601  CG  PHE B 231      98.776  82.365 -38.933  1.00 87.14           C  
ATOM   3602  CD1 PHE B 231      97.521  82.428 -39.515  1.00 87.14           C  
ATOM   3603  CD2 PHE B 231      99.009  81.413 -37.955  1.00 87.14           C  
ATOM   3604  CE1 PHE B 231      96.519  81.557 -39.130  1.00 87.14           C  
ATOM   3605  CE2 PHE B 231      98.011  80.540 -37.566  1.00 87.14           C  
ATOM   3606  CZ  PHE B 231      96.764  80.612 -38.154  1.00 87.14           C  
ATOM   3607  C   PHE B 231     101.741  83.848 -40.923  1.00 87.14           C  
ATOM   3608  O   PHE B 231     101.499  85.043 -40.754  1.00 87.14           O  
ATOM   3609  N   VAL B 232     102.862  83.408 -41.487  1.00 72.37           N  
ATOM   3610  CA  VAL B 232     103.901  84.321 -41.947  1.00 72.37           C  
ATOM   3611  CB  VAL B 232     105.305  83.815 -41.563  1.00 72.37           C  
ATOM   3612  CG1 VAL B 232     106.374  84.748 -42.112  1.00 72.37           C  
ATOM   3613  CG2 VAL B 232     105.427  83.682 -40.053  1.00 72.37           C  
ATOM   3614  C   VAL B 232     103.835  84.515 -43.458  1.00 72.37           C  
ATOM   3615  O   VAL B 232     103.948  85.635 -43.955  1.00 72.37           O  
ATOM   3616  N   ASP B 233     103.651  83.416 -44.182  1.00 61.28           N  
ATOM   3617  CA  ASP B 233     103.580  83.461 -45.638  1.00 61.28           C  
ATOM   3618  CB  ASP B 233     104.208  82.205 -46.246  1.00 61.28           C  
ATOM   3619  CG  ASP B 233     105.684  82.078 -45.926  1.00 61.28           C  
ATOM   3620  OD1 ASP B 233     106.244  83.013 -45.315  1.00 61.28           O  
ATOM   3621  OD2 ASP B 233     106.285  81.044 -46.286  1.00 61.28           O  
ATOM   3622  C   ASP B 233     102.141  83.614 -46.122  1.00 61.28           C  
ATOM   3623  O   ASP B 233     101.355  82.667 -46.073  1.00 61.28           O  
ATOM   3624  N   LEU B 234     101.805  84.812 -46.589  1.00 88.22           N  
ATOM   3625  CA  LEU B 234     100.467  85.089 -47.100  1.00 88.22           C  
ATOM   3626  CB  LEU B 234      99.907  86.377 -46.489  1.00 88.22           C  
ATOM   3627  CG  LEU B 234      99.527  86.363 -45.005  1.00 88.22           C  
ATOM   3628  CD1 LEU B 234     100.750  86.174 -44.121  1.00 88.22           C  
ATOM   3629  CD2 LEU B 234      98.794  87.643 -44.633  1.00 88.22           C  
ATOM   3630  C   LEU B 234     100.476  85.192 -48.622  1.00 88.22           C  
ATOM   3631  O   LEU B 234     101.389  85.772 -49.209  1.00 88.22           O  
ATOM   3632  N   ARG B 235      99.454  84.625 -49.254  1.00 98.44           N  
ATOM   3633  CA  ARG B 235      99.345  84.647 -50.708  1.00 98.44           C  
ATOM   3634  CB  ARG B 235      99.031  83.248 -51.241  1.00 98.44           C  
ATOM   3635  CG  ARG B 235      98.918  83.171 -52.755  1.00 98.44           C  
ATOM   3636  CD  ARG B 235      98.566  81.765 -53.212  1.00 98.44           C  
ATOM   3637  NE  ARG B 235      99.575  80.789 -52.809  1.00 98.44           N  
ATOM   3638  CZ  ARG B 235     100.627  80.454 -53.549  1.00 98.44           C  
ATOM   3639  NH1 ARG B 235     100.813  81.017 -54.735  1.00 98.44           N  
ATOM   3640  NH2 ARG B 235     101.495  79.556 -53.103  1.00 98.44           N  
ATOM   3641  C   ARG B 235      98.277  85.635 -51.163  1.00 98.44           C  
ATOM   3642  O   ARG B 235      97.311  85.897 -50.446  1.00 98.44           O  
ATOM   3643  OXT ARG B 235      98.351  86.193 -52.258  1.00 98.44           O  
TER    3644      ARG B 235                                                      
ATOM   3645  N   LYS C   8      47.092  98.127 -59.551  1.00  0.00           N  
ATOM   3646  CA  LYS C   8      47.310  96.834 -58.913  1.00  0.00           C  
ATOM   3647  C   LYS C   8      47.006  96.898 -57.420  1.00  0.00           C  
ATOM   3648  O   LYS C   8      47.608  97.683 -56.687  1.00  0.00           O  
ATOM   3649  CB  LYS C   8      48.748  96.362 -59.138  1.00  0.00           C  
ATOM   3650  CG  LYS C   8      49.124  96.192 -60.602  1.00  0.00           C  
ATOM   3651  CD  LYS C   8      50.562  95.722 -60.752  1.00  0.00           C  
ATOM   3652  CE  LYS C   8      50.937  95.550 -62.215  1.00  0.00           C  
ATOM   3653  NZ  LYS C   8      52.344  95.091 -62.377  1.00  0.00           N  
ATOM   3654  N   LYS C   9      46.069  96.066 -56.976  1.00  0.00           N  
ATOM   3655  CA  LYS C   9      45.682  96.027 -55.571  1.00  0.00           C  
ATOM   3656  C   LYS C   9      45.775  94.611 -55.013  1.00  0.00           C  
ATOM   3657  O   LYS C   9      45.329  93.654 -55.645  1.00  0.00           O  
ATOM   3658  CB  LYS C   9      44.262  96.568 -55.392  1.00  0.00           C  
ATOM   3659  CG  LYS C   9      44.081  98.005 -55.854  1.00  0.00           C  
ATOM   3660  CD  LYS C   9      42.649  98.472 -55.654  1.00  0.00           C  
ATOM   3661  CE  LYS C   9      42.465  99.908 -56.119  1.00  0.00           C  
ATOM   3662  NZ  LYS C   9      41.065 100.378 -55.930  1.00  0.00           N  
ATOM   3663  N   ARG C  10      46.359  94.485 -53.826  1.00  0.00           N  
ATOM   3664  CA  ARG C  10      46.504  93.186 -53.178  1.00  0.00           C  
ATOM   3665  C   ARG C  10      46.081  93.240 -51.714  1.00  0.00           C  
ATOM   3666  O   ARG C  10      45.458  94.206 -51.272  1.00  0.00           O  
ATOM   3667  CB  ARG C  10      47.947  92.688 -53.289  1.00  0.00           C  
ATOM   3668  CG  ARG C  10      48.400  92.399 -54.711  1.00  0.00           C  
ATOM   3669  CD  ARG C  10      49.819  91.853 -54.737  1.00  0.00           C  
ATOM   3670  NE  ARG C  10      50.243  91.494 -56.087  1.00  0.00           N  
ATOM   3671  CZ  ARG C  10      51.430  90.977 -56.384  1.00  0.00           C  
ATOM   3672  NH1 ARG C  10      52.318  90.755 -55.424  1.00  0.00           N  
ATOM   3673  NH2 ARG C  10      51.731  90.680 -57.641  1.00  0.00           N  
ATOM   3674  N   ILE C  11      46.425  92.196 -50.968  1.00  0.00           N  
ATOM   3675  CA  ILE C  11      46.079  92.111 -49.555  1.00  0.00           C  
ATOM   3676  C   ILE C  11      47.251  92.570 -48.691  1.00  0.00           C  
ATOM   3677  O   ILE C  11      48.394  92.595 -49.147  1.00  0.00           O  
ATOM   3678  CB  ILE C  11      45.682  90.674 -49.162  1.00  0.00           C  
ATOM   3679  CG1 ILE C  11      44.703  90.093 -50.185  1.00  0.00           C  
ATOM   3680  CG2 ILE C  11      45.078  90.641 -47.765  1.00  0.00           C  
ATOM   3681  CD1 ILE C  11      43.412  90.873 -50.306  1.00  0.00           C  
ATOM   3682  N   ARG C  12      46.961  92.935 -47.446  1.00  0.00           N  
ATOM   3683  CA  ARG C  12      47.989  93.390 -46.517  1.00  0.00           C  
ATOM   3684  C   ARG C  12      49.065  92.329 -46.305  1.00  0.00           C  
ATOM   3685  O   ARG C  12      50.170  92.634 -45.855  1.00  0.00           O  
ATOM   3686  CB  ARG C  12      47.363  93.777 -45.176  1.00  0.00           C  
ATOM   3687  CG  ARG C  12      46.322  94.880 -45.271  1.00  0.00           C  
ATOM   3688  CD  ARG C  12      45.731  95.200 -43.908  1.00  0.00           C  
ATOM   3689  NE  ARG C  12      44.725  96.255 -43.981  1.00  0.00           N  
ATOM   3690  CZ  ARG C  12      44.054  96.722 -42.933  1.00  0.00           C  
ATOM   3691  NH1 ARG C  12      44.281  96.226 -41.725  1.00  0.00           N  
ATOM   3692  NH2 ARG C  12      43.156  97.685 -43.093  1.00  0.00           N  
ATOM   3693  N   LYS C  13      48.732  91.083 -46.631  1.00  0.00           N  
ATOM   3694  CA  LYS C  13      49.664  89.968 -46.490  1.00  0.00           C  
ATOM   3695  C   LYS C  13      50.129  89.796 -45.047  1.00  0.00           C  
ATOM   3696  O   LYS C  13      51.178  90.308 -44.657  1.00  0.00           O  
ATOM   3697  CB  LYS C  13      50.868  90.149 -47.417  1.00  0.00           C  
ATOM   3698  CG  LYS C  13      50.511  90.198 -48.893  1.00  0.00           C  
ATOM   3699  CD  LYS C  13      51.747  90.384 -49.756  1.00  0.00           C  
ATOM   3700  CE  LYS C  13      51.388  90.428 -51.232  1.00  0.00           C  
ATOM   3701  NZ  LYS C  13      52.589  90.617 -52.090  1.00  0.00           N  
ATOM   3702  N   ASP C  14      49.340  89.069 -44.262  1.00  0.00           N  
ATOM   3703  CA  ASP C  14      49.671  88.817 -42.864  1.00  0.00           C  
ATOM   3704  C   ASP C  14      49.074  87.498 -42.384  1.00  0.00           C  
ATOM   3705  O   ASP C  14      48.273  86.878 -43.083  1.00  0.00           O  
ATOM   3706  CB  ASP C  14      49.189  89.971 -41.980  1.00  0.00           C  
ATOM   3707  CG  ASP C  14      47.691  90.196 -42.074  1.00  0.00           C  
ATOM   3708  OD1 ASP C  14      47.020  89.463 -42.831  1.00  0.00           O  
ATOM   3709  OD2 ASP C  14      47.184  91.110 -41.390  1.00  0.00           O  
ATOM   3710  N   PHE C  15      49.471  87.074 -41.189  1.00  0.00           N  
ATOM   3711  CA  PHE C  15      48.973  85.829 -40.615  1.00  0.00           C  
ATOM   3712  C   PHE C  15      47.558  85.998 -40.074  1.00  0.00           C  
ATOM   3713  O   PHE C  15      47.282  86.923 -39.310  1.00  0.00           O  
ATOM   3714  CB  PHE C  15      49.905  85.337 -39.507  1.00  0.00           C  
ATOM   3715  CG  PHE C  15      51.296  85.025 -39.980  1.00  0.00           C  
ATOM   3716  CD1 PHE C  15      51.629  83.748 -40.399  1.00  0.00           C  
ATOM   3717  CD2 PHE C  15      52.270  86.009 -40.007  1.00  0.00           C  
ATOM   3718  CE1 PHE C  15      52.908  83.459 -40.835  1.00  0.00           C  
ATOM   3719  CE2 PHE C  15      53.549  85.726 -40.442  1.00  0.00           C  
ATOM   3720  CZ  PHE C  15      53.869  84.448 -40.857  1.00  0.00           C  
ATOM   3721  N   GLY C  16      46.665  85.099 -40.474  1.00  0.00           N  
ATOM   3722  CA  GLY C  16      45.283  85.149 -40.035  1.00  0.00           C  
ATOM   3723  C   GLY C  16      44.452  86.121 -40.850  1.00  0.00           C  
ATOM   3724  O   GLY C  16      44.544  87.335 -40.668  1.00  0.00           O  
ATOM   3725  N   LYS C  17      43.638  85.583 -41.753  1.00  0.00           N  
ATOM   3726  CA  LYS C  17      42.787  86.406 -42.605  1.00  0.00           C  
ATOM   3727  C   LYS C  17      41.558  86.904 -41.853  1.00  0.00           C  
ATOM   3728  O   LYS C  17      40.451  86.403 -42.052  1.00  0.00           O  
ATOM   3729  CB  LYS C  17      42.361  85.625 -43.851  1.00  0.00           C  
ATOM   3730  CG  LYS C  17      43.507  85.230 -44.777  1.00  0.00           C  
ATOM   3731  CD  LYS C  17      43.811  86.311 -45.810  1.00  0.00           C  
ATOM   3732  CE  LYS C  17      44.442  87.544 -45.183  1.00  0.00           C  
ATOM   3733  NZ  LYS C  17      45.723  87.224 -44.495  1.00  0.00           N  
ATOM   3734  N   ARG C  18      41.759  87.895 -40.990  1.00  0.00           N  
ATOM   3735  CA  ARG C  18      40.666  88.475 -40.220  1.00  0.00           C  
ATOM   3736  C   ARG C  18      40.758  89.997 -40.215  1.00  0.00           C  
ATOM   3737  O   ARG C  18      41.224  90.592 -39.243  1.00  0.00           O  
ATOM   3738  CB  ARG C  18      40.676  87.939 -38.787  1.00  0.00           C  
ATOM   3739  CG  ARG C  18      39.465  88.344 -37.962  1.00  0.00           C  
ATOM   3740  CD  ARG C  18      38.180  87.814 -38.576  1.00  0.00           C  
ATOM   3741  NE  ARG C  18      37.006  88.173 -37.786  1.00  0.00           N  
ATOM   3742  CZ  ARG C  18      35.762  87.824 -38.097  1.00  0.00           C  
ATOM   3743  NH1 ARG C  18      35.526  87.102 -39.184  1.00  0.00           N  
ATOM   3744  NH2 ARG C  18      34.753  88.194 -37.321  1.00  0.00           N  
ATOM   3745  N   PRO C  19      40.316  90.632 -41.311  1.00  0.00           N  
ATOM   3746  CA  PRO C  19      40.353  92.090 -41.463  1.00  0.00           C  
ATOM   3747  C   PRO C  19      39.580  92.802 -40.357  1.00  0.00           C  
ATOM   3748  O   PRO C  19      38.446  92.428 -40.058  1.00  0.00           O  
ATOM   3749  CB  PRO C  19      39.662  92.318 -42.811  1.00  0.00           C  
ATOM   3750  CG  PRO C  19      39.836  91.037 -43.549  1.00  0.00           C  
ATOM   3751  CD  PRO C  19      39.769  89.965 -42.505  1.00  0.00           C  
ATOM   3752  N   GLN C  20      40.195  93.817 -39.759  1.00  0.00           N  
ATOM   3753  CA  GLN C  20      39.548  94.592 -38.706  1.00  0.00           C  
ATOM   3754  C   GLN C  20      38.840  95.817 -39.279  1.00  0.00           C  
ATOM   3755  O   GLN C  20      39.476  96.814 -39.619  1.00  0.00           O  
ATOM   3756  CB  GLN C  20      40.565  95.006 -37.639  1.00  0.00           C  
ATOM   3757  CG  GLN C  20      41.816  95.672 -38.190  1.00  0.00           C  
ATOM   3758  CD  GLN C  20      42.801  96.052 -37.102  1.00  0.00           C  
ATOM   3759  NE2 GLN C  20      43.924  96.638 -37.499  1.00  0.00           N  
ATOM   3760  OE1 GLN C  20      42.555  95.821 -35.918  1.00  0.00           O  
ATOM   3761  N   VAL C  21      37.518  95.732 -39.384  1.00  0.00           N  
ATOM   3762  CA  VAL C  21      36.722  96.819 -39.943  1.00  0.00           C  
ATOM   3763  C   VAL C  21      36.518  97.943 -38.931  1.00  0.00           C  
ATOM   3764  O   VAL C  21      36.507  99.121 -39.292  1.00  0.00           O  
ATOM   3765  CB  VAL C  21      35.350  96.316 -40.441  1.00  0.00           C  
ATOM   3766  CG1 VAL C  21      34.613  95.585 -39.328  1.00  0.00           C  
ATOM   3767  CG2 VAL C  21      34.518  97.474 -40.974  1.00  0.00           C  
ATOM   3768  N   LEU C  22      36.362  97.575 -37.664  1.00  0.00           N  
ATOM   3769  CA  LEU C  22      36.141  98.552 -36.605  1.00  0.00           C  
ATOM   3770  C   LEU C  22      37.110  98.328 -35.449  1.00  0.00           C  
ATOM   3771  O   LEU C  22      36.984  97.359 -34.700  1.00  0.00           O  
ATOM   3772  CB  LEU C  22      34.691  98.485 -36.114  1.00  0.00           C  
ATOM   3773  CG  LEU C  22      34.207  99.556 -35.131  1.00  0.00           C  
ATOM   3774  CD1 LEU C  22      34.617  99.237 -33.698  1.00  0.00           C  
ATOM   3775  CD2 LEU C  22      34.694 100.938 -35.547  1.00  0.00           C  
ATOM   3776  N   ASP C  23      38.078  99.227 -35.313  1.00  0.00           N  
ATOM   3777  CA  ASP C  23      39.068  99.131 -34.246  1.00  0.00           C  
ATOM   3778  C   ASP C  23      38.443  99.414 -32.884  1.00  0.00           C  
ATOM   3779  O   ASP C  23      37.455 100.142 -32.783  1.00  0.00           O  
ATOM   3780  CB  ASP C  23      40.237 100.085 -34.503  1.00  0.00           C  
ATOM   3781  CG  ASP C  23      39.802 101.537 -34.588  1.00  0.00           C  
ATOM   3782  OD1 ASP C  23      38.581 101.799 -34.603  1.00  0.00           O  
ATOM   3783  OD2 ASP C  23      40.685 102.419 -34.642  1.00  0.00           O  
ATOM   3784  N   VAL C  24      39.024  98.834 -31.839  1.00  0.00           N  
ATOM   3785  CA  VAL C  24      38.520  99.013 -30.483  1.00  0.00           C  
ATOM   3786  C   VAL C  24      38.444 100.489 -30.103  1.00  0.00           C  
ATOM   3787  O   VAL C  24      39.427 101.220 -30.228  1.00  0.00           O  
ATOM   3788  CB  VAL C  24      39.385  98.258 -29.453  1.00  0.00           C  
ATOM   3789  CG1 VAL C  24      40.856  98.600 -29.638  1.00  0.00           C  
ATOM   3790  CG2 VAL C  24      38.925  98.575 -28.038  1.00  0.00           C  
ATOM   3791  N   PRO C  25      37.264 100.932 -29.643  1.00  0.00           N  
ATOM   3792  CA  PRO C  25      37.024 102.320 -29.232  1.00  0.00           C  
ATOM   3793  C   PRO C  25      37.923 102.740 -28.074  1.00  0.00           C  
ATOM   3794  O   PRO C  25      38.826 101.997 -27.688  1.00  0.00           O  
ATOM   3795  CB  PRO C  25      35.560 102.301 -28.778  1.00  0.00           C  
ATOM   3796  CG  PRO C  25      34.957 101.133 -29.479  1.00  0.00           C  
ATOM   3797  CD  PRO C  25      36.046 100.110 -29.549  1.00  0.00           C  
ATOM   3798  N   TYR C  26      37.670 103.925 -27.527  1.00  0.00           N  
ATOM   3799  CA  TYR C  26      38.459 104.443 -26.416  1.00  0.00           C  
ATOM   3800  C   TYR C  26      38.433 103.488 -25.227  1.00  0.00           C  
ATOM   3801  O   TYR C  26      37.379 102.977 -24.851  1.00  0.00           O  
ATOM   3802  CB  TYR C  26      37.947 105.822 -25.995  1.00  0.00           C  
ATOM   3803  CG  TYR C  26      38.013 106.858 -27.094  1.00  0.00           C  
ATOM   3804  CD1 TYR C  26      36.946 107.046 -27.963  1.00  0.00           C  
ATOM   3805  CD2 TYR C  26      39.142 107.648 -27.263  1.00  0.00           C  
ATOM   3806  CE1 TYR C  26      37.002 107.991 -28.969  1.00  0.00           C  
ATOM   3807  CE2 TYR C  26      39.207 108.596 -28.265  1.00  0.00           C  
ATOM   3808  CZ  TYR C  26      38.135 108.763 -29.115  1.00  0.00           C  
ATOM   3809  OH  TYR C  26      38.195 109.706 -30.115  1.00  0.00           O  
ATOM   3810  N   LEU C  27      39.601 103.254 -24.638  1.00  0.00           N  
ATOM   3811  CA  LEU C  27      39.717 102.350 -23.500  1.00  0.00           C  
ATOM   3812  C   LEU C  27      39.375 103.065 -22.197  1.00  0.00           C  
ATOM   3813  O   LEU C  27      39.696 102.583 -21.111  1.00  0.00           O  
ATOM   3814  CB  LEU C  27      41.130 101.769 -23.423  1.00  0.00           C  
ATOM   3815  CG  LEU C  27      41.696 101.185 -24.720  1.00  0.00           C  
ATOM   3816  CD1 LEU C  27      43.108 100.660 -24.502  1.00  0.00           C  
ATOM   3817  CD2 LEU C  27      40.792 100.091 -25.265  1.00  0.00           C  
ATOM   3818  N   LEU C  28      38.720 104.216 -22.313  1.00  0.00           N  
ATOM   3819  CA  LEU C  28      38.362 105.016 -21.149  1.00  0.00           C  
ATOM   3820  C   LEU C  28      36.886 105.394 -21.175  1.00  0.00           C  
ATOM   3821  O   LEU C  28      36.502 106.459 -20.693  1.00  0.00           O  
ATOM   3822  CB  LEU C  28      39.219 106.282 -21.095  1.00  0.00           C  
ATOM   3823  CG  LEU C  28      40.734 106.081 -21.156  1.00  0.00           C  
ATOM   3824  CD1 LEU C  28      41.446 107.416 -21.314  1.00  0.00           C  
ATOM   3825  CD2 LEU C  28      41.232 105.340 -19.925  1.00  0.00           C  
ATOM   3826  N   SER C  29      36.062 104.516 -21.737  1.00 75.24           N  
ATOM   3827  CA  SER C  29      34.636 104.787 -21.877  1.00 75.24           C  
ATOM   3828  CB  SER C  29      34.031 103.915 -22.980  1.00 75.24           C  
ATOM   3829  OG  SER C  29      34.170 102.538 -22.676  1.00 75.24           O  
ATOM   3830  C   SER C  29      33.880 104.576 -20.568  1.00 75.24           C  
ATOM   3831  O   SER C  29      32.850 105.206 -20.329  1.00 75.24           O  
ATOM   3832  N   ILE C  30      34.395 103.687 -19.725  1.00 47.16           N  
ATOM   3833  CA  ILE C  30      33.745 103.373 -18.458  1.00 47.16           C  
ATOM   3834  CB  ILE C  30      34.003 101.916 -18.032  1.00 47.16           C  
ATOM   3835  CG2 ILE C  30      33.467 100.952 -19.081  1.00 47.16           C  
ATOM   3836  CG1 ILE C  30      35.495 101.681 -17.795  1.00 47.16           C  
ATOM   3837  CD1 ILE C  30      35.833 100.257 -17.413  1.00 47.16           C  
ATOM   3838  C   ILE C  30      34.194 104.313 -17.342  1.00 47.16           C  
ATOM   3839  O   ILE C  30      33.923 104.069 -16.166  1.00 47.16           O  
ATOM   3840  N   GLN C  31      34.881 105.388 -17.718  1.00 97.06           N  
ATOM   3841  CA  GLN C  31      35.328 106.386 -16.752  1.00 97.06           C  
ATOM   3842  CB  GLN C  31      36.811 106.202 -16.427  1.00 97.06           C  
ATOM   3843  CG  GLN C  31      37.123 104.936 -15.649  1.00 97.06           C  
ATOM   3844  CD  GLN C  31      38.560 104.888 -15.172  1.00 97.06           C  
ATOM   3845  OE1 GLN C  31      38.910 104.089 -14.303  1.00 97.06           O  
ATOM   3846  NE2 GLN C  31      39.400 105.749 -15.734  1.00 97.06           N  
ATOM   3847  C   GLN C  31      35.073 107.804 -17.252  1.00 97.06           C  
ATOM   3848  O   GLN C  31      34.525 108.635 -16.529  1.00 97.06           O  
ATOM   3849  N   LEU C  32      35.476 108.076 -18.489  1.00  7.85           N  
ATOM   3850  CA  LEU C  32      35.293 109.397 -19.078  1.00  7.85           C  
ATOM   3851  CB  LEU C  32      36.014 109.486 -20.427  1.00  7.85           C  
ATOM   3852  CG  LEU C  32      36.211 110.868 -21.060  1.00  7.85           C  
ATOM   3853  CD1 LEU C  32      37.279 110.813 -22.143  1.00  7.85           C  
ATOM   3854  CD2 LEU C  32      34.907 111.425 -21.617  1.00  7.85           C  
ATOM   3855  C   LEU C  32      33.809 109.706 -19.241  1.00  7.85           C  
ATOM   3856  O   LEU C  32      33.345 110.782 -18.867  1.00  7.85           O  
ATOM   3857  N   ASP C  33      33.069 108.753 -19.800  1.00 45.21           N  
ATOM   3858  CA  ASP C  33      31.636 108.921 -20.009  1.00 45.21           C  
ATOM   3859  CB  ASP C  33      31.126 107.923 -21.050  1.00 45.21           C  
ATOM   3860  CG  ASP C  33      31.772 108.116 -22.408  1.00 45.21           C  
ATOM   3861  OD1 ASP C  33      32.552 109.080 -22.566  1.00 45.21           O  
ATOM   3862  OD2 ASP C  33      31.501 107.305 -23.318  1.00 45.21           O  
ATOM   3863  C   ASP C  33      30.867 108.758 -18.703  1.00 45.21           C  
ATOM   3864  O   ASP C  33      29.823 109.381 -18.504  1.00 45.21           O  
ATOM   3865  N   SER C  34      31.388 107.917 -17.815  1.00  3.57           N  
ATOM   3866  CA  SER C  34      30.760 107.683 -16.521  1.00  3.57           C  
ATOM   3867  CB  SER C  34      31.406 106.487 -15.819  1.00  3.57           C  
ATOM   3868  OG  SER C  34      31.243 105.302 -16.578  1.00  3.57           O  
ATOM   3869  C   SER C  34      30.851 108.922 -15.636  1.00  3.57           C  
ATOM   3870  O   SER C  34      29.841 109.412 -15.132  1.00  3.57           O  
ATOM   3871  N   PHE C  35      32.068 109.425 -15.454  1.00 90.35           N  
ATOM   3872  CA  PHE C  35      32.295 110.610 -14.636  1.00 90.35           C  
ATOM   3873  CB  PHE C  35      33.793 110.872 -14.473  1.00 90.35           C  
ATOM   3874  CG  PHE C  35      34.115 111.991 -13.523  1.00 90.35           C  
ATOM   3875  CD1 PHE C  35      34.146 111.770 -12.156  1.00 90.35           C  
ATOM   3876  CD2 PHE C  35      34.396 113.262 -13.997  1.00 90.35           C  
ATOM   3877  CE1 PHE C  35      34.444 112.796 -11.280  1.00 90.35           C  
ATOM   3878  CE2 PHE C  35      34.696 114.292 -13.125  1.00 90.35           C  
ATOM   3879  CZ  PHE C  35      34.719 114.059 -11.765  1.00 90.35           C  
ATOM   3880  C   PHE C  35      31.606 111.826 -15.248  1.00 90.35           C  
ATOM   3881  O   PHE C  35      31.238 112.764 -14.541  1.00 90.35           O  
ATOM   3882  N   GLN C  36      31.437 111.803 -16.566  1.00 94.60           N  
ATOM   3883  CA  GLN C  36      30.736 112.873 -17.265  1.00 94.60           C  
ATOM   3884  CB  GLN C  36      30.869 112.703 -18.780  1.00 94.60           C  
ATOM   3885  CG  GLN C  36      30.161 113.777 -19.591  1.00 94.60           C  
ATOM   3886  CD  GLN C  36      30.334 113.587 -21.085  1.00 94.60           C  
ATOM   3887  OE1 GLN C  36      30.979 112.638 -21.531  1.00 94.60           O  
ATOM   3888  NE2 GLN C  36      29.758 114.492 -21.867  1.00 94.60           N  
ATOM   3889  C   GLN C  36      29.267 112.886 -16.865  1.00 94.60           C  
ATOM   3890  O   GLN C  36      28.661 113.947 -16.717  1.00 94.60           O  
ATOM   3891  N   LYS C  37      28.700 111.696 -16.691  1.00 19.22           N  
ATOM   3892  CA  LYS C  37      27.315 111.562 -16.260  1.00 19.22           C  
ATOM   3893  CB  LYS C  37      26.846 110.114 -16.413  1.00 19.22           C  
ATOM   3894  CG  LYS C  37      25.373 109.898 -16.105  1.00 19.22           C  
ATOM   3895  CD  LYS C  37      24.487 110.658 -17.079  1.00 19.22           C  
ATOM   3896  CE  LYS C  37      24.709 110.191 -18.509  1.00 19.22           C  
ATOM   3897  NZ  LYS C  37      23.847 110.926 -19.475  1.00 19.22           N  
ATOM   3898  C   LYS C  37      27.172 112.012 -14.810  1.00 19.22           C  
ATOM   3899  O   LYS C  37      26.092 112.408 -14.375  1.00 19.22           O  
ATOM   3900  N   PHE C  38      28.274 111.950 -14.069  1.00 17.80           N  
ATOM   3901  CA  PHE C  38      28.292 112.382 -12.677  1.00 17.80           C  
ATOM   3902  CB  PHE C  38      29.529 111.836 -11.961  1.00 17.80           C  
ATOM   3903  CG  PHE C  38      29.930 112.632 -10.751  1.00 17.80           C  
ATOM   3904  CD1 PHE C  38      29.237 112.504  -9.560  1.00 17.80           C  
ATOM   3905  CD2 PHE C  38      31.001 113.507 -10.806  1.00 17.80           C  
ATOM   3906  CE1 PHE C  38      29.603 113.236  -8.446  1.00 17.80           C  
ATOM   3907  CE2 PHE C  38      31.373 114.242  -9.696  1.00 17.80           C  
ATOM   3908  CZ  PHE C  38      30.673 114.106  -8.514  1.00 17.80           C  
ATOM   3909  C   PHE C  38      28.254 113.901 -12.562  1.00 17.80           C  
ATOM   3910  O   PHE C  38      27.489 114.455 -11.774  1.00 17.80           O  
ATOM   3911  N   ILE C  39      29.087 114.570 -13.353  1.00 45.45           N  
ATOM   3912  CA  ILE C  39      29.169 116.025 -13.314  1.00 45.45           C  
ATOM   3913  CB  ILE C  39      30.548 116.502 -12.807  1.00 45.45           C  
ATOM   3914  CG2 ILE C  39      31.670 115.823 -13.577  1.00 45.45           C  
ATOM   3915  CG1 ILE C  39      30.660 118.024 -12.914  1.00 45.45           C  
ATOM   3916  CD1 ILE C  39      31.993 118.570 -12.449  1.00 45.45           C  
ATOM   3917  C   ILE C  39      28.870 116.656 -14.673  1.00 45.45           C  
ATOM   3918  O   ILE C  39      29.688 116.606 -15.592  1.00 45.45           O  
ATOM   3919  N   GLU C  40      27.685 117.246 -14.789  1.00 60.98           N  
ATOM   3920  CA  GLU C  40      27.287 117.939 -16.007  1.00 60.98           C  
ATOM   3921  CB  GLU C  40      25.796 117.725 -16.277  1.00 60.98           C  
ATOM   3922  CG  GLU C  40      25.309 118.286 -17.601  1.00 60.98           C  
ATOM   3923  CD  GLU C  40      23.798 118.277 -17.715  1.00 60.98           C  
ATOM   3924  OE1 GLU C  40      23.124 118.371 -16.668  1.00 60.98           O  
ATOM   3925  OE2 GLU C  40      23.284 118.182 -18.849  1.00 60.98           O  
ATOM   3926  C   GLU C  40      27.589 119.427 -15.870  1.00 60.98           C  
ATOM   3927  O   GLU C  40      26.680 120.246 -15.737  1.00 60.98           O  
ATOM   3928  N   GLN C  41      28.873 119.769 -15.898  1.00 50.22           N  
ATOM   3929  CA  GLN C  41      29.300 121.151 -15.702  1.00 50.22           C  
ATOM   3930  CB  GLN C  41      30.708 121.200 -15.101  1.00 50.22           C  
ATOM   3931  CG  GLN C  41      31.772 120.515 -15.944  1.00 50.22           C  
ATOM   3932  CD  GLN C  41      33.139 120.541 -15.288  1.00 50.22           C  
ATOM   3933  OE1 GLN C  41      34.104 119.988 -15.816  1.00 50.22           O  
ATOM   3934  NE2 GLN C  41      33.227 121.183 -14.129  1.00 50.22           N  
ATOM   3935  C   GLN C  41      29.245 121.967 -16.990  1.00 50.22           C  
ATOM   3936  O   GLN C  41      29.110 123.190 -16.950  1.00 50.22           O  
ATOM   3937  N   ASP C  42      29.349 121.292 -18.131  1.00 72.60           N  
ATOM   3938  CA  ASP C  42      29.293 121.977 -19.418  1.00 72.60           C  
ATOM   3939  CB  ASP C  42      30.008 121.168 -20.507  1.00 72.60           C  
ATOM   3940  CG  ASP C  42      31.467 120.915 -20.183  1.00 72.60           C  
ATOM   3941  OD1 ASP C  42      31.979 121.524 -19.220  1.00 72.60           O  
ATOM   3942  OD2 ASP C  42      32.104 120.107 -20.892  1.00 72.60           O  
ATOM   3943  C   ASP C  42      27.852 122.299 -19.821  1.00 72.60           C  
ATOM   3944  O   ASP C  42      27.516 123.462 -20.042  1.00 72.60           O  
ATOM   3945  N   PRO C  43      26.992 121.270 -19.918  1.00 55.32           N  
ATOM   3946  CA  PRO C  43      25.576 121.521 -20.210  1.00 55.32           C  
ATOM   3947  CD  PRO C  43      27.295 119.830 -19.923  1.00 55.32           C  
ATOM   3948  CB  PRO C  43      25.052 120.141 -20.634  1.00 55.32           C  
ATOM   3949  CG  PRO C  43      26.276 119.297 -20.870  1.00 55.32           C  
ATOM   3950  C   PRO C  43      24.834 121.997 -18.964  1.00 55.32           C  
ATOM   3951  O   PRO C  43      25.387 122.770 -18.181  1.00 55.32           O  
ATOM   3952  N   GLU C  44      23.600 121.535 -18.786  1.00 20.53           N  
ATOM   3953  CA  GLU C  44      22.806 121.899 -17.616  1.00 20.53           C  
ATOM   3954  CB  GLU C  44      22.463 123.392 -17.639  1.00 20.53           C  
ATOM   3955  CG  GLU C  44      21.682 123.845 -18.866  1.00 20.53           C  
ATOM   3956  CD  GLU C  44      20.199 123.542 -18.767  1.00 20.53           C  
ATOM   3957  OE1 GLU C  44      19.710 123.313 -17.641  1.00 20.53           O  
ATOM   3958  OE2 GLU C  44      19.521 123.539 -19.815  1.00 20.53           O  
ATOM   3959  C   GLU C  44      21.534 121.060 -17.511  1.00 20.53           C  
ATOM   3960  O   GLU C  44      20.908 120.736 -18.519  1.00 20.53           O  
ATOM   3961  N   GLY C  45      21.161 120.710 -16.284  1.00370.27           N  
ATOM   3962  CA  GLY C  45      19.945 119.957 -16.037  1.00370.27           C  
ATOM   3963  C   GLY C  45      19.979 118.535 -16.566  1.00370.27           C  
ATOM   3964  O   GLY C  45      19.673 118.290 -17.733  1.00370.27           O  
ATOM   3965  N   GLN C  46      20.347 117.595 -15.701  1.00350.63           N  
ATOM   3966  CA  GLN C  46      20.378 116.182 -16.066  1.00350.63           C  
ATOM   3967  CB  GLN C  46      21.502 115.909 -17.071  1.00350.63           C  
ATOM   3968  CG  GLN C  46      21.323 114.639 -17.890  1.00350.63           C  
ATOM   3969  CD  GLN C  46      22.467 114.404 -18.857  1.00350.63           C  
ATOM   3970  OE1 GLN C  46      22.420 113.491 -19.682  1.00350.63           O  
ATOM   3971  NE2 GLN C  46      23.503 115.230 -18.762  1.00350.63           N  
ATOM   3972  C   GLN C  46      20.548 115.308 -14.824  1.00350.63           C  
ATOM   3973  O   GLN C  46      19.971 115.591 -13.774  1.00350.63           O  
ATOM   3974  N   TYR C  47      21.342 114.250 -14.950  1.00  7.52           N  
ATOM   3975  CA  TYR C  47      21.578 113.328 -13.845  1.00  7.52           C  
ATOM   3976  CB  TYR C  47      21.366 111.884 -14.305  1.00  7.52           C  
ATOM   3977  CG  TYR C  47      21.466 110.856 -13.200  1.00  7.52           C  
ATOM   3978  CD1 TYR C  47      20.367 110.551 -12.407  1.00  7.52           C  
ATOM   3979  CD2 TYR C  47      22.657 110.185 -12.955  1.00  7.52           C  
ATOM   3980  CE1 TYR C  47      20.453 109.611 -11.398  1.00  7.52           C  
ATOM   3981  CE2 TYR C  47      22.752 109.244 -11.947  1.00  7.52           C  
ATOM   3982  CZ  TYR C  47      21.648 108.961 -11.172  1.00  7.52           C  
ATOM   3983  OH  TYR C  47      21.737 108.025 -10.168  1.00  7.52           O  
ATOM   3984  C   TYR C  47      22.988 113.503 -13.289  1.00  7.52           C  
ATOM   3985  O   TYR C  47      23.885 113.969 -13.991  1.00  7.52           O  
ATOM   3986  N   GLY C  48      23.176 113.133 -12.027  1.00 56.55           N  
ATOM   3987  CA  GLY C  48      24.473 113.249 -11.385  1.00 56.55           C  
ATOM   3988  C   GLY C  48      24.434 114.111 -10.139  1.00 56.55           C  
ATOM   3989  O   GLY C  48      23.806 113.750  -9.143  1.00 56.55           O  
ATOM   3990  N   LEU C  49      25.110 115.255 -10.194  1.00 73.14           N  
ATOM   3991  CA  LEU C  49      25.139 116.186  -9.072  1.00 73.14           C  
ATOM   3992  CB  LEU C  49      26.070 117.362  -9.374  1.00 73.14           C  
ATOM   3993  CG  LEU C  49      27.553 117.028  -9.541  1.00 73.14           C  
ATOM   3994  CD1 LEU C  49      28.336 118.252  -9.992  1.00 73.14           C  
ATOM   3995  CD2 LEU C  49      28.123 116.469  -8.246  1.00 73.14           C  
ATOM   3996  C   LEU C  49      23.741 116.698  -8.747  1.00 73.14           C  
ATOM   3997  O   LEU C  49      23.308 116.661  -7.595  1.00 73.14           O  
ATOM   3998  N   GLU C  50      23.039 117.176  -9.770  1.00  9.64           N  
ATOM   3999  CA  GLU C  50      21.687 117.694  -9.600  1.00  9.64           C  
ATOM   4000  CB  GLU C  50      21.184 118.319 -10.903  1.00  9.64           C  
ATOM   4001  CG  GLU C  50      19.789 118.917 -10.810  1.00  9.64           C  
ATOM   4002  CD  GLU C  50      19.386 119.652 -12.073  1.00  9.64           C  
ATOM   4003  OE1 GLU C  50      20.264 119.897 -12.927  1.00  9.64           O  
ATOM   4004  OE2 GLU C  50      18.191 119.988 -12.211  1.00  9.64           O  
ATOM   4005  C   GLU C  50      20.733 116.598  -9.137  1.00  9.64           C  
ATOM   4006  O   GLU C  50      19.762 116.865  -8.431  1.00  9.64           O  
ATOM   4007  N   ALA C  51      21.018 115.363  -9.540  1.00 46.42           N  
ATOM   4008  CA  ALA C  51      20.213 114.219  -9.132  1.00 46.42           C  
ATOM   4009  CB  ALA C  51      20.690 112.958  -9.833  1.00 46.42           C  
ATOM   4010  C   ALA C  51      20.269 114.043  -7.620  1.00 46.42           C  
ATOM   4011  O   ALA C  51      19.334 113.527  -7.008  1.00 46.42           O  
ATOM   4012  N   ALA C  52      21.375 114.477  -7.024  1.00 47.28           N  
ATOM   4013  CA  ALA C  52      21.552 114.393  -5.581  1.00 47.28           C  
ATOM   4014  CB  ALA C  52      23.030 114.442  -5.226  1.00 47.28           C  
ATOM   4015  C   ALA C  52      20.796 115.513  -4.875  1.00 47.28           C  
ATOM   4016  O   ALA C  52      20.162 115.292  -3.843  1.00 47.28           O  
ATOM   4017  N   PHE C  53      20.866 116.715  -5.439  1.00 35.29           N  
ATOM   4018  CA  PHE C  53      20.176 117.868  -4.872  1.00 35.29           C  
ATOM   4019  CB  PHE C  53      20.621 119.159  -5.566  1.00 35.29           C  
ATOM   4020  CG  PHE C  53      22.042 119.550  -5.268  1.00 35.29           C  
ATOM   4021  CD1 PHE C  53      22.360 120.213  -4.095  1.00 35.29           C  
ATOM   4022  CD2 PHE C  53      23.058 119.263  -6.165  1.00 35.29           C  
ATOM   4023  CE1 PHE C  53      23.664 120.577  -3.818  1.00 35.29           C  
ATOM   4024  CE2 PHE C  53      24.365 119.625  -5.894  1.00 35.29           C  
ATOM   4025  CZ  PHE C  53      24.668 120.283  -4.718  1.00 35.29           C  
ATOM   4026  C   PHE C  53      18.662 117.715  -4.971  1.00 35.29           C  
ATOM   4027  O   PHE C  53      17.947 117.885  -3.986  1.00 35.29           O  
ATOM   4028  N   ARG C  54      18.179 117.384  -6.164  1.00 51.08           N  
ATOM   4029  CA  ARG C  54      16.746 117.234  -6.401  1.00 51.08           C  
ATOM   4030  CB  ARG C  54      16.480 116.945  -7.879  1.00 51.08           C  
ATOM   4031  CG  ARG C  54      16.837 118.093  -8.808  1.00 51.08           C  
ATOM   4032  CD  ARG C  54      15.992 119.320  -8.512  1.00 51.08           C  
ATOM   4033  NE  ARG C  54      16.268 120.411  -9.443  1.00 51.08           N  
ATOM   4034  CZ  ARG C  54      15.621 120.595 -10.589  1.00 51.08           C  
ATOM   4035  NH1 ARG C  54      14.657 119.759 -10.951  1.00 51.08           N  
ATOM   4036  NH2 ARG C  54      15.939 121.615 -11.375  1.00 51.08           N  
ATOM   4037  C   ARG C  54      16.131 116.139  -5.533  1.00 51.08           C  
ATOM   4038  O   ARG C  54      14.926 115.892  -5.589  1.00 51.08           O  
ATOM   4039  N   SER C  55      16.966 115.491  -4.727  1.00 98.84           N  
ATOM   4040  CA  SER C  55      16.518 114.405  -3.866  1.00 98.84           C  
ATOM   4041  CB  SER C  55      17.396 113.168  -4.071  1.00 98.84           C  
ATOM   4042  OG  SER C  55      17.286 112.678  -5.395  1.00 98.84           O  
ATOM   4043  C   SER C  55      16.511 114.800  -2.391  1.00 98.84           C  
ATOM   4044  O   SER C  55      15.494 114.666  -1.710  1.00 98.84           O  
ATOM   4045  N   VAL C  56      17.646 115.288  -1.901  1.00 53.83           N  
ATOM   4046  CA  VAL C  56      17.790 115.591  -0.480  1.00 53.83           C  
ATOM   4047  CB  VAL C  56      19.139 115.079   0.069  1.00 53.83           C  
ATOM   4048  CG1 VAL C  56      20.296 115.702  -0.696  1.00 53.83           C  
ATOM   4049  CG2 VAL C  56      19.254 115.365   1.559  1.00 53.83           C  
ATOM   4050  C   VAL C  56      17.643 117.081  -0.172  1.00 53.83           C  
ATOM   4051  O   VAL C  56      17.192 117.455   0.910  1.00 53.83           O  
ATOM   4052  N   PHE C  57      18.018 117.924  -1.129  1.00 61.87           N  
ATOM   4053  CA  PHE C  57      17.956 119.373  -0.947  1.00 61.87           C  
ATOM   4054  CB  PHE C  57      18.384 120.104  -2.224  1.00 61.87           C  
ATOM   4055  CG  PHE C  57      18.368 121.601  -2.100  1.00 61.87           C  
ATOM   4056  CD1 PHE C  57      17.230 122.324  -2.419  1.00 61.87           C  
ATOM   4057  CD2 PHE C  57      19.490 122.285  -1.666  1.00 61.87           C  
ATOM   4058  CE1 PHE C  57      17.213 123.700  -2.306  1.00 61.87           C  
ATOM   4059  CE2 PHE C  57      19.478 123.661  -1.552  1.00 61.87           C  
ATOM   4060  CZ  PHE C  57      18.338 124.370  -1.872  1.00 61.87           C  
ATOM   4061  C   PHE C  57      16.580 119.863  -0.484  1.00 61.87           C  
ATOM   4062  O   PHE C  57      16.487 120.604   0.495  1.00 61.87           O  
ATOM   4063  N   PRO C  58      15.508 119.457  -1.188  1.00 80.18           N  
ATOM   4064  CA  PRO C  58      14.158 119.876  -0.795  1.00 80.18           C  
ATOM   4065  CD  PRO C  58      15.493 118.633  -2.409  1.00 80.18           C  
ATOM   4066  CB  PRO C  58      13.261 119.171  -1.818  1.00 80.18           C  
ATOM   4067  CG  PRO C  58      14.143 118.913  -2.987  1.00 80.18           C  
ATOM   4068  C   PRO C  58      13.800 119.410   0.613  1.00 80.18           C  
ATOM   4069  O   PRO C  58      13.352 118.278   0.790  1.00 80.18           O  
ATOM   4070  N   ILE C  59      13.996 120.280   1.599  1.00 69.12           N  
ATOM   4071  CA  ILE C  59      13.684 119.951   2.986  1.00 69.12           C  
ATOM   4072  CB  ILE C  59      14.757 120.491   3.953  1.00 69.12           C  
ATOM   4073  CG2 ILE C  59      14.990 121.976   3.719  1.00 69.12           C  
ATOM   4074  CG1 ILE C  59      14.348 120.235   5.405  1.00 69.12           C  
ATOM   4075  CD1 ILE C  59      15.368 120.706   6.418  1.00 69.12           C  
ATOM   4076  C   ILE C  59      12.313 120.484   3.394  1.00 69.12           C  
ATOM   4077  O   ILE C  59      12.040 121.680   3.284  1.00 69.12           O  
ATOM   4078  N   GLN C  60      11.452 119.587   3.862  1.00 18.60           N  
ATOM   4079  CA  GLN C  60      10.105 119.960   4.278  1.00 18.60           C  
ATOM   4080  CB  GLN C  60       9.067 119.067   3.593  1.00 18.60           C  
ATOM   4081  CG  GLN C  60       7.620 119.421   3.911  1.00 18.60           C  
ATOM   4082  CD  GLN C  60       7.234 120.809   3.437  1.00 18.60           C  
ATOM   4083  OE1 GLN C  60       7.969 121.449   2.684  1.00 18.60           O  
ATOM   4084  NE2 GLN C  60       6.072 121.282   3.875  1.00 18.60           N  
ATOM   4085  C   GLN C  60       9.959 119.874   5.794  1.00 18.60           C  
ATOM   4086  O   GLN C  60       9.497 118.866   6.327  1.00 18.60           O  
ATOM   4087  N   SER C  61      10.361 120.937   6.483  1.00 15.56           N  
ATOM   4088  CA  SER C  61      10.266 120.984   7.937  1.00 15.56           C  
ATOM   4089  CB  SER C  61      11.519 121.628   8.536  1.00 15.56           C  
ATOM   4090  OG  SER C  61      11.712 122.940   8.034  1.00 15.56           O  
ATOM   4091  C   SER C  61       9.018 121.742   8.377  1.00 15.56           C  
ATOM   4092  O   SER C  61       8.932 122.959   8.218  1.00 15.56           O  
ATOM   4093  N   TYR C  62       8.049 121.015   8.926  1.00305.14           N  
ATOM   4094  CA  TYR C  62       6.802 121.623   9.380  1.00305.14           C  
ATOM   4095  CB  TYR C  62       5.732 120.553   9.614  1.00305.14           C  
ATOM   4096  CG  TYR C  62       5.312 119.828   8.356  1.00305.14           C  
ATOM   4097  CD1 TYR C  62       6.040 118.746   7.880  1.00305.14           C  
ATOM   4098  CD2 TYR C  62       4.187 120.224   7.644  1.00305.14           C  
ATOM   4099  CE1 TYR C  62       5.663 118.081   6.731  1.00305.14           C  
ATOM   4100  CE2 TYR C  62       3.801 119.563   6.492  1.00305.14           C  
ATOM   4101  CZ  TYR C  62       4.543 118.492   6.041  1.00305.14           C  
ATOM   4102  OH  TYR C  62       4.167 117.828   4.896  1.00305.14           O  
ATOM   4103  C   TYR C  62       7.012 122.450  10.645  1.00305.14           C  
ATOM   4104  O   TYR C  62       8.140 122.804  10.986  1.00305.14           O  
ATOM   4105  N   SER C  63       5.916 122.754  11.335  1.00 41.62           N  
ATOM   4106  CA  SER C  63       5.968 123.567  12.545  1.00 41.62           C  
ATOM   4107  CB  SER C  63       6.719 122.832  13.658  1.00 41.62           C  
ATOM   4108  OG  SER C  63       6.088 121.604  13.976  1.00 41.62           O  
ATOM   4109  C   SER C  63       6.621 124.920  12.275  1.00 41.62           C  
ATOM   4110  O   SER C  63       7.300 125.475  13.137  1.00 41.62           O  
ATOM   4111  N   GLY C  64       6.409 125.443  11.071  1.00 78.77           N  
ATOM   4112  CA  GLY C  64       6.983 126.717  10.680  1.00 78.77           C  
ATOM   4113  C   GLY C  64       7.022 126.896   9.175  1.00 78.77           C  
ATOM   4114  O   GLY C  64       7.202 128.007   8.676  1.00 78.77           O  
ATOM   4115  N   ASN C  65       6.854 125.793   8.451  1.00 60.01           N  
ATOM   4116  CA  ASN C  65       6.849 125.818   6.992  1.00 60.01           C  
ATOM   4117  CB  ASN C  65       5.617 126.561   6.471  1.00 60.01           C  
ATOM   4118  CG  ASN C  65       4.319 125.878   6.856  1.00 60.01           C  
ATOM   4119  OD1 ASN C  65       4.323 124.812   7.470  1.00 60.01           O  
ATOM   4120  ND2 ASN C  65       3.198 126.491   6.493  1.00 60.01           N  
ATOM   4121  C   ASN C  65       8.118 126.425   6.402  1.00 60.01           C  
ATOM   4122  O   ASN C  65       8.125 127.578   5.972  1.00 60.01           O  
ATOM   4123  N   SER C  66       9.190 125.639   6.385  1.00 79.17           N  
ATOM   4124  CA  SER C  66      10.458 126.083   5.822  1.00 79.17           C  
ATOM   4125  CB  SER C  66      11.560 126.034   6.882  1.00 79.17           C  
ATOM   4126  OG  SER C  66      12.800 126.467   6.350  1.00 79.17           O  
ATOM   4127  C   SER C  66      10.841 125.222   4.623  1.00 79.17           C  
ATOM   4128  O   SER C  66      11.137 124.036   4.769  1.00 79.17           O  
ATOM   4129  N   GLU C  67      10.833 125.825   3.439  1.00 82.50           N  
ATOM   4130  CA  GLU C  67      11.134 125.101   2.209  1.00 82.50           C  
ATOM   4131  CB  GLU C  67       9.920 125.103   1.277  1.00 82.50           C  
ATOM   4132  CG  GLU C  67       8.675 124.468   1.873  1.00 82.50           C  
ATOM   4133  CD  GLU C  67       7.485 124.527   0.934  1.00 82.50           C  
ATOM   4134  OE1 GLU C  67       7.640 125.044  -0.193  1.00 82.50           O  
ATOM   4135  OE2 GLU C  67       6.395 124.058   1.323  1.00 82.50           O  
ATOM   4136  C   GLU C  67      12.343 125.687   1.486  1.00 82.50           C  
ATOM   4137  O   GLU C  67      12.529 126.903   1.448  1.00 82.50           O  
ATOM   4138  N   LEU C  68      13.160 124.810   0.911  1.00 39.42           N  
ATOM   4139  CA  LEU C  68      14.320 125.231   0.134  1.00 39.42           C  
ATOM   4140  CB  LEU C  68      15.602 124.624   0.707  1.00 39.42           C  
ATOM   4141  CG  LEU C  68      16.118 125.226   2.016  1.00 39.42           C  
ATOM   4142  CD1 LEU C  68      17.268 124.403   2.576  1.00 39.42           C  
ATOM   4143  CD2 LEU C  68      16.545 126.669   1.802  1.00 39.42           C  
ATOM   4144  C   LEU C  68      14.159 124.839  -1.330  1.00 39.42           C  
ATOM   4145  O   LEU C  68      14.147 123.655  -1.667  1.00 39.42           O  
ATOM   4146  N   GLN C  69      14.033 125.839  -2.196  1.00 99.92           N  
ATOM   4147  CA  GLN C  69      13.864 125.599  -3.625  1.00 99.92           C  
ATOM   4148  CB  GLN C  69      12.959 126.665  -4.250  1.00 99.92           C  
ATOM   4149  CG  GLN C  69      11.511 126.612  -3.783  1.00 99.92           C  
ATOM   4150  CD  GLN C  69      11.336 127.070  -2.348  1.00 99.92           C  
ATOM   4151  OE1 GLN C  69      10.430 126.620  -1.647  1.00 99.92           O  
ATOM   4152  NE2 GLN C  69      12.206 127.970  -1.903  1.00 99.92           N  
ATOM   4153  C   GLN C  69      15.209 125.568  -4.344  1.00 99.92           C  
ATOM   4154  O   GLN C  69      16.010 126.494  -4.223  1.00 99.92           O  
ATOM   4155  N   TYR C  70      15.449 124.497  -5.094  1.00 36.32           N  
ATOM   4156  CA  TYR C  70      16.700 124.342  -5.827  1.00 36.32           C  
ATOM   4157  CB  TYR C  70      17.146 122.878  -5.821  1.00 36.32           C  
ATOM   4158  CG  TYR C  70      18.445 122.631  -6.553  1.00 36.32           C  
ATOM   4159  CD1 TYR C  70      19.668 122.823  -5.923  1.00 36.32           C  
ATOM   4160  CD2 TYR C  70      18.450 122.204  -7.875  1.00 36.32           C  
ATOM   4161  CE1 TYR C  70      20.858 122.599  -6.588  1.00 36.32           C  
ATOM   4162  CE2 TYR C  70      19.635 121.977  -8.548  1.00 36.32           C  
ATOM   4163  CZ  TYR C  70      20.836 122.175  -7.900  1.00 36.32           C  
ATOM   4164  OH  TYR C  70      22.018 121.950  -8.566  1.00 36.32           O  
ATOM   4165  C   TYR C  70      16.569 124.844  -7.261  1.00 36.32           C  
ATOM   4166  O   TYR C  70      15.565 124.594  -7.928  1.00 36.32           O  
ATOM   4167  N   VAL C  71      17.590 125.554  -7.729  1.00 81.85           N  
ATOM   4168  CA  VAL C  71      17.594 126.086  -9.087  1.00 81.85           C  
ATOM   4169  CB  VAL C  71      18.014 127.568  -9.113  1.00 81.85           C  
ATOM   4170  CG1 VAL C  71      18.007 128.095 -10.540  1.00 81.85           C  
ATOM   4171  CG2 VAL C  71      17.094 128.395  -8.230  1.00 81.85           C  
ATOM   4172  C   VAL C  71      18.524 125.282  -9.990  1.00 81.85           C  
ATOM   4173  O   VAL C  71      18.070 124.478 -10.805  1.00 81.85           O  
ATOM   4174  N   SER C  72      19.826 125.502  -9.839  1.00 14.04           N  
ATOM   4175  CA  SER C  72      20.821 124.797 -10.640  1.00 14.04           C  
ATOM   4176  CB  SER C  72      20.797 125.298 -12.086  1.00 14.04           C  
ATOM   4177  OG  SER C  72      21.722 124.585 -12.889  1.00 14.04           O  
ATOM   4178  C   SER C  72      22.218 124.963 -10.052  1.00 14.04           C  
ATOM   4179  O   SER C  72      22.464 125.872  -9.260  1.00 14.04           O  
ATOM   4180  N   TYR C  73      23.129 124.079 -10.445  1.00 75.47           N  
ATOM   4181  CA  TYR C  73      24.505 124.130  -9.964  1.00 75.47           C  
ATOM   4182  CB  TYR C  73      24.972 122.742  -9.522  1.00 75.47           C  
ATOM   4183  CG  TYR C  73      24.978 121.714 -10.630  1.00 75.47           C  
ATOM   4184  CD1 TYR C  73      23.822 121.024 -10.969  1.00 75.47           C  
ATOM   4185  CD2 TYR C  73      26.141 121.429 -11.333  1.00 75.47           C  
ATOM   4186  CE1 TYR C  73      23.823 120.083 -11.980  1.00 75.47           C  
ATOM   4187  CE2 TYR C  73      26.151 120.489 -12.345  1.00 75.47           C  
ATOM   4188  CZ  TYR C  73      24.989 119.819 -12.663  1.00 75.47           C  
ATOM   4189  OH  TYR C  73      24.992 118.882 -13.669  1.00 75.47           O  
ATOM   4190  C   TYR C  73      25.442 124.684 -11.033  1.00 75.47           C  
ATOM   4191  O   TYR C  73      25.160 124.589 -12.228  1.00 75.47           O  
ATOM   4192  N   ARG C  74      26.557 125.259 -10.596  1.00 37.57           N  
ATOM   4193  CA  ARG C  74      27.529 125.843 -11.512  1.00 37.57           C  
ATOM   4194  CB  ARG C  74      27.248 127.334 -11.708  1.00 37.57           C  
ATOM   4195  CG  ARG C  74      28.287 128.065 -12.542  1.00 37.57           C  
ATOM   4196  CD  ARG C  74      27.953 129.543 -12.660  1.00 37.57           C  
ATOM   4197  NE  ARG C  74      28.981 130.286 -13.382  1.00 37.57           N  
ATOM   4198  CZ  ARG C  74      30.034 130.857 -12.805  1.00 37.57           C  
ATOM   4199  NH1 ARG C  74      30.200 130.770 -11.492  1.00 37.57           N  
ATOM   4200  NH2 ARG C  74      30.920 131.514 -13.539  1.00 37.57           N  
ATOM   4201  C   ARG C  74      28.955 125.640 -11.011  1.00 37.57           C  
ATOM   4202  O   ARG C  74      29.252 125.888  -9.842  1.00 37.57           O  
ATOM   4203  N   LEU C  75      29.832 125.187 -11.901  1.00 15.84           N  
ATOM   4204  CA  LEU C  75      31.233 124.965 -11.555  1.00 15.84           C  
ATOM   4205  CB  LEU C  75      31.379 123.776 -10.600  1.00 15.84           C  
ATOM   4206  CG  LEU C  75      31.066 122.375 -11.133  1.00 15.84           C  
ATOM   4207  CD1 LEU C  75      31.527 121.315 -10.143  1.00 15.84           C  
ATOM   4208  CD2 LEU C  75      29.585 122.213 -11.443  1.00 15.84           C  
ATOM   4209  C   LEU C  75      32.083 124.744 -12.803  1.00 15.84           C  
ATOM   4210  O   LEU C  75      31.605 124.214 -13.806  1.00 15.84           O  
ATOM   4211  N   GLY C  76      33.345 125.157 -12.735  1.00  2.06           N  
ATOM   4212  CA  GLY C  76      34.258 125.008 -13.853  1.00  2.06           C  
ATOM   4213  C   GLY C  76      35.418 125.984 -13.803  1.00  2.06           C  
ATOM   4214  O   GLY C  76      36.023 126.295 -14.829  1.00  2.06           O  
ATOM   4215  N   GLU C  77      35.729 126.468 -12.605  1.00 24.51           N  
ATOM   4216  CA  GLU C  77      36.832 127.405 -12.422  1.00 24.51           C  
ATOM   4217  CB  GLU C  77      36.302 128.827 -12.217  1.00 24.51           C  
ATOM   4218  CG  GLU C  77      37.387 129.887 -12.087  1.00 24.51           C  
ATOM   4219  CD  GLU C  77      38.197 130.057 -13.359  1.00 24.51           C  
ATOM   4220  OE1 GLU C  77      37.740 129.597 -14.426  1.00 24.51           O  
ATOM   4221  OE2 GLU C  77      39.291 130.656 -13.291  1.00 24.51           O  
ATOM   4222  C   GLU C  77      37.713 126.996 -11.245  1.00 24.51           C  
ATOM   4223  O   GLU C  77      37.572 127.527 -10.143  1.00 24.51           O  
ATOM   4224  N   PRO C  78      38.624 126.040 -11.479  1.00 71.09           N  
ATOM   4225  CA  PRO C  78      39.550 125.546 -10.453  1.00 71.09           C  
ATOM   4226  CD  PRO C  78      38.781 125.323 -12.755  1.00 71.09           C  
ATOM   4227  CB  PRO C  78      40.375 124.494 -11.204  1.00 71.09           C  
ATOM   4228  CG  PRO C  78      39.519 124.085 -12.354  1.00 71.09           C  
ATOM   4229  C   PRO C  78      40.466 126.651  -9.935  1.00 71.09           C  
ATOM   4230  O   PRO C  78      40.549 127.718 -10.543  1.00 71.09           O  
ATOM   4231  N   VAL C  79      41.146 126.390  -8.823  1.00 95.83           N  
ATOM   4232  CA  VAL C  79      42.060 127.364  -8.238  1.00 95.83           C  
ATOM   4233  CB  VAL C  79      42.301 127.085  -6.742  1.00 95.83           C  
ATOM   4234  CG1 VAL C  79      41.048 127.392  -5.937  1.00 95.83           C  
ATOM   4235  CG2 VAL C  79      42.738 125.644  -6.532  1.00 95.83           C  
ATOM   4236  C   VAL C  79      43.396 127.385  -8.975  1.00 95.83           C  
ATOM   4237  O   VAL C  79      44.038 128.430  -9.085  1.00 95.83           O  
ATOM   4238  N   PHE C  80      43.809 126.225  -9.477  1.00 51.23           N  
ATOM   4239  CA  PHE C  80      45.051 126.110 -10.232  1.00 51.23           C  
ATOM   4240  CB  PHE C  80      46.214 125.736  -9.310  1.00 51.23           C  
ATOM   4241  CG  PHE C  80      46.509 126.766  -8.257  1.00 51.23           C  
ATOM   4242  CD1 PHE C  80      45.988 126.641  -6.981  1.00 51.23           C  
ATOM   4243  CD2 PHE C  80      47.307 127.861  -8.545  1.00 51.23           C  
ATOM   4244  CE1 PHE C  80      46.257 127.587  -6.010  1.00 51.23           C  
ATOM   4245  CE2 PHE C  80      47.580 128.811  -7.579  1.00 51.23           C  
ATOM   4246  CZ  PHE C  80      47.055 128.673  -6.310  1.00 51.23           C  
ATOM   4247  C   PHE C  80      44.914 125.077 -11.345  1.00 51.23           C  
ATOM   4248  O   PHE C  80      43.807 124.645 -11.669  1.00 51.23           O  
ATOM   4249  N   ASP C  81      46.042 124.683 -11.927  1.00  1.27           N  
ATOM   4250  CA  ASP C  81      46.042 123.688 -12.994  1.00  1.27           C  
ATOM   4251  CB  ASP C  81      46.893 124.160 -14.177  1.00  1.27           C  
ATOM   4252  CG  ASP C  81      48.338 124.418 -13.794  1.00  1.27           C  
ATOM   4253  OD1 ASP C  81      48.672 124.295 -12.597  1.00  1.27           O  
ATOM   4254  OD2 ASP C  81      49.142 124.745 -14.692  1.00  1.27           O  
ATOM   4255  C   ASP C  81      46.531 122.333 -12.492  1.00  1.27           C  
ATOM   4256  O   ASP C  81      46.681 122.123 -11.288  1.00  1.27           O  
ATOM   4257  N   VAL C  82      46.779 121.416 -13.422  1.00  4.27           N  
ATOM   4258  CA  VAL C  82      47.220 120.070 -13.072  1.00  4.27           C  
ATOM   4259  CB  VAL C  82      46.983 119.079 -14.231  1.00  4.27           C  
ATOM   4260  CG1 VAL C  82      47.691 119.552 -15.492  1.00  4.27           C  
ATOM   4261  CG2 VAL C  82      47.443 117.683 -13.842  1.00  4.27           C  
ATOM   4262  C   VAL C  82      48.694 120.048 -12.674  1.00  4.27           C  
ATOM   4263  O   VAL C  82      49.103 119.264 -11.817  1.00  4.27           O  
ATOM   4264  N   GLN C  83      49.486 120.915 -13.295  1.00 78.34           N  
ATOM   4265  CA  GLN C  83      50.916 120.983 -13.016  1.00 78.34           C  
ATOM   4266  CB  GLN C  83      51.621 121.876 -14.039  1.00 78.34           C  
ATOM   4267  CG  GLN C  83      51.524 121.377 -15.472  1.00 78.34           C  
ATOM   4268  CD  GLN C  83      52.231 120.051 -15.679  1.00 78.34           C  
ATOM   4269  OE1 GLN C  83      52.985 119.594 -14.819  1.00 78.34           O  
ATOM   4270  NE2 GLN C  83      51.993 119.427 -16.826  1.00 78.34           N  
ATOM   4271  C   GLN C  83      51.189 121.487 -11.602  1.00 78.34           C  
ATOM   4272  O   GLN C  83      52.106 121.013 -10.932  1.00 78.34           O  
ATOM   4273  N   GLU C  84      50.390 122.450 -11.155  1.00 22.52           N  
ATOM   4274  CA  GLU C  84      50.554 123.023  -9.825  1.00 22.52           C  
ATOM   4275  CB  GLU C  84      49.720 124.299  -9.686  1.00 22.52           C  
ATOM   4276  CG  GLU C  84      49.994 125.093  -8.418  1.00 22.52           C  
ATOM   4277  CD  GLU C  84      51.370 125.732  -8.412  1.00 22.52           C  
ATOM   4278  OE1 GLU C  84      52.076 125.643  -9.438  1.00 22.52           O  
ATOM   4279  OE2 GLU C  84      51.745 126.328  -7.380  1.00 22.52           O  
ATOM   4280  C   GLU C  84      50.158 122.018  -8.749  1.00 22.52           C  
ATOM   4281  O   GLU C  84      50.654 122.070  -7.623  1.00 22.52           O  
ATOM   4282  N   CYS C  85      49.263 121.102  -9.105  1.00  7.33           N  
ATOM   4283  CA  CYS C  85      48.794 120.085  -8.172  1.00  7.33           C  
ATOM   4284  CB  CYS C  85      47.505 119.441  -8.687  1.00  7.33           C  
ATOM   4285  SG  CYS C  85      46.798 118.192  -7.587  1.00  7.33           S  
ATOM   4286  C   CYS C  85      49.858 119.016  -7.938  1.00  7.33           C  
ATOM   4287  O   CYS C  85      49.817 118.294  -6.942  1.00  7.33           O  
ATOM   4288  N   GLN C  86      50.809 118.922  -8.861  1.00 15.84           N  
ATOM   4289  CA  GLN C  86      51.883 117.941  -8.755  1.00 15.84           C  
ATOM   4290  CB  GLN C  86      52.307 117.456 -10.143  1.00 15.84           C  
ATOM   4291  CG  GLN C  86      53.420 116.422 -10.122  1.00 15.84           C  
ATOM   4292  CD  GLN C  86      53.816 115.964 -11.512  1.00 15.84           C  
ATOM   4293  OE1 GLN C  86      54.708 115.131 -11.673  1.00 15.84           O  
ATOM   4294  NE2 GLN C  86      53.153 116.508 -12.526  1.00 15.84           N  
ATOM   4295  C   GLN C  86      53.084 118.514  -8.010  1.00 15.84           C  
ATOM   4296  O   GLN C  86      53.701 117.833  -7.191  1.00 15.84           O  
ATOM   4297  N   ILE C  87      53.409 119.769  -8.300  1.00 41.01           N  
ATOM   4298  CA  ILE C  87      54.530 120.440  -7.651  1.00 41.01           C  
ATOM   4299  CB  ILE C  87      54.824 121.805  -8.304  1.00 41.01           C  
ATOM   4300  CG2 ILE C  87      56.007 122.478  -7.624  1.00 41.01           C  
ATOM   4301  CG1 ILE C  87      55.088 121.633  -9.801  1.00 41.01           C  
ATOM   4302  CD1 ILE C  87      55.393 122.929 -10.520  1.00 41.01           C  
ATOM   4303  C   ILE C  87      54.261 120.643  -6.163  1.00 41.01           C  
ATOM   4304  O   ILE C  87      55.154 120.476  -5.332  1.00 41.01           O  
ATOM   4305  N   ARG C  88      53.024 121.001  -5.834  1.00 13.45           N  
ATOM   4306  CA  ARG C  88      52.637 121.228  -4.447  1.00 13.45           C  
ATOM   4307  CB  ARG C  88      52.028 122.622  -4.284  1.00 13.45           C  
ATOM   4308  CG  ARG C  88      52.950 123.754  -4.709  1.00 13.45           C  
ATOM   4309  CD  ARG C  88      52.278 125.108  -4.547  1.00 13.45           C  
ATOM   4310  NE  ARG C  88      51.910 125.375  -3.160  1.00 13.45           N  
ATOM   4311  CZ  ARG C  88      51.312 126.488  -2.746  1.00 13.45           C  
ATOM   4312  NH1 ARG C  88      51.011 127.444  -3.614  1.00 13.45           N  
ATOM   4313  NH2 ARG C  88      51.014 126.644  -1.464  1.00 13.45           N  
ATOM   4314  C   ARG C  88      51.651 120.166  -3.970  1.00 13.45           C  
ATOM   4315  O   ARG C  88      50.969 119.534  -4.776  1.00 13.45           O  
ATOM   4316  N   GLY C  89      51.582 119.975  -2.657  1.00 41.93           N  
ATOM   4317  CA  GLY C  89      50.680 118.999  -2.076  1.00 41.93           C  
ATOM   4318  C   GLY C  89      49.288 119.557  -1.856  1.00 41.93           C  
ATOM   4319  O   GLY C  89      48.765 119.526  -0.742  1.00 41.93           O  
ATOM   4320  N   VAL C  90      48.687 120.073  -2.923  1.00 26.14           N  
ATOM   4321  CA  VAL C  90      47.346 120.639  -2.847  1.00 26.14           C  
ATOM   4322  CB  VAL C  90      47.280 122.025  -3.516  1.00 26.14           C  
ATOM   4323  CG1 VAL C  90      48.176 123.011  -2.782  1.00 26.14           C  
ATOM   4324  CG2 VAL C  90      47.675 121.924  -4.981  1.00 26.14           C  
ATOM   4325  C   VAL C  90      46.323 119.718  -3.502  1.00 26.14           C  
ATOM   4326  O   VAL C  90      46.643 118.592  -3.883  1.00 26.14           O  
ATOM   4327  N   THR C  91      45.093 120.204  -3.631  1.00 38.63           N  
ATOM   4328  CA  THR C  91      44.022 119.421  -4.236  1.00 38.63           C  
ATOM   4329  CB  THR C  91      42.896 119.130  -3.225  1.00 38.63           C  
ATOM   4330  OG1 THR C  91      42.358 120.364  -2.735  1.00 38.63           O  
ATOM   4331  CG2 THR C  91      43.427 118.314  -2.056  1.00 38.63           C  
ATOM   4332  C   THR C  91      43.430 120.129  -5.451  1.00 38.63           C  
ATOM   4333  O   THR C  91      42.857 121.212  -5.332  1.00 38.63           O  
ATOM   4334  N   TYR C  92      43.573 119.511  -6.619  1.00 91.56           N  
ATOM   4335  CA  TYR C  92      43.016 120.061  -7.850  1.00 91.56           C  
ATOM   4336  CB  TYR C  92      43.718 119.463  -9.072  1.00 91.56           C  
ATOM   4337  CG  TYR C  92      43.191 119.968 -10.397  1.00 91.56           C  
ATOM   4338  CD1 TYR C  92      42.236 119.252 -11.106  1.00 91.56           C  
ATOM   4339  CD2 TYR C  92      43.650 121.161 -10.939  1.00 91.56           C  
ATOM   4340  CE1 TYR C  92      41.752 119.709 -12.318  1.00 91.56           C  
ATOM   4341  CE2 TYR C  92      43.172 121.627 -12.150  1.00 91.56           C  
ATOM   4342  CZ  TYR C  92      42.224 120.897 -12.834  1.00 91.56           C  
ATOM   4343  OH  TYR C  92      41.746 121.357 -14.040  1.00 91.56           O  
ATOM   4344  C   TYR C  92      41.514 119.807  -7.925  1.00 91.56           C  
ATOM   4345  O   TYR C  92      41.075 118.745  -8.365  1.00 91.56           O  
ATOM   4346  N   SER C  93      40.732 120.789  -7.488  1.00 89.08           N  
ATOM   4347  CA  SER C  93      39.278 120.671  -7.492  1.00 89.08           C  
ATOM   4348  CB  SER C  93      38.771 120.268  -6.107  1.00 89.08           C  
ATOM   4349  OG  SER C  93      39.136 121.229  -5.132  1.00 89.08           O  
ATOM   4350  C   SER C  93      38.615 121.973  -7.931  1.00 89.08           C  
ATOM   4351  O   SER C  93      39.253 123.025  -7.970  1.00 89.08           O  
ATOM   4352  N   ALA C  94      37.330 121.892  -8.261  1.00 51.20           N  
ATOM   4353  CA  ALA C  94      36.571 123.061  -8.687  1.00 51.20           C  
ATOM   4354  CB  ALA C  94      35.929 122.811 -10.042  1.00 51.20           C  
ATOM   4355  C   ALA C  94      35.512 123.432  -7.655  1.00 51.20           C  
ATOM   4356  O   ALA C  94      34.692 122.597  -7.273  1.00 51.20           O  
ATOM   4357  N   PRO C  95      35.529 124.694  -7.202  1.00 13.20           N  
ATOM   4358  CA  PRO C  95      34.580 125.194  -6.201  1.00 13.20           C  
ATOM   4359  CD  PRO C  95      36.488 125.730  -7.621  1.00 13.20           C  
ATOM   4360  CB  PRO C  95      34.900 126.690  -6.134  1.00 13.20           C  
ATOM   4361  CG  PRO C  95      36.317 126.794  -6.580  1.00 13.20           C  
ATOM   4362  C   PRO C  95      33.133 124.987  -6.636  1.00 13.20           C  
ATOM   4363  O   PRO C  95      32.679 125.617  -7.591  1.00 13.20           O  
ATOM   4364  N   LEU C  96      32.421 124.109  -5.937  1.00 33.49           N  
ATOM   4365  CA  LEU C  96      31.028 123.822  -6.257  1.00 33.49           C  
ATOM   4366  CB  LEU C  96      30.693 122.365  -5.921  1.00 33.49           C  
ATOM   4367  CG  LEU C  96      29.315 121.824  -6.315  1.00 33.49           C  
ATOM   4368  CD1 LEU C  96      28.237 122.224  -5.314  1.00 33.49           C  
ATOM   4369  CD2 LEU C  96      28.942 122.262  -7.726  1.00 33.49           C  
ATOM   4370  C   LEU C  96      30.096 124.770  -5.509  1.00 33.49           C  
ATOM   4371  O   LEU C  96      29.918 124.652  -4.296  1.00 33.49           O  
ATOM   4372  N   ARG C  97      29.507 125.711  -6.239  1.00 30.83           N  
ATOM   4373  CA  ARG C  97      28.582 126.670  -5.648  1.00 30.83           C  
ATOM   4374  CB  ARG C  97      29.133 128.097  -5.751  1.00 30.83           C  
ATOM   4375  CG  ARG C  97      29.207 128.652  -7.168  1.00 30.83           C  
ATOM   4376  CD  ARG C  97      30.318 128.001  -7.976  1.00 30.83           C  
ATOM   4377  NE  ARG C  97      31.641 128.309  -7.443  1.00 30.83           N  
ATOM   4378  CZ  ARG C  97      32.408 129.304  -7.876  1.00 30.83           C  
ATOM   4379  NH1 ARG C  97      31.985 130.092  -8.855  1.00 30.83           N  
ATOM   4380  NH2 ARG C  97      33.600 129.511  -7.333  1.00 30.83           N  
ATOM   4381  C   ARG C  97      27.210 126.583  -6.309  1.00 30.83           C  
ATOM   4382  O   ARG C  97      27.105 126.433  -7.526  1.00 30.83           O  
ATOM   4383  N   VAL C  98      26.160 126.674  -5.498  1.00  6.72           N  
ATOM   4384  CA  VAL C  98      24.795 126.597  -6.003  1.00  6.72           C  
ATOM   4385  CB  VAL C  98      24.128 125.260  -5.627  1.00  6.72           C  
ATOM   4386  CG1 VAL C  98      24.841 124.101  -6.305  1.00  6.72           C  
ATOM   4387  CG2 VAL C  98      24.120 125.078  -4.117  1.00  6.72           C  
ATOM   4388  C   VAL C  98      23.943 127.744  -5.471  1.00  6.72           C  
ATOM   4389  O   VAL C  98      24.329 128.429  -4.524  1.00  6.72           O  
ATOM   4390  N   LYS C  99      22.783 127.947  -6.087  1.00 93.52           N  
ATOM   4391  CA  LYS C  99      21.861 128.994  -5.662  1.00 93.52           C  
ATOM   4392  CB  LYS C  99      21.292 129.731  -6.875  1.00 93.52           C  
ATOM   4393  CG  LYS C  99      22.345 130.411  -7.736  1.00 93.52           C  
ATOM   4394  CD  LYS C  99      21.720 131.108  -8.933  1.00 93.52           C  
ATOM   4395  CE  LYS C  99      21.005 130.119  -9.838  1.00 93.52           C  
ATOM   4396  NZ  LYS C  99      21.935 129.089 -10.378  1.00 93.52           N  
ATOM   4397  C   LYS C  99      20.732 128.407  -4.822  1.00 93.52           C  
ATOM   4398  O   LYS C  99      20.102 127.425  -5.213  1.00 93.52           O  
ATOM   4399  N   LEU C 100      20.483 129.013  -3.665  1.00 13.40           N  
ATOM   4400  CA  LEU C 100      19.465 128.515  -2.747  1.00 13.40           C  
ATOM   4401  CB  LEU C 100      20.111 127.933  -1.486  1.00 13.40           C  
ATOM   4402  CG  LEU C 100      21.211 126.883  -1.663  1.00 13.40           C  
ATOM   4403  CD1 LEU C 100      22.523 127.537  -2.067  1.00 13.40           C  
ATOM   4404  CD2 LEU C 100      21.395 126.088  -0.383  1.00 13.40           C  
ATOM   4405  C   LEU C 100      18.478 129.611  -2.360  1.00 13.40           C  
ATOM   4406  O   LEU C 100      18.836 130.787  -2.297  1.00 13.40           O  
ATOM   4407  N   ARG C 101      17.236 129.217  -2.101  1.00  7.56           N  
ATOM   4408  CA  ARG C 101      16.204 130.156  -1.679  1.00  7.56           C  
ATOM   4409  CB  ARG C 101      15.292 130.521  -2.853  1.00  7.56           C  
ATOM   4410  CG  ARG C 101      14.236 131.562  -2.515  1.00  7.56           C  
ATOM   4411  CD  ARG C 101      13.342 131.857  -3.709  1.00  7.56           C  
ATOM   4412  NE  ARG C 101      12.585 130.682  -4.132  1.00  7.56           N  
ATOM   4413  CZ  ARG C 101      11.704 130.679  -5.126  1.00  7.56           C  
ATOM   4414  NH1 ARG C 101      11.465 131.793  -5.806  1.00  7.56           N  
ATOM   4415  NH2 ARG C 101      11.061 129.564  -5.442  1.00  7.56           N  
ATOM   4416  C   ARG C 101      15.379 129.576  -0.535  1.00  7.56           C  
ATOM   4417  O   ARG C 101      14.801 128.497  -0.659  1.00  7.56           O  
ATOM   4418  N   LEU C 102      15.331 130.299   0.580  1.00 21.11           N  
ATOM   4419  CA  LEU C 102      14.591 129.850   1.753  1.00 21.11           C  
ATOM   4420  CB  LEU C 102      15.463 129.957   3.008  1.00 21.11           C  
ATOM   4421  CG  LEU C 102      14.945 129.365   4.325  1.00 21.11           C  
ATOM   4422  CD1 LEU C 102      13.891 130.253   4.979  1.00 21.11           C  
ATOM   4423  CD2 LEU C 102      14.415 127.951   4.122  1.00 21.11           C  
ATOM   4424  C   LEU C 102      13.308 130.655   1.927  1.00 21.11           C  
ATOM   4425  O   LEU C 102      13.341 131.810   2.351  1.00 21.11           O  
ATOM   4426  N   VAL C 103      12.178 130.039   1.594  1.00 17.16           N  
ATOM   4427  CA  VAL C 103      10.881 130.682   1.765  1.00 17.16           C  
ATOM   4428  CB  VAL C 103       9.912 130.321   0.623  1.00 17.16           C  
ATOM   4429  CG1 VAL C 103      10.436 130.850  -0.703  1.00 17.16           C  
ATOM   4430  CG2 VAL C 103       9.702 128.816   0.559  1.00 17.16           C  
ATOM   4431  C   VAL C 103      10.262 130.286   3.101  1.00 17.16           C  
ATOM   4432  O   VAL C 103      10.387 129.143   3.540  1.00 17.16           O  
ATOM   4433  N   ILE C 104       9.597 131.238   3.748  1.00 38.48           N  
ATOM   4434  CA  ILE C 104       8.979 130.988   5.044  1.00 38.48           C  
ATOM   4435  CB  ILE C 104      10.006 131.097   6.190  1.00 38.48           C  
ATOM   4436  CG2 ILE C 104      10.667 132.467   6.190  1.00 38.48           C  
ATOM   4437  CG1 ILE C 104       9.337 130.818   7.538  1.00 38.48           C  
ATOM   4438  CD1 ILE C 104      10.283 130.895   8.717  1.00 38.48           C  
ATOM   4439  C   ILE C 104       7.821 131.946   5.307  1.00 38.48           C  
ATOM   4440  O   ILE C 104       7.916 133.143   5.037  1.00 38.48           O  
ATOM   4441  N   TYR C 105       6.725 131.407   5.832  1.00 79.95           N  
ATOM   4442  CA  TYR C 105       5.559 132.215   6.164  1.00 79.95           C  
ATOM   4443  CB  TYR C 105       4.282 131.380   6.062  1.00 79.95           C  
ATOM   4444  CG  TYR C 105       4.054 130.777   4.694  1.00 79.95           C  
ATOM   4445  CD1 TYR C 105       4.534 129.511   4.384  1.00 79.95           C  
ATOM   4446  CD2 TYR C 105       3.362 131.473   3.713  1.00 79.95           C  
ATOM   4447  CE1 TYR C 105       4.329 128.955   3.135  1.00 79.95           C  
ATOM   4448  CE2 TYR C 105       3.152 130.926   2.461  1.00 79.95           C  
ATOM   4449  CZ  TYR C 105       3.638 129.667   2.178  1.00 79.95           C  
ATOM   4450  OH  TYR C 105       3.432 129.118   0.933  1.00 79.95           O  
ATOM   4451  C   TYR C 105       5.699 132.798   7.565  1.00 79.95           C  
ATOM   4452  O   TYR C 105       6.247 132.157   8.461  1.00 79.95           O  
ATOM   4453  N   GLU C 106       5.203 134.017   7.748  1.00 97.58           N  
ATOM   4454  CA  GLU C 106       5.291 134.693   9.037  1.00 97.58           C  
ATOM   4455  CB  GLU C 106       4.917 136.170   8.893  1.00 97.58           C  
ATOM   4456  CG  GLU C 106       5.122 136.992  10.156  1.00 97.58           C  
ATOM   4457  CD  GLU C 106       6.586 137.138  10.527  1.00 97.58           C  
ATOM   4458  OE1 GLU C 106       7.451 136.811   9.688  1.00 97.58           O  
ATOM   4459  OE2 GLU C 106       6.872 137.585  11.658  1.00 97.58           O  
ATOM   4460  C   GLU C 106       4.394 134.023  10.073  1.00 97.58           C  
ATOM   4461  O   GLU C 106       3.226 134.381  10.220  1.00 97.58           O  
ATOM   4462  N   ARG C 107       4.948 133.049  10.788  1.00 63.06           N  
ATOM   4463  CA  ARG C 107       4.195 132.323  11.804  1.00 63.06           C  
ATOM   4464  CB  ARG C 107       4.650 130.862  11.868  1.00 63.06           C  
ATOM   4465  CG  ARG C 107       3.831 129.996  12.813  1.00 63.06           C  
ATOM   4466  CD  ARG C 107       4.333 128.561  12.824  1.00 63.06           C  
ATOM   4467  NE  ARG C 107       3.562 127.720  13.735  1.00 63.06           N  
ATOM   4468  CZ  ARG C 107       2.478 127.035  13.384  1.00 63.06           C  
ATOM   4469  NH1 ARG C 107       2.033 127.089  12.136  1.00 63.06           N  
ATOM   4470  NH2 ARG C 107       1.840 126.295  14.280  1.00 63.06           N  
ATOM   4471  C   ARG C 107       4.339 132.982  13.172  1.00 63.06           C  
ATOM   4472  O   ARG C 107       5.051 132.481  14.043  1.00 63.06           O  
ATOM   4473  N   GLU C 108       3.658 134.109  13.351  1.00370.00           N  
ATOM   4474  CA  GLU C 108       3.690 134.840  14.612  1.00370.00           C  
ATOM   4475  CB  GLU C 108       5.094 135.394  14.876  1.00370.00           C  
ATOM   4476  CG  GLU C 108       5.367 135.754  16.330  1.00370.00           C  
ATOM   4477  CD  GLU C 108       5.337 134.547  17.248  1.00370.00           C  
ATOM   4478  OE1 GLU C 108       5.363 133.407  16.739  1.00370.00           O  
ATOM   4479  OE2 GLU C 108       5.291 134.739  18.482  1.00370.00           O  
ATOM   4480  C   GLU C 108       2.666 135.971  14.585  1.00370.00           C  
ATOM   4481  O   GLU C 108       1.565 135.808  14.058  1.00370.00           O  
ATOM   4482  N   ALA C 109       3.030 137.118  15.150  1.00 29.76           N  
ATOM   4483  CA  ALA C 109       2.150 138.279  15.156  1.00 29.76           C  
ATOM   4484  CB  ALA C 109       2.682 139.345  16.101  1.00 29.76           C  
ATOM   4485  C   ALA C 109       1.998 138.841  13.747  1.00 29.76           C  
ATOM   4486  O   ALA C 109       2.970 138.908  12.995  1.00 29.76           O  
ATOM   4487  N   PRO C 110       0.771 139.241  13.385  1.00 79.93           N  
ATOM   4488  CA  PRO C 110       0.477 139.803  12.062  1.00 79.93           C  
ATOM   4489  CD  PRO C 110      -0.435 139.145  14.225  1.00 79.93           C  
ATOM   4490  CB  PRO C 110      -0.988 140.231  12.184  1.00 79.93           C  
ATOM   4491  CG  PRO C 110      -1.549 139.350  13.244  1.00 79.93           C  
ATOM   4492  C   PRO C 110       1.352 141.013  11.751  1.00 79.93           C  
ATOM   4493  O   PRO C 110       1.053 142.121  12.198  1.00 79.93           O  
ATOM   4494  N   GLU C 111       2.421 140.797  10.991  1.00 82.61           N  
ATOM   4495  CA  GLU C 111       3.321 141.879  10.612  1.00 82.61           C  
ATOM   4496  CB  GLU C 111       4.779 141.416  10.682  1.00 82.61           C  
ATOM   4497  CG  GLU C 111       5.209 140.906  12.050  1.00 82.61           C  
ATOM   4498  CD  GLU C 111       5.153 141.978  13.122  1.00 82.61           C  
ATOM   4499  OE1 GLU C 111       5.083 143.174  12.770  1.00 82.61           O  
ATOM   4500  OE2 GLU C 111       5.183 141.623  14.319  1.00 82.61           O  
ATOM   4501  C   GLU C 111       2.997 142.386   9.211  1.00 82.61           C  
ATOM   4502  O   GLU C 111       3.271 143.539   8.879  1.00 82.61           O  
ATOM   4503  N   GLY C 112       2.411 141.517   8.394  1.00 35.03           N  
ATOM   4504  CA  GLY C 112       2.041 141.874   7.037  1.00 35.03           C  
ATOM   4505  C   GLY C 112       3.243 142.046   6.131  1.00 35.03           C  
ATOM   4506  O   GLY C 112       3.210 142.832   5.183  1.00 35.03           O  
ATOM   4507  N   THR C 113       4.310 141.308   6.422  1.00 33.92           N  
ATOM   4508  CA  THR C 113       5.530 141.382   5.627  1.00 33.92           C  
ATOM   4509  CB  THR C 113       6.647 142.138   6.372  1.00 33.92           C  
ATOM   4510  OG1 THR C 113       6.921 141.486   7.619  1.00 33.92           O  
ATOM   4511  CG2 THR C 113       6.231 143.577   6.639  1.00 33.92           C  
ATOM   4512  C   THR C 113       6.036 139.993   5.251  1.00 33.92           C  
ATOM   4513  O   THR C 113       6.493 139.234   6.106  1.00 33.92           O  
ATOM   4514  N   VAL C 114       5.950 139.666   3.965  1.00 22.27           N  
ATOM   4515  CA  VAL C 114       6.440 138.386   3.467  1.00 22.27           C  
ATOM   4516  CB  VAL C 114       5.493 137.788   2.406  1.00 22.27           C  
ATOM   4517  CG1 VAL C 114       5.169 138.819   1.334  1.00 22.27           C  
ATOM   4518  CG2 VAL C 114       6.105 136.537   1.793  1.00 22.27           C  
ATOM   4519  C   VAL C 114       7.841 138.535   2.882  1.00 22.27           C  
ATOM   4520  O   VAL C 114       8.065 139.337   1.976  1.00 22.27           O  
ATOM   4521  N   LYS C 115       8.783 137.760   3.410  1.00 79.54           N  
ATOM   4522  CA  LYS C 115      10.170 137.841   2.970  1.00 79.54           C  
ATOM   4523  CB  LYS C 115      11.051 138.410   4.084  1.00 79.54           C  
ATOM   4524  CG  LYS C 115      10.652 139.804   4.541  1.00 79.54           C  
ATOM   4525  CD  LYS C 115      11.546 140.291   5.671  1.00 79.54           C  
ATOM   4526  CE  LYS C 115      11.478 139.357   6.868  1.00 79.54           C  
ATOM   4527  NZ  LYS C 115      12.339 139.827   7.989  1.00 79.54           N  
ATOM   4528  C   LYS C 115      10.702 136.483   2.526  1.00 79.54           C  
ATOM   4529  O   LYS C 115      10.674 135.515   3.286  1.00 79.54           O  
ATOM   4530  N   ASP C 116      11.185 136.419   1.290  1.00 58.07           N  
ATOM   4531  CA  ASP C 116      11.765 135.193   0.755  1.00 58.07           C  
ATOM   4532  CB  ASP C 116      10.989 134.722  -0.478  1.00 58.07           C  
ATOM   4533  CG  ASP C 116       9.571 134.298  -0.148  1.00 58.07           C  
ATOM   4534  OD1 ASP C 116       9.206 134.310   1.046  1.00 58.07           O  
ATOM   4535  OD2 ASP C 116       8.821 133.950  -1.084  1.00 58.07           O  
ATOM   4536  C   ASP C 116      13.234 135.397   0.403  1.00 58.07           C  
ATOM   4537  O   ASP C 116      13.608 135.387  -0.770  1.00 58.07           O  
ATOM   4538  N   ILE C 117      14.062 135.584   1.427  1.00 50.28           N  
ATOM   4539  CA  ILE C 117      15.493 135.787   1.234  1.00 50.28           C  
ATOM   4540  CB  ILE C 117      16.248 135.806   2.577  1.00 50.28           C  
ATOM   4541  CG2 ILE C 117      17.720 136.123   2.358  1.00 50.28           C  
ATOM   4542  CG1 ILE C 117      15.613 136.817   3.534  1.00 50.28           C  
ATOM   4543  CD1 ILE C 117      16.288 136.882   4.886  1.00 50.28           C  
ATOM   4544  C   ILE C 117      16.082 134.695   0.348  1.00 50.28           C  
ATOM   4545  O   ILE C 117      15.737 133.521   0.482  1.00 50.28           O  
ATOM   4546  N   LYS C 118      16.969 135.088  -0.560  1.00 70.22           N  
ATOM   4547  CA  LYS C 118      17.590 134.143  -1.479  1.00 70.22           C  
ATOM   4548  CB  LYS C 118      16.903 134.197  -2.845  1.00 70.22           C  
ATOM   4549  CG  LYS C 118      17.505 133.260  -3.879  1.00 70.22           C  
ATOM   4550  CD  LYS C 118      16.802 133.391  -5.220  1.00 70.22           C  
ATOM   4551  CE  LYS C 118      17.435 132.486  -6.262  1.00 70.22           C  
ATOM   4552  NZ  LYS C 118      18.877 132.800  -6.464  1.00 70.22           N  
ATOM   4553  C   LYS C 118      19.082 134.415  -1.635  1.00 70.22           C  
ATOM   4554  O   LYS C 118      19.487 135.298  -2.391  1.00 70.22           O  
ATOM   4555  N   GLU C 119      19.896 133.651  -0.913  1.00  3.93           N  
ATOM   4556  CA  GLU C 119      21.344 133.785  -1.002  1.00  3.93           C  
ATOM   4557  CB  GLU C 119      22.021 133.089   0.182  1.00  3.93           C  
ATOM   4558  CG  GLU C 119      23.441 133.560   0.464  1.00  3.93           C  
ATOM   4559  CD  GLU C 119      24.431 133.125  -0.598  1.00  3.93           C  
ATOM   4560  OE1 GLU C 119      24.202 132.075  -1.234  1.00  3.93           O  
ATOM   4561  OE2 GLU C 119      25.444 133.830  -0.792  1.00  3.93           O  
ATOM   4562  C   GLU C 119      21.832 133.196  -2.320  1.00  3.93           C  
ATOM   4563  O   GLU C 119      21.454 132.084  -2.688  1.00  3.93           O  
ATOM   4564  N   GLN C 120      22.669 133.946  -3.028  1.00 18.91           N  
ATOM   4565  CA  GLN C 120      23.153 133.522  -4.338  1.00 18.91           C  
ATOM   4566  CB  GLN C 120      23.813 134.691  -5.077  1.00 18.91           C  
ATOM   4567  CG  GLN C 120      24.780 135.506  -4.233  1.00 18.91           C  
ATOM   4568  CD  GLN C 120      25.415 136.640  -5.013  1.00 18.91           C  
ATOM   4569  OE1 GLN C 120      26.195 137.423  -4.470  1.00 18.91           O  
ATOM   4570  NE2 GLN C 120      25.083 136.734  -6.296  1.00 18.91           N  
ATOM   4571  C   GLN C 120      24.100 132.324  -4.264  1.00 18.91           C  
ATOM   4572  O   GLN C 120      23.664 131.190  -4.067  1.00 18.91           O  
ATOM   4573  N   GLU C 121      25.394 132.581  -4.425  1.00  8.49           N  
ATOM   4574  CA  GLU C 121      26.387 131.513  -4.471  1.00  8.49           C  
ATOM   4575  CB  GLU C 121      27.505 131.867  -5.454  1.00  8.49           C  
ATOM   4576  CG  GLU C 121      27.017 132.267  -6.839  1.00  8.49           C  
ATOM   4577  CD  GLU C 121      26.272 131.150  -7.546  1.00  8.49           C  
ATOM   4578  OE1 GLU C 121      26.333 129.995  -7.075  1.00  8.49           O  
ATOM   4579  OE2 GLU C 121      25.626 131.428  -8.579  1.00  8.49           O  
ATOM   4580  C   GLU C 121      26.978 131.209  -3.097  1.00  8.49           C  
ATOM   4581  O   GLU C 121      27.133 132.101  -2.263  1.00  8.49           O  
ATOM   4582  N   VAL C 122      27.305 129.941  -2.872  1.00 35.72           N  
ATOM   4583  CA  VAL C 122      27.935 129.513  -1.629  1.00 35.72           C  
ATOM   4584  CB  VAL C 122      26.925 128.837  -0.678  1.00 35.72           C  
ATOM   4585  CG1 VAL C 122      26.033 129.880  -0.021  1.00 35.72           C  
ATOM   4586  CG2 VAL C 122      26.094 127.804  -1.425  1.00 35.72           C  
ATOM   4587  C   VAL C 122      29.095 128.561  -1.908  1.00 35.72           C  
ATOM   4588  O   VAL C 122      28.899 127.463  -2.428  1.00 35.72           O  
ATOM   4589  N   TYR C 123      30.304 128.993  -1.565  1.00 13.24           N  
ATOM   4590  CA  TYR C 123      31.501 128.198  -1.813  1.00 13.24           C  
ATOM   4591  CB  TYR C 123      32.746 129.085  -1.776  1.00 13.24           C  
ATOM   4592  CG  TYR C 123      32.661 130.292  -2.683  1.00 13.24           C  
ATOM   4593  CD1 TYR C 123      33.037 130.210  -4.017  1.00 13.24           C  
ATOM   4594  CD2 TYR C 123      32.201 131.512  -2.206  1.00 13.24           C  
ATOM   4595  CE1 TYR C 123      32.959 131.311  -4.850  1.00 13.24           C  
ATOM   4596  CE2 TYR C 123      32.120 132.618  -3.031  1.00 13.24           C  
ATOM   4597  CZ  TYR C 123      32.500 132.511  -4.352  1.00 13.24           C  
ATOM   4598  OH  TYR C 123      32.421 133.609  -5.178  1.00 13.24           O  
ATOM   4599  C   TYR C 123      31.632 127.066  -0.800  1.00 13.24           C  
ATOM   4600  O   TYR C 123      32.409 127.158   0.151  1.00 13.24           O  
ATOM   4601  N   MET C 124      30.870 125.997  -1.011  1.00 38.09           N  
ATOM   4602  CA  MET C 124      30.879 124.860  -0.100  1.00 38.09           C  
ATOM   4603  CB  MET C 124      29.576 124.810   0.702  1.00 38.09           C  
ATOM   4604  CG  MET C 124      29.233 126.109   1.414  1.00 38.09           C  
ATOM   4605  SD  MET C 124      30.490 126.616   2.601  1.00 38.09           S  
ATOM   4606  CE  MET C 124      29.798 128.160   3.190  1.00 38.09           C  
ATOM   4607  C   MET C 124      31.076 123.547  -0.852  1.00 38.09           C  
ATOM   4608  O   MET C 124      30.131 122.998  -1.418  1.00 38.09           O  
ATOM   4609  N   GLY C 125      32.308 123.049  -0.854  1.00 37.60           N  
ATOM   4610  CA  GLY C 125      32.618 121.795  -1.514  1.00 37.60           C  
ATOM   4611  C   GLY C 125      33.754 121.913  -2.511  1.00 37.60           C  
ATOM   4612  O   GLY C 125      33.845 122.892  -3.252  1.00 37.60           O  
ATOM   4613  N   GLU C 126      34.624 120.908  -2.528  1.00 94.79           N  
ATOM   4614  CA  GLU C 126      35.758 120.889  -3.444  1.00 94.79           C  
ATOM   4615  CB  GLU C 126      37.031 121.350  -2.731  1.00 94.79           C  
ATOM   4616  CG  GLU C 126      36.966 122.771  -2.192  1.00 94.79           C  
ATOM   4617  CD  GLU C 126      36.860 123.810  -3.292  1.00 94.79           C  
ATOM   4618  OE1 GLU C 126      37.099 123.463  -4.467  1.00 94.79           O  
ATOM   4619  OE2 GLU C 126      36.541 124.977  -2.979  1.00 94.79           O  
ATOM   4620  C   GLU C 126      35.964 119.499  -4.036  1.00 94.79           C  
ATOM   4621  O   GLU C 126      36.776 118.718  -3.541  1.00 94.79           O  
ATOM   4622  N   ILE C 127      35.224 119.195  -5.098  1.00 73.13           N  
ATOM   4623  CA  ILE C 127      35.325 117.897  -5.755  1.00 73.13           C  
ATOM   4624  CB  ILE C 127      33.967 117.441  -6.328  1.00 73.13           C  
ATOM   4625  CG2 ILE C 127      32.989 117.142  -5.203  1.00 73.13           C  
ATOM   4626  CG1 ILE C 127      33.393 118.507  -7.263  1.00 73.13           C  
ATOM   4627  CD1 ILE C 127      32.057 118.134  -7.869  1.00 73.13           C  
ATOM   4628  C   ILE C 127      36.373 117.910  -6.866  1.00 73.13           C  
ATOM   4629  O   ILE C 127      36.313 118.739  -7.774  1.00 73.13           O  
ATOM   4630  N   PRO C 128      37.344 116.988  -6.788  1.00 81.92           N  
ATOM   4631  CA  PRO C 128      38.418 116.874  -7.781  1.00 81.92           C  
ATOM   4632  CD  PRO C 128      37.498 116.015  -5.694  1.00 81.92           C  
ATOM   4633  CB  PRO C 128      39.230 115.675  -7.281  1.00 81.92           C  
ATOM   4634  CG  PRO C 128      38.925 115.586  -5.825  1.00 81.92           C  
ATOM   4635  C   PRO C 128      37.874 116.588  -9.177  1.00 81.92           C  
ATOM   4636  O   PRO C 128      36.904 115.844  -9.319  1.00 81.92           O  
ATOM   4637  N   LEU C 129      38.497 117.176 -10.192  1.00  9.18           N  
ATOM   4638  CA  LEU C 129      38.083 116.960 -11.574  1.00  9.18           C  
ATOM   4639  CB  LEU C 129      38.503 118.136 -12.459  1.00  9.18           C  
ATOM   4640  CG  LEU C 129      37.821 119.488 -12.227  1.00  9.18           C  
ATOM   4641  CD1 LEU C 129      36.308 119.341 -12.282  1.00  9.18           C  
ATOM   4642  CD2 LEU C 129      38.254 120.106 -10.906  1.00  9.18           C  
ATOM   4643  C   LEU C 129      38.668 115.662 -12.120  1.00  9.18           C  
ATOM   4644  O   LEU C 129      39.221 114.857 -11.371  1.00  9.18           O  
ATOM   4645  N   MET C 130      38.543 115.466 -13.428  1.00 98.79           N  
ATOM   4646  CA  MET C 130      39.072 114.271 -14.076  1.00 98.79           C  
ATOM   4647  CB  MET C 130      37.934 113.360 -14.537  1.00 98.79           C  
ATOM   4648  CG  MET C 130      38.400 112.080 -15.211  1.00 98.79           C  
ATOM   4649  SD  MET C 130      37.033 111.043 -15.762  1.00 98.79           S  
ATOM   4650  CE  MET C 130      37.923 109.661 -16.472  1.00 98.79           C  
ATOM   4651  C   MET C 130      39.963 114.633 -15.260  1.00 98.79           C  
ATOM   4652  O   MET C 130      39.532 115.318 -16.188  1.00 98.79           O  
ATOM   4653  N   THR C 131      41.207 114.167 -15.222  1.00 38.84           N  
ATOM   4654  CA  THR C 131      42.159 114.435 -16.292  1.00 38.84           C  
ATOM   4655  CB  THR C 131      43.591 114.032 -15.886  1.00 38.84           C  
ATOM   4656  OG1 THR C 131      43.903 114.595 -14.605  1.00 38.84           O  
ATOM   4657  CG2 THR C 131      44.601 114.526 -16.911  1.00 38.84           C  
ATOM   4658  C   THR C 131      41.759 113.692 -17.564  1.00 38.84           C  
ATOM   4659  O   THR C 131      41.098 112.655 -17.505  1.00 38.84           O  
ATOM   4660  N   ASP C 132      42.159 114.231 -18.711  1.00 78.79           N  
ATOM   4661  CA  ASP C 132      41.810 113.649 -20.003  1.00 78.79           C  
ATOM   4662  CB  ASP C 132      42.417 114.476 -21.140  1.00 78.79           C  
ATOM   4663  CG  ASP C 132      41.970 114.002 -22.509  1.00 78.79           C  
ATOM   4664  OD1 ASP C 132      40.974 113.252 -22.588  1.00 78.79           O  
ATOM   4665  OD2 ASP C 132      42.612 114.385 -23.510  1.00 78.79           O  
ATOM   4666  C   ASP C 132      42.260 112.195 -20.116  1.00 78.79           C  
ATOM   4667  O   ASP C 132      41.551 111.361 -20.680  1.00 78.79           O  
ATOM   4668  N   ASN C 133      43.437 111.895 -19.578  1.00 68.34           N  
ATOM   4669  CA  ASN C 133      43.992 110.546 -19.654  1.00 68.34           C  
ATOM   4670  CB  ASN C 133      45.447 110.532 -19.179  1.00 68.34           C  
ATOM   4671  CG  ASN C 133      45.595 110.983 -17.741  1.00 68.34           C  
ATOM   4672  OD1 ASN C 133      44.617 111.346 -17.089  1.00 68.34           O  
ATOM   4673  ND2 ASN C 133      46.824 110.964 -17.238  1.00 68.34           N  
ATOM   4674  C   ASN C 133      43.172 109.520 -18.876  1.00 68.34           C  
ATOM   4675  O   ASN C 133      43.373 108.314 -19.021  1.00 68.34           O  
ATOM   4676  N   GLY C 134      42.253 110.005 -18.047  1.00 45.70           N  
ATOM   4677  CA  GLY C 134      41.368 109.131 -17.299  1.00 45.70           C  
ATOM   4678  C   GLY C 134      41.792 108.904 -15.861  1.00 45.70           C  
ATOM   4679  O   GLY C 134      41.355 107.946 -15.224  1.00 45.70           O  
ATOM   4680  N   THR C 135      42.644 109.785 -15.346  1.00 11.05           N  
ATOM   4681  CA  THR C 135      43.105 109.679 -13.965  1.00 11.05           C  
ATOM   4682  CB  THR C 135      44.641 109.587 -13.881  1.00 11.05           C  
ATOM   4683  OG1 THR C 135      45.029 109.209 -12.555  1.00 11.05           O  
ATOM   4684  CG2 THR C 135      45.274 110.923 -14.228  1.00 11.05           C  
ATOM   4685  C   THR C 135      42.636 110.870 -13.138  1.00 11.05           C  
ATOM   4686  O   THR C 135      42.096 111.838 -13.675  1.00 11.05           O  
ATOM   4687  N   PHE C 136      42.844 110.792 -11.828  1.00  6.11           N  
ATOM   4688  CA  PHE C 136      42.469 111.873 -10.925  1.00  6.11           C  
ATOM   4689  CB  PHE C 136      41.430 111.390  -9.912  1.00  6.11           C  
ATOM   4690  CG  PHE C 136      40.146 110.922 -10.536  1.00  6.11           C  
ATOM   4691  CD1 PHE C 136      39.989 109.603 -10.927  1.00  6.11           C  
ATOM   4692  CD2 PHE C 136      39.094 111.802 -10.731  1.00  6.11           C  
ATOM   4693  CE1 PHE C 136      38.809 109.171 -11.501  1.00  6.11           C  
ATOM   4694  CE2 PHE C 136      37.911 111.376 -11.304  1.00  6.11           C  
ATOM   4695  CZ  PHE C 136      37.769 110.058 -11.690  1.00  6.11           C  
ATOM   4696  C   PHE C 136      43.693 112.423 -10.200  1.00  6.11           C  
ATOM   4697  O   PHE C 136      44.642 111.690  -9.924  1.00  6.11           O  
ATOM   4698  N   VAL C 137      43.664 113.716  -9.897  1.00 44.81           N  
ATOM   4699  CA  VAL C 137      44.772 114.364  -9.205  1.00 44.81           C  
ATOM   4700  CB  VAL C 137      45.368 115.514 -10.043  1.00 44.81           C  
ATOM   4701  CG1 VAL C 137      46.257 114.962 -11.145  1.00 44.81           C  
ATOM   4702  CG2 VAL C 137      44.259 116.378 -10.626  1.00 44.81           C  
ATOM   4703  C   VAL C 137      44.351 114.887  -7.833  1.00 44.81           C  
ATOM   4704  O   VAL C 137      43.882 116.018  -7.702  1.00 44.81           O  
ATOM   4705  N   ILE C 138      44.522 114.053  -6.813  1.00 37.70           N  
ATOM   4706  CA  ILE C 138      44.146 114.417  -5.452  1.00 37.70           C  
ATOM   4707  CB  ILE C 138      43.855 113.174  -4.585  1.00 37.70           C  
ATOM   4708  CG2 ILE C 138      43.611 113.579  -3.140  1.00 37.70           C  
ATOM   4709  CG1 ILE C 138      42.649 112.402  -5.128  1.00 37.70           C  
ATOM   4710  CD1 ILE C 138      42.941 111.579  -6.367  1.00 37.70           C  
ATOM   4711  C   ILE C 138      45.233 115.253  -4.783  1.00 37.70           C  
ATOM   4712  O   ILE C 138      44.997 116.396  -4.393  1.00 37.70           O  
ATOM   4713  N   ASN C 139      46.422 114.675  -4.652  1.00 37.98           N  
ATOM   4714  CA  ASN C 139      47.549 115.370  -4.041  1.00 37.98           C  
ATOM   4715  CB  ASN C 139      47.970 114.680  -2.742  1.00 37.98           C  
ATOM   4716  CG  ASN C 139      46.925 114.806  -1.650  1.00 37.98           C  
ATOM   4717  OD1 ASN C 139      45.912 115.484  -1.819  1.00 37.98           O  
ATOM   4718  ND2 ASN C 139      47.170 114.154  -0.519  1.00 37.98           N  
ATOM   4719  C   ASN C 139      48.743 115.483  -4.984  1.00 37.98           C  
ATOM   4720  O   ASN C 139      48.588 115.809  -6.161  1.00 37.98           O  
ATOM   4721  N   GLY C 140      49.933 115.211  -4.459  1.00  8.91           N  
ATOM   4722  CA  GLY C 140      51.151 115.287  -5.244  1.00  8.91           C  
ATOM   4723  C   GLY C 140      51.226 114.211  -6.309  1.00  8.91           C  
ATOM   4724  O   GLY C 140      51.907 114.373  -7.322  1.00  8.91           O  
ATOM   4725  N   THR C 141      50.523 113.106  -6.078  1.00 40.77           N  
ATOM   4726  CA  THR C 141      50.503 111.999  -7.026  1.00 40.77           C  
ATOM   4727  CB  THR C 141      50.964 110.685  -6.369  1.00 40.77           C  
ATOM   4728  OG1 THR C 141      50.104 110.372  -5.266  1.00 40.77           O  
ATOM   4729  CG2 THR C 141      52.395 110.812  -5.870  1.00 40.77           C  
ATOM   4730  C   THR C 141      49.109 111.802  -7.612  1.00 40.77           C  
ATOM   4731  O   THR C 141      48.126 112.328  -7.090  1.00 40.77           O  
ATOM   4732  N   GLU C 142      49.032 111.041  -8.699  1.00 51.09           N  
ATOM   4733  CA  GLU C 142      47.760 110.772  -9.358  1.00 51.09           C  
ATOM   4734  CB  GLU C 142      47.931 110.798 -10.878  1.00 51.09           C  
ATOM   4735  CG  GLU C 142      48.476 112.111 -11.418  1.00 51.09           C  
ATOM   4736  CD  GLU C 142      48.671 112.090 -12.921  1.00 51.09           C  
ATOM   4737  OE1 GLU C 142      48.351 111.059 -13.550  1.00 51.09           O  
ATOM   4738  OE2 GLU C 142      49.145 113.104 -13.475  1.00 51.09           O  
ATOM   4739  C   GLU C 142      47.186 109.430  -8.915  1.00 51.09           C  
ATOM   4740  O   GLU C 142      47.921 108.459  -8.738  1.00 51.09           O  
ATOM   4741  N   ARG C 143      45.870 109.383  -8.734  1.00 20.82           N  
ATOM   4742  CA  ARG C 143      45.199 108.163  -8.300  1.00 20.82           C  
ATOM   4743  CB  ARG C 143      44.824 108.257  -6.819  1.00 20.82           C  
ATOM   4744  CG  ARG C 143      46.002 108.572  -5.908  1.00 20.82           C  
ATOM   4745  CD  ARG C 143      45.585 108.648  -4.448  1.00 20.82           C  
ATOM   4746  NE  ARG C 143      45.163 107.352  -3.925  1.00 20.82           N  
ATOM   4747  CZ  ARG C 143      44.869 107.123  -2.649  1.00 20.82           C  
ATOM   4748  NH1 ARG C 143      44.952 108.104  -1.762  1.00 20.82           N  
ATOM   4749  NH2 ARG C 143      44.493 105.913  -2.259  1.00 20.82           N  
ATOM   4750  C   ARG C 143      43.961 107.888  -9.149  1.00 20.82           C  
ATOM   4751  O   ARG C 143      43.335 108.813  -9.666  1.00 20.82           O  
ATOM   4752  N   VAL C 144      43.614 106.613  -9.290  1.00 47.54           N  
ATOM   4753  CA  VAL C 144      42.486 106.217 -10.125  1.00 47.54           C  
ATOM   4754  CB  VAL C 144      42.951 105.391 -11.341  1.00 47.54           C  
ATOM   4755  CG1 VAL C 144      41.758 104.964 -12.182  1.00 47.54           C  
ATOM   4756  CG2 VAL C 144      43.940 106.189 -12.175  1.00 47.54           C  
ATOM   4757  C   VAL C 144      41.455 105.408  -9.343  1.00 47.54           C  
ATOM   4758  O   VAL C 144      41.808 104.529  -8.556  1.00 47.54           O  
ATOM   4759  N   ILE C 145      40.181 105.713  -9.565  1.00  9.20           N  
ATOM   4760  CA  ILE C 145      39.093 104.987  -8.919  1.00  9.20           C  
ATOM   4761  CB  ILE C 145      37.897 105.909  -8.604  1.00  9.20           C  
ATOM   4762  CG2 ILE C 145      36.680 105.086  -8.215  1.00  9.20           C  
ATOM   4763  CG1 ILE C 145      38.248 106.887  -7.479  1.00  9.20           C  
ATOM   4764  CD1 ILE C 145      39.240 107.961  -7.873  1.00  9.20           C  
ATOM   4765  C   ILE C 145      38.620 103.836  -9.801  1.00  9.20           C  
ATOM   4766  O   ILE C 145      38.309 104.030 -10.976  1.00  9.20           O  
ATOM   4767  N   VAL C 146      38.571 102.638  -9.228  1.00 63.75           N  
ATOM   4768  CA  VAL C 146      38.165 101.451  -9.971  1.00 63.75           C  
ATOM   4769  CB  VAL C 146      38.956 100.209  -9.522  1.00 63.75           C  
ATOM   4770  CG1 VAL C 146      40.443 100.416  -9.760  1.00 63.75           C  
ATOM   4771  CG2 VAL C 146      38.683  99.907  -8.057  1.00 63.75           C  
ATOM   4772  C   VAL C 146      36.672 101.177  -9.818  1.00 63.75           C  
ATOM   4773  O   VAL C 146      35.954 101.944  -9.177  1.00 63.75           O  
ATOM   4774  N   SER C 147      36.213 100.080 -10.412  1.00 55.30           N  
ATOM   4775  CA  SER C 147      34.806  99.704 -10.347  1.00 55.30           C  
ATOM   4776  CB  SER C 147      34.301  99.278 -11.727  1.00 55.30           C  
ATOM   4777  OG  SER C 147      34.424 100.335 -12.664  1.00 55.30           O  
ATOM   4778  C   SER C 147      34.579  98.584  -9.336  1.00 55.30           C  
ATOM   4779  O   SER C 147      35.530  98.035  -8.781  1.00 55.30           O  
ATOM   4780  N   GLN C 148      33.313  98.252  -9.098  1.00 26.20           N  
ATOM   4781  CA  GLN C 148      32.964  97.188  -8.162  1.00 26.20           C  
ATOM   4782  CB  GLN C 148      32.821  97.743  -6.744  1.00 26.20           C  
ATOM   4783  CG  GLN C 148      31.719  98.775  -6.587  1.00 26.20           C  
ATOM   4784  CD  GLN C 148      31.714  99.412  -5.213  1.00 26.20           C  
ATOM   4785  OE1 GLN C 148      32.574  99.127  -4.381  1.00 26.20           O  
ATOM   4786  NE2 GLN C 148      30.741 100.283  -4.967  1.00 26.20           N  
ATOM   4787  C   GLN C 148      31.686  96.469  -8.583  1.00 26.20           C  
ATOM   4788  O   GLN C 148      31.014  96.881  -9.529  1.00 26.20           O  
ATOM   4789  N   LEU C 149      31.355  95.395  -7.873  1.00 58.79           N  
ATOM   4790  CA  LEU C 149      30.195  94.580  -8.216  1.00 58.79           C  
ATOM   4791  CB  LEU C 149      30.644  93.240  -8.803  1.00 58.79           C  
ATOM   4792  CG  LEU C 149      31.576  93.316 -10.014  1.00 58.79           C  
ATOM   4793  CD1 LEU C 149      32.031  91.928 -10.438  1.00 58.79           C  
ATOM   4794  CD2 LEU C 149      30.898  94.038 -11.167  1.00 58.79           C  
ATOM   4795  C   LEU C 149      29.286  94.344  -7.013  1.00 58.79           C  
ATOM   4796  O   LEU C 149      29.745  94.311  -5.871  1.00 58.79           O  
ATOM   4797  N   HIS C 150      27.995  94.177  -7.281  1.00  1.03           N  
ATOM   4798  CA  HIS C 150      27.014  93.911  -6.235  1.00  1.03           C  
ATOM   4799  ND1 HIS C 150      26.560  97.106  -7.161  1.00  1.03           N  
ATOM   4800  CG  HIS C 150      25.911  96.189  -6.363  1.00  1.03           C  
ATOM   4801  CB  HIS C 150      26.641  95.202  -5.507  1.00  1.03           C  
ATOM   4802  NE2 HIS C 150      24.462  97.434  -7.444  1.00  1.03           N  
ATOM   4803  CD2 HIS C 150      24.587  96.402  -6.547  1.00  1.03           C  
ATOM   4804  CE1 HIS C 150      25.667  97.841  -7.799  1.00  1.03           C  
ATOM   4805  C   HIS C 150      25.766  93.271  -6.833  1.00  1.03           C  
ATOM   4806  O   HIS C 150      25.734  92.953  -8.021  1.00  1.03           O  
ATOM   4807  N   ARG C 151      24.740  93.089  -6.009  1.00  6.02           N  
ATOM   4808  CA  ARG C 151      23.488  92.500  -6.474  1.00  6.02           C  
ATOM   4809  CB  ARG C 151      22.976  91.457  -5.479  1.00  6.02           C  
ATOM   4810  CG  ARG C 151      22.744  91.992  -4.076  1.00  6.02           C  
ATOM   4811  CD  ARG C 151      21.990  90.986  -3.221  1.00  6.02           C  
ATOM   4812  NE  ARG C 151      22.676  89.699  -3.153  1.00  6.02           N  
ATOM   4813  CZ  ARG C 151      22.201  88.632  -2.518  1.00  6.02           C  
ATOM   4814  NH1 ARG C 151      21.034  88.695  -1.893  1.00  6.02           N  
ATOM   4815  NH2 ARG C 151      22.894  87.501  -2.509  1.00  6.02           N  
ATOM   4816  C   ARG C 151      22.421  93.564  -6.714  1.00  6.02           C  
ATOM   4817  O   ARG C 151      22.375  94.580  -6.020  1.00  6.02           O  
ATOM   4818  N   SER C 152      21.564  93.321  -7.701  1.00  0.00           N  
ATOM   4819  CA  SER C 152      20.499  94.256  -8.044  1.00  0.00           C  
ATOM   4820  C   SER C 152      19.468  94.362  -6.924  1.00  0.00           C  
ATOM   4821  O   SER C 152      18.861  93.363  -6.539  1.00  0.00           O  
ATOM   4822  CB  SER C 152      19.815  93.831  -9.345  1.00  0.00           C  
ATOM   4823  OG  SER C 152      19.245  92.540  -9.226  1.00  0.00           O  
ATOM   4824  N   PRO C 153      19.272  95.579  -6.396  1.00  0.00           N  
ATOM   4825  CA  PRO C 153      18.286  95.834  -5.340  1.00  0.00           C  
ATOM   4826  C   PRO C 153      16.869  95.500  -5.797  1.00  0.00           C  
ATOM   4827  O   PRO C 153      16.181  96.359  -6.348  1.00  0.00           O  
ATOM   4828  CB  PRO C 153      18.414  97.342  -5.098  1.00  0.00           C  
ATOM   4829  CG  PRO C 153      19.781  97.692  -5.578  1.00  0.00           C  
ATOM   4830  CD  PRO C 153      20.034  96.790  -6.744  1.00  0.00           C  
ATOM   4831  N   GLY C 154      16.444  94.262  -5.568  1.00  0.00           N  
ATOM   4832  CA  GLY C 154      15.118  93.825  -5.963  1.00  0.00           C  
ATOM   4833  C   GLY C 154      14.678  92.581  -5.218  1.00  0.00           C  
ATOM   4834  O   GLY C 154      14.740  92.528  -3.990  1.00  0.00           O  
ATOM   4835  N   VAL C 155      14.233  91.575  -5.964  1.00  0.00           N  
ATOM   4836  CA  VAL C 155      13.784  90.323  -5.366  1.00  0.00           C  
ATOM   4837  C   VAL C 155      14.603  89.139  -5.871  1.00  0.00           C  
ATOM   4838  O   VAL C 155      15.052  89.125  -7.017  1.00  0.00           O  
ATOM   4839  CB  VAL C 155      12.291  90.065  -5.647  1.00  0.00           C  
ATOM   4840  CG1 VAL C 155      11.434  91.127  -4.975  1.00  0.00           C  
ATOM   4841  CG2 VAL C 155      12.030  90.028  -7.145  1.00  0.00           C  
ATOM   4842  N   PHE C 156      14.795  88.149  -5.006  1.00  0.00           N  
ATOM   4843  CA  PHE C 156      15.552  86.955  -5.362  1.00  0.00           C  
ATOM   4844  C   PHE C 156      14.901  85.700  -4.792  1.00  0.00           C  
ATOM   4845  O   PHE C 156      13.948  85.780  -4.017  1.00  0.00           O  
ATOM   4846  CB  PHE C 156      16.996  87.066  -4.870  1.00  0.00           C  
ATOM   4847  CG  PHE C 156      17.761  88.203  -5.484  1.00  0.00           C  
ATOM   4848  CD1 PHE C 156      18.429  88.037  -6.685  1.00  0.00           C  
ATOM   4849  CD2 PHE C 156      17.813  89.438  -4.859  1.00  0.00           C  
ATOM   4850  CE1 PHE C 156      19.133  89.081  -7.253  1.00  0.00           C  
ATOM   4851  CE2 PHE C 156      18.517  90.486  -5.422  1.00  0.00           C  
ATOM   4852  CZ  PHE C 156      19.178  90.306  -6.621  1.00  0.00           C  
ATOM   4853  N   PHE C 157      15.422  84.541  -5.180  1.00  0.00           N  
ATOM   4854  CA  PHE C 157      14.897  83.266  -4.705  1.00  0.00           C  
ATOM   4855  C   PHE C 157      16.027  82.288  -4.402  1.00  0.00           C  
ATOM   4856  O   PHE C 157      16.278  81.358  -5.167  1.00  0.00           O  
ATOM   4857  CB  PHE C 157      13.941  82.663  -5.736  1.00  0.00           C  
ATOM   4858  CG  PHE C 157      12.766  83.541  -6.060  1.00  0.00           C  
ATOM   4859  CD1 PHE C 157      12.820  84.429  -7.122  1.00  0.00           C  
ATOM   4860  CD2 PHE C 157      11.608  83.479  -5.303  1.00  0.00           C  
ATOM   4861  CE1 PHE C 157      11.740  85.238  -7.422  1.00  0.00           C  
ATOM   4862  CE2 PHE C 157      10.525  84.286  -5.599  1.00  0.00           C  
ATOM   4863  CZ  PHE C 157      10.592  85.166  -6.660  1.00  0.00           C  
ATOM   4864  N   ASP C 158      16.705  82.505  -3.279  1.00  0.00           N  
ATOM   4865  CA  ASP C 158      17.816  81.652  -2.876  1.00  0.00           C  
ATOM   4866  C   ASP C 158      17.322  80.338  -2.280  1.00  0.00           C  
ATOM   4867  O   ASP C 158      16.150  79.985  -2.415  1.00  0.00           O  
ATOM   4868  CB  ASP C 158      18.713  82.379  -1.871  1.00  0.00           C  
ATOM   4869  CG  ASP C 158      19.338  83.634  -2.448  1.00  0.00           C  
ATOM   4870  OD1 ASP C 158      19.150  83.894  -3.655  1.00  0.00           O  
ATOM   4871  OD2 ASP C 158      20.020  84.360  -1.695  1.00  0.00           O  
ATOM   4872  N   SER C 159      18.223  79.618  -1.619  1.00  0.00           N  
ATOM   4873  CA  SER C 159      17.884  78.340  -1.006  1.00  0.00           C  
ATOM   4874  C   SER C 159      17.176  78.536   0.331  1.00  0.00           C  
ATOM   4875  O   SER C 159      15.948  78.599   0.390  1.00  0.00           O  
ATOM   4876  CB  SER C 159      19.141  77.488  -0.815  1.00  0.00           C  
ATOM   4877  OG  SER C 159      18.825  76.238  -0.227  1.00  0.00           O  
ATOM   4878  N   ASP C 160      17.958  78.634   1.401  1.00  0.00           N  
ATOM   4879  CA  ASP C 160      17.407  78.819   2.739  1.00  0.00           C  
ATOM   4880  C   ASP C 160      18.426  79.450   3.682  1.00  0.00           C  
ATOM   4881  O   ASP C 160      19.616  79.515   3.373  1.00  0.00           O  
ATOM   4882  CB  ASP C 160      16.915  77.485   3.308  1.00  0.00           C  
ATOM   4883  CG  ASP C 160      18.015  76.442   3.392  1.00  0.00           C  
ATOM   4884  OD1 ASP C 160      19.151  76.732   2.961  1.00  0.00           O  
ATOM   4885  OD2 ASP C 160      17.742  75.329   3.888  1.00  0.00           O  
ATOM   4886  N   LYS C 161      17.951  79.913   4.834  1.00  0.00           N  
ATOM   4887  CA  LYS C 161      18.821  80.529   5.830  1.00  0.00           C  
ATOM   4888  C   LYS C 161      18.177  80.528   7.213  1.00  0.00           C  
ATOM   4889  O   LYS C 161      16.965  80.362   7.344  1.00  0.00           O  
ATOM   4890  CB  LYS C 161      19.196  81.955   5.411  1.00  0.00           C  
ATOM   4891  CG  LYS C 161      18.011  82.877   5.145  1.00  0.00           C  
ATOM   4892  CD  LYS C 161      17.415  83.422   6.435  1.00  0.00           C  
ATOM   4893  CE  LYS C 161      16.279  84.392   6.155  1.00  0.00           C  
ATOM   4894  NZ  LYS C 161      15.169  83.749   5.398  1.00  0.00           N  
ATOM   4895  N   GLY C 162      18.997  80.712   8.243  1.00  0.00           N  
ATOM   4896  CA  GLY C 162      18.510  80.746   9.610  1.00  0.00           C  
ATOM   4897  C   GLY C 162      18.314  79.363  10.199  1.00  0.00           C  
ATOM   4898  O   GLY C 162      18.331  79.190  11.418  1.00  0.00           O  
ATOM   4899  N   LYS C 163      18.127  78.375   9.330  1.00  0.00           N  
ATOM   4900  CA  LYS C 163      17.925  76.999   9.767  1.00  0.00           C  
ATOM   4901  C   LYS C 163      19.170  76.155   9.514  1.00  0.00           C  
ATOM   4902  O   LYS C 163      19.074  74.978   9.169  1.00  0.00           O  
ATOM   4903  CB  LYS C 163      16.721  76.382   9.052  1.00  0.00           C  
ATOM   4904  CG  LYS C 163      15.420  77.139   9.262  1.00  0.00           C  
ATOM   4905  CD  LYS C 163      15.052  77.207  10.734  1.00  0.00           C  
ATOM   4906  CE  LYS C 163      13.755  77.972  10.944  1.00  0.00           C  
ATOM   4907  NZ  LYS C 163      13.378  78.040  12.383  1.00  0.00           N  
ATOM   4908  N   THR C 164      20.338  76.766   9.689  1.00  0.00           N  
ATOM   4909  CA  THR C 164      21.603  76.075   9.469  1.00  0.00           C  
ATOM   4910  C   THR C 164      22.160  75.509  10.771  1.00  0.00           C  
ATOM   4911  O   THR C 164      23.358  75.247  10.883  1.00  0.00           O  
ATOM   4912  CB  THR C 164      22.653  77.009   8.839  1.00  0.00           C  
ATOM   4913  CG2 THR C 164      22.169  77.521   7.490  1.00  0.00           C  
ATOM   4914  OG1 THR C 164      22.893  78.121   9.711  1.00  0.00           O  
ATOM   4915  N   HIS C 165      21.284  75.321  11.752  1.00  0.00           N  
ATOM   4916  CA  HIS C 165      21.689  74.789  13.047  1.00  0.00           C  
ATOM   4917  C   HIS C 165      20.957  73.490  13.367  1.00  0.00           C  
ATOM   4918  O   HIS C 165      21.364  72.739  14.255  1.00  0.00           O  
ATOM   4919  CB  HIS C 165      21.439  75.820  14.150  1.00  0.00           C  
ATOM   4920  CG  HIS C 165      22.182  77.105  13.955  1.00  0.00           C  
ATOM   4921  CD2 HIS C 165      23.412  77.495  14.365  1.00  0.00           C  
ATOM   4922  ND1 HIS C 165      21.655  78.171  13.258  1.00  0.00           N  
ATOM   4923  CE1 HIS C 165      22.528  79.162  13.248  1.00  0.00           C  
ATOM   4924  NE2 HIS C 165      23.602  78.778  13.913  1.00  0.00           N  
ATOM   4925  N   SER C 166      19.877  73.230  12.639  1.00  0.00           N  
ATOM   4926  CA  SER C 166      19.085  72.024  12.850  1.00  0.00           C  
ATOM   4927  C   SER C 166      18.886  71.265  11.541  1.00  0.00           C  
ATOM   4928  O   SER C 166      19.854  70.878  10.885  1.00  0.00           O  
ATOM   4929  CB  SER C 166      17.732  72.374  13.472  1.00  0.00           C  
ATOM   4930  OG  SER C 166      17.011  71.204  13.819  1.00  0.00           O  
ATOM   4931  N   SER C 167      17.628  71.055  11.166  1.00  0.00           N  
ATOM   4932  CA  SER C 167      17.302  70.338   9.939  1.00  0.00           C  
ATOM   4933  C   SER C 167      17.159  71.297   8.763  1.00  0.00           C  
ATOM   4934  O   SER C 167      18.053  71.403   7.923  1.00  0.00           O  
ATOM   4935  CB  SER C 167      16.015  69.530  10.117  1.00  0.00           C  
ATOM   4936  OG  SER C 167      16.154  68.570  11.150  1.00  0.00           O  
ATOM   4937  N   GLY C 168      16.029  71.994   8.709  1.00  0.00           N  
ATOM   4938  CA  GLY C 168      15.767  72.941   7.641  1.00  0.00           C
[truncated: 1,815,620 more chars]
